# Supplementary material for: Bioinformatic Prediction of Activation States in Molecular Network Pathways of Eukaryotic Initiation Factor 2 (EIF2) Signaling and Coronavirus Pathogenesis
Source: Int J Mol Sci. 2026 Feb 4;27(3):1525. doi: 10.3390/ijms27031525 (PMC12898783; doi:10.3390/ijms27031525)
Supplement: Supplementary file 1 [file ijms-27-01525-s001.zip]

Archive with 3 entries (3 files):
- SuppleTable1.xlsx
- SuppleTable2.xlsx
- SuppleTable3.xlsx
