# Supplementary material for: Bioinformatic Prediction of Activation States in Molecular Network Pathways of Eukaryotic Initiation Factor 2 (EIF2) Signaling and Coronavirus Pathogenesis
Source: Int J Mol Sci. 2026 Feb 4;27(3):1525. doi: 10.3390/ijms27031525 (PMC12898783; doi:10.3390/ijms27031525)
Supplement: Supplementary file 1 [file ijms-27-01525-s001.zip › SuppleTable1.xlsx]

## Sheet: SuppleTable1
Analysis Name	Project	P-value	Z-score	case.diseasestate	case.targetgene	case.tissue	case.treatment	comparisoncategory	comparisoncontrast	comparisonid	weblink
14- normal control [omentum] 1045	SingleCellHumanHCL	0.00164	6.505	normal control		omentum		CellType1 vs. others	M2 macrophage vs. others	HCL_Omentum.GPL20795.CellMap3.test14
23- esophageal cancer [esophagus] 393	SingleCellHumanHCL	0.000138	6.301	esophageal cancer		esophagus		CellType1 vs. others	macrophage vs. others	HCL_Esophagus.GPL20795.CellMap3.test23
15- normal control [peripheral blood] 1992	SingleCellHumanUmi	2.11e-10	6.26	normal control		peripheral blood		CellType1 vs. others	monocyte vs. others	GSE92495_UMI.GPL18573.CellMap1.test15	https://www.ncbi.nlm.nih.gov/geo/query/acc.cgi?acc=GSE92495
105- normal control [brain] 104	SingleCellMouseUmi	5.11e-05	6.252	normal control		brain		CellType1 vs. others	microglial cell vs. others	GSE108097_UMI.GPL17021.CellMap1.test105	https://www.ncbi.nlm.nih.gov/geo/query/acc.cgi?acc=GSE108097
11- normal control [placenta] 1198	SingleCellHumanHCL	0.0139	6.223	normal control		placenta		CellType1 vs. others	macrophage vs. others	HCL_Placenta.GPL20795.CellMap1.test11
9- normal control [peripheral blood] brefeldin A;ionomycin (IO);phorbol myr 1920	SingleCellHumanUmi	5.25e-11	6.181	normal control		peripheral blood	brefeldin A;ionomycin (IO);phorbol myristate acetate (PMA)	CellType1 vs. others	CD4+ memory T cell vs. others	GSE150132_UMI.GPL24676.CellMap1.test9	https://www.ncbi.nlm.nih.gov/geo/query/acc.cgi?acc=GSE150132
16- breast cancer [breast] 15	SingleCellHumanUmiLite	0.0108	6.164	breast cancer		breast		CellType1 vs. others	mast cell vs. others	GSE114725_UMI.GPL16791.CellMap1.test16	https://www.ncbi.nlm.nih.gov/geo/query/acc.cgi?acc=GSE114725
2- normal control;type 2 diabetes mellitus [pancreatic islets] 1307	SingleCellHumanUmi	2.49e-05	6.008	normal control;type 2 diabetes mellitus		pancreatic islets		CellType1 vs. others	pancreatic alpha cell vs. others	GSE101207_UMI.GPL11154.CellMap1.test2	https://www.ncbi.nlm.nih.gov/geo/query/acc.cgi?acc=GSE101207
141- acute myeloid leukemia (LAML) [crest bone marrow] 301	SingleCellHumanUmi	3.4e-07	6.008	acute myeloid leukemia (LAML)		crest bone marrow		CellTypeGroup vs. others	monocyte, promonocyte vs. others	GSE116256_UMI.GPL18573.CellMap7.test141	https://www.ncbi.nlm.nih.gov/geo/query/acc.cgi?acc=GSE116256
348- normal control [bone marrow] 347	SingleCellMouseUmi	0.0245	6.008	normal control		bone marrow		CellType1 vs. others	macrophage vs. others	GSE108097_UMI.GPL17021.CellMap8.test348	https://www.ncbi.nlm.nih.gov/geo/query/acc.cgi?acc=GSE108097
10- disease control [gallbladder] 489	SingleCellHumanHCL	0.00654	5.98	disease control		gallbladder		CellType1 vs. others	neutrophil vs. others	HCL_GallBladder.GPL20795.CellMap1.test10
139- acute myeloid leukemia (LAML) [crest bone marrow] 299	SingleCellHumanUmi	7.07e-06	5.947	acute myeloid leukemia (LAML)		crest bone marrow		CellTypeGroup vs. others	monocyte, promonocyte vs. others	GSE116256_UMI.GPL18573.CellMap7.test139	https://www.ncbi.nlm.nih.gov/geo/query/acc.cgi?acc=GSE116256
19- anemia [bone marrow] 176	SingleCellHumanHCL	3.18e-05	5.947	anemia		bone marrow		CellType1 vs. others	B cell vs. others	HCL_BoneMarrow.GPL20795.CellMap3.test19
34- normal control [esophageal mucosa] 4 degrees Celsius;hypothermic preserv 545	SingleCellHumanUmi	4.7e-09	5.947	normal control		esophageal mucosa	4 degrees Celsius;hypothermic preservation media;hypothermic preservation media	CellType1 vs. others	unassigned cell vs. others	PRJEB31843_UMI.GPL20301.CellMap2.test34	https://www.ncbi.nlm.nih.gov/bioproject/529120
15- disease control [stomach] 1327	SingleCellHumanHCL	0.0132	5.94	disease control		stomach		CellType1 vs. others	macrophage vs. others	HCL_Stomach.GPL20795.CellMap3.test15
49- coronavirus disease 2019 (COVID-19) [peripheral blood] 685	SingleCellHumanUmi	8.3e-12	5.925	coronavirus disease 2019 (COVID-19)		peripheral blood		CellType1 vs. others	erythroid cell vs. others	E-MTAB-9221_UMI.GPL24247.CellMap6.test49	http://www.ebi.ac.uk/arrayexpress/experiments/E-MTAB-9221
68- multiple myeloma [peripheral blood] 848	SingleCellHumanUmi	1.09e-11	5.925	multiple myeloma		peripheral blood		CellType1 vs. others	plasma B cell vs. others	GSE117156_UMI.GPL18573.CellMap4.test68	https://www.ncbi.nlm.nih.gov/geo/query/acc.cgi?acc=GSE117156
6- normal control [skin] differentiation medium 99	SingleCellHumanUmiLite	1.02e-05	5.916	normal control		skin	differentiation medium	CellType1 vs. others	unassigned cell vs. others	NYSCF_UMI.GPL20795.CellMap1.test6	https://www.synapse.org/#!Synapse:syn21861229
438- normal control [fetal lung] 437	SingleCellMouseUmi	1.95e-09	5.916	normal control		fetal lung		CellType1 vs. others	erythroblast vs. others	GSE108097_UMI.GPL17021.CellMap16.test438	https://www.ncbi.nlm.nih.gov/geo/query/acc.cgi?acc=GSE108097
63- amyloidosis;multiple myeloma [peripheral blood] 843	SingleCellHumanUmi	1.11e-05	5.864	amyloidosis;multiple myeloma		peripheral blood		CellType1 vs. others	plasma B cell vs. others	GSE117156_UMI.GPL18573.CellMap4.test63	https://www.ncbi.nlm.nih.gov/geo/query/acc.cgi?acc=GSE117156
47- normal control [peripheral blood] 1181	SingleCellHumanHCL	0.0164	5.864	normal control		peripheral blood		CellType1 vs. others	NK cell vs. others	HCL_PeripheralBlood.GPL20795.CellMap7.test47
19- disease control;extrinsic allergic alveolitis;idiopathic pulmonary fibro 920	SingleCellHumanUmi	0.000214	5.84	disease control;extrinsic allergic alveolitis;idiopathic pulmonary fibrosis;interstitial lung disease (ILD);nonspecific interstitial pneumonia;sarcoidosis		lung		CellType1 vs. others	mast cell vs. others	GSE135893_UMI.GPL24676.CellMap1.test19	https://www.ncbi.nlm.nih.gov/geo/query/acc.cgi?acc=GSE135893
20- normal control [fetal spinal cord] 1291	SingleCellHumanHCL	2.47e-06	5.84	normal control		fetal spinal cord		CellType1 vs. others	M1 macrophage vs. others	HCL_SpinalCord.GPL20795.CellMap1.test20
724- normal control [fetal liver] 723	SingleCellMouseUmi	0.00214	5.84	normal control		fetal liver		CellType1 vs. others	neutrophil vs. others	GSE108097_UMI.GPL17021.CellMap29.test724	https://www.ncbi.nlm.nih.gov/geo/query/acc.cgi?acc=GSE108097
9- normal control [fetal spinal cord] 1280	SingleCellHumanHCL	0.0116	5.831	normal control		fetal spinal cord		CellType1 vs. others	M2 macrophage vs. others	HCL_SpinalCord.GPL20795.CellMap1.test9
3- normal control [crest bone marrow] 163	SingleCellHumanUmi	1.23e-07	5.814	normal control		crest bone marrow		CellTypeGroup vs. others	monocyte, promonocyte vs. others	GSE116256_UMI.GPL18573.CellMap1.test3	https://www.ncbi.nlm.nih.gov/geo/query/acc.cgi?acc=GSE116256
10- attention deficit hyperactivity disorder;autism spectrum disorder;autis 1155	SingleCellHumanUmi	1.27e-07	5.778	attention deficit hyperactivity disorder;autism spectrum disorder;autism spectrum disorder;autism spectrum disorder;cerebellar heterotopia;epilepsy;autism spectrum disorder;congenital heart disease;epilepsy;autism spectrum disorder;epilepsy;autism spectrum disorder;mental depression;autism spectrum disorder;myocarditis;pneumonia;normal control		anterior cingulate gyrus;prefrontal cortex		CellType1 vs. others	neuron vs. others	SRP132816_UMI.GPL24247.CellMap1.test10	https://www.ncbi.nlm.nih.gov/bioproject/PRJNA434002
799- normal control [mammary gland] 798	SingleCellMouseUmi	0.000175	5.778	normal control		mammary gland		CellType1 vs. others	stromal cell vs. others	GSE108097_UMI.GPL17021.CellMap34.test799	https://www.ncbi.nlm.nih.gov/geo/query/acc.cgi?acc=GSE108097
334- normal control [bone marrow] 333	SingleCellMouseUmi	0.0485	5.778	normal control		bone marrow		CellType1 vs. others	neutrophil vs. others	GSE108097_UMI.GPL17021.CellMap8.test334	https://www.ncbi.nlm.nih.gov/geo/query/acc.cgi?acc=GSE108097
3- amyloidosis;hip osteoarthritis;monoclonal gammopathy of uncertain signifi 783	SingleCellHumanUmi	1.79e-08	5.774	amyloidosis;hip osteoarthritis;monoclonal gammopathy of uncertain significance;multiple myeloma;smoldering multiple myeloma		crest bone marrow		CellType1 vs. others	plasma B cell vs. others	GSE117156_UMI.GPL18573.CellMap1.test3	https://www.ncbi.nlm.nih.gov/geo/query/acc.cgi?acc=GSE117156
16- normal control [omentum] 1047	SingleCellHumanHCL	0.000144	5.774	normal control		omentum		CellType1 vs. others	dendritic cell (DC) vs. others	HCL_Omentum.GPL20795.CellMap3.test16
300- normal control [placenta] 299	SingleCellMouseUmi	0.00308	5.754	normal control		placenta		CellType1 vs. others	granulocyte vs. others	GSE108097_UMI.GPL17021.CellMap5.test300	https://www.ncbi.nlm.nih.gov/geo/query/acc.cgi?acc=GSE108097
693- normal control [fetal intestine] 692	SingleCellMouseUmi	6.31e-05	5.754	normal control		fetal intestine		CellType1 vs. others	erythroblast vs. others	GSE108097_UMI.GPL17021.CellMap28.test693	https://www.ncbi.nlm.nih.gov/geo/query/acc.cgi?acc=GSE108097
12- normal control [cord blood] 324	SingleCellHumanHCL	1.85e-13	5.745	normal control		cord blood		CellType1 vs. others	erythroid cell vs. others	HCL_CordBlood.GPL20795.CellMap1.test12
5- head and neck squamous cell carcinoma (HNSC);normal control;obstructive 1829	SingleCellHumanUmi	3.33e-06	5.741	head and neck squamous cell carcinoma (HNSC);normal control;obstructive sleep apnea		buccal mucosa;jaw skeleton;larynx;lower jaw gingiva;mouth floor;oral cavity;peripheral blood;supraglottis;tongue;tonsil		CellType1 vs. others	CD14+ monocyte vs. others	GSE139324_UMI.GPL18573.CellMap1.test5	https://www.ncbi.nlm.nih.gov/geo/query/acc.cgi?acc=GSE139324
3- normal control [cecum;colon transversum;mesenteric lymph node;sigmoid co 1279	SingleCellHumanUmi	2.13e-06	5.729	normal control		cecum;colon transversum;mesenteric lymph node;sigmoid colon		CellType1 vs. others	plasma B cell vs. others	E-MTAB-8007_UMI.GPL20301.CellMap1.test3	http://www.ebi.ac.uk/arrayexpress/experiments/E-MTAB-8007
12- disease control;extrinsic allergic alveolitis;idiopathic pulmonary fibro 913	SingleCellHumanUmi	0.0346	5.692	disease control;extrinsic allergic alveolitis;idiopathic pulmonary fibrosis;interstitial lung disease (ILD);nonspecific interstitial pneumonia;sarcoidosis		lung		CellType1 vs. others	type I pneumocyte vs. others	GSE135893_UMI.GPL24676.CellMap1.test12	https://www.ncbi.nlm.nih.gov/geo/query/acc.cgi?acc=GSE135893
33- esophageal cancer [esophagus] 403	SingleCellHumanHCL	1.59e-06	5.692	esophageal cancer		esophagus		CellType1 vs. others	neutrophil vs. others	HCL_Esophagus.GPL20795.CellMap3.test33
2- normal control [vastus lateralis muscle] 322	SingleCellHumanUmi	0.00132	5.692	normal control		vastus lateralis muscle		CellType1 vs. others	fibro/adipogenic progenitor cell vs. others	GSE130646_UMI.GPL16791.CellMap1.test2	https://www.ncbi.nlm.nih.gov/geo/query/acc.cgi?acc=GSE130646
275- normal control [placenta] 274	SingleCellMouseUmi	0.0332	5.692	normal control		placenta		CellType1 vs. others	monocyte vs. others	GSE108097_UMI.GPL17021.CellMap5.test275	https://www.ncbi.nlm.nih.gov/geo/query/acc.cgi?acc=GSE108097
482- normal control [muscle] 481	SingleCellMouseUmi	0.0159	5.692	normal control		muscle		CellType1 vs. others	neutrophil vs. others	GSE108097_UMI.GPL17021.CellMap18.test482	https://www.ncbi.nlm.nih.gov/geo/query/acc.cgi?acc=GSE108097
68- acute myeloid leukemia (LAML) [crest bone marrow] 228	SingleCellHumanUmi	0.00574	5.692	acute myeloid leukemia (LAML)		crest bone marrow		CellType1 vs. others	unassigned cell vs. others	GSE116256_UMI.GPL18573.CellMap15.test68	https://www.ncbi.nlm.nih.gov/geo/query/acc.cgi?acc=GSE116256
144- acute myeloid leukemia (LAML) [crest bone marrow] 304	SingleCellHumanUmi	0.000685	5.692	acute myeloid leukemia (LAML)		crest bone marrow		CellTypeGroup vs. others	monocyte, promonocyte vs. others	GSE116256_UMI.GPL18573.CellMap8.test144	https://www.ncbi.nlm.nih.gov/geo/query/acc.cgi?acc=GSE116256
60- normal control [fetal stomach] 1372	SingleCellHumanHCL	0.0335	5.667	normal control		fetal stomach		CellType1 vs. others	unassigned cell vs. others	HCL_Stomach.GPL20795.CellMap9.test60
32- normal control [dentate gyrus] 1177	SingleCellMouseUmi	2.38e-10	5.667	normal control		dentate gyrus		CellType1 vs. others	CA3 pyramidal neuron vs. others	GSE104323_UMI.GPL21103.CellMap1.test32	https://www.ncbi.nlm.nih.gov/geo/query/acc.cgi?acc=GSE104323
835- normal control [brain] 834	SingleCellMouseUmi	2.11e-09	5.657	normal control		brain		CellType1 vs. others	astrocyte vs. others	GSE108097_UMI.GPL17021.CellMap36.test835	https://www.ncbi.nlm.nih.gov/geo/query/acc.cgi?acc=GSE108097
1- influenza A [mediastinal lymph node] NA 6925	MouseDisease	1.03e-29	5.657	influenza A		mediastinal lymph node	NA	Treatment vs. Control	SubjectTreatment:SubjectInfection => influenza A -> TCDD vs vehicle control	GSE60114.GPL11002.DESeq2.test1	http://www.ncbi.nlm.nih.gov/geo/query/acc.cgi?acc=GSE60114
18- normal control;type 2 diabetes mellitus [pancreatic islets] 1110	SingleCellHumanUmi	2.89e-05	5.642	normal control;type 2 diabetes mellitus		pancreatic islets		CellType1 vs. others	pancreatic stellate cell vs. others	GSE84133_UMI.GPL16791.CellMap1.test18	https://www.ncbi.nlm.nih.gov/geo/query/acc.cgi?acc=GSE84133
8- normal control [peripheral blood] 1142	SingleCellHumanHCL	4.96e-06	5.604	normal control		peripheral blood		CellType1 vs. others	neutrophil vs. others	HCL_PeripheralBlood.GPL20795.CellMap1.test8
95- acute myeloid leukemia (LAML) [crest bone marrow] 255	SingleCellHumanUmi	7.69e-07	5.604	acute myeloid leukemia (LAML)		crest bone marrow		CellType1 vs. others	promonocyte vs. others	GSE116256_UMI.GPL18573.CellMap2.test95	https://www.ncbi.nlm.nih.gov/geo/query/acc.cgi?acc=GSE116256
23- uveal melanoma (UVM) [eye] 1045	SingleCellHumanUmi	1.15e-17	5.604	uveal melanoma (UVM)		eye		CellType1 vs. others	monocyte vs. others	GSE158803_UMI.GPL24676.CellMap4.test23	https://www.ncbi.nlm.nih.gov/geo/query/acc.cgi?acc=GSE158803
28- disease control [peripheral blood] 664	SingleCellHumanUmi	1.9e-07	5.603	disease control		peripheral blood		CellType1 vs. others	neutrophil vs. others	E-MTAB-9221_UMI.GPL24247.CellMap3.test28	http://www.ebi.ac.uk/arrayexpress/experiments/E-MTAB-9221
18- disease control [stomach] 1330	SingleCellHumanHCL	0.0154	5.603	disease control		stomach		CellType1 vs. others	myeloid cell vs. others	HCL_Stomach.GPL20795.CellMap3.test18
115- lung adenocarcinoma (LUAD) [lung] 1497	SingleCellHumanUmi	0.000444	5.603	lung adenocarcinoma (LUAD)		lung		CellTypeGroup vs. others	cytotoxic T cell, NK cell vs. others	GSE117570_UMI.GPL18573.CellMap8.test115	https://www.ncbi.nlm.nih.gov/geo/query/acc.cgi?acc=GSE117570
74- normal control [small intestine] 73	SingleCellMouseUmi	0.00265	5.578	normal control		small intestine		CellType1 vs. others	intestinal epithelial cell vs. others	GSE108097_UMI.GPL17021.CellMap1.test74	https://www.ncbi.nlm.nih.gov/geo/query/acc.cgi?acc=GSE108097
13- normal control [fetal spinal cord] 1284	SingleCellHumanHCL	3.19e-08	5.578	normal control		fetal spinal cord		CellType1 vs. others	neutrophil vs. others	HCL_SpinalCord.GPL20795.CellMap1.test13
145- normal control [embryo] 144	SingleCellMouseUmi	0.000266	5.578	normal control		embryo		CellType1 vs. others	neuron vs. others	GSE108097_UMI.GPL17021.CellMap11.test145	https://www.ncbi.nlm.nih.gov/geo/query/acc.cgi?acc=GSE108097
4- normal control [substantia nigra] 61	SingleCellHumanUmi	0.0284	5.578	normal control		substantia nigra		CellType1 vs. others	fibroblast vs. others	GSE126836_UMI.GPL24676.CellMap1.test4	https://www.ncbi.nlm.nih.gov/geo/query/acc.cgi?acc=GSE126836
250- normal control [spleen] 385	SingleCellHumanUmiLite	8.06e-08	5.555	normal control		spleen		CellType1 vs. others	neutrophil vs. others	TabulaSapiens_UMI.GPL24676.CellMap20.test250
802- normal control [mammary gland] 801	SingleCellMouseUmi	0.000319	5.555	normal control		mammary gland		CellType1 vs. others	stromal cell vs. others	GSE108097_UMI.GPL17021.CellMap34.test802	https://www.ncbi.nlm.nih.gov/geo/query/acc.cgi?acc=GSE108097
2- normal control [liver;peripheral blood;spleen] 1636	SingleCellHumanUmi	5.44e-08	5.555	normal control		liver;peripheral blood;spleen		CellType1 vs. others	monocyte vs. others	GSE125188_UMI.GPL20795.CellMap1.test2	https://www.ncbi.nlm.nih.gov/geo/query/acc.cgi?acc=GSE125188
325- normal control [bone marrow] 324	SingleCellMouseUmi	0.0197	5.555	normal control		bone marrow		CellType1 vs. others	neutrophil vs. others	GSE108097_UMI.GPL17021.CellMap8.test325	https://www.ncbi.nlm.nih.gov/geo/query/acc.cgi?acc=GSE108097
65- normal control [fetal liver] 893	SingleCellHumanHCL	0.000169	5.555	normal control		fetal liver		CellType1 vs. others	monocyte vs. others	HCL_Liver.GPL20795.CellMap7.test65
7- disease control [spleen] 1303	SingleCellHumanHCL	0.0131	5.516	disease control		spleen		CellType1 vs. others	neutrophil vs. others	HCL_Spleen.GPL20795.CellMap1.test7
723- normal control [fetal liver] 722	SingleCellMouseUmi	0.000685	5.516	normal control		fetal liver		CellType1 vs. others	Kupffer cell vs. others	GSE108097_UMI.GPL17021.CellMap29.test723	https://www.ncbi.nlm.nih.gov/geo/query/acc.cgi?acc=GSE108097
597- normal control [small intestine] 596	SingleCellMouseUmi	0.0424	5.516	normal control		small intestine		CellType1 vs. others	epithelial cell vs. others	GSE108097_UMI.GPL17021.CellMap23.test597	https://www.ncbi.nlm.nih.gov/geo/query/acc.cgi?acc=GSE108097
4- autism spectrum disorder [skin] co-culture;differentiation medium 3861	HumanDisease	1.83e-12	5.488	autism spectrum disorder		skin	co-culture;differentiation medium	Treatment1 vs. Treatment2	CellDescription:SamplingTime[weeks] => R841X iPSC-derived cortical neuron -> 9 vs 4	GSE122550.GPL16791.DESeq2R.test4	https://www.ncbi.nlm.nih.gov/geo/query/acc.cgi?acc=GSE122550
950- normal control [stomach] 949	SingleCellMouseUmi	8.54e-07	5.488	normal control		stomach		CellType1 vs. others	stomach cell vs. others	GSE108097_UMI.GPL17021.CellMap42.test950	https://www.ncbi.nlm.nih.gov/geo/query/acc.cgi?acc=GSE108097
63- coronavirus disease 2019 (COVID-19) [peripheral blood] 699	SingleCellHumanUmi	2.34e-10	5.485	coronavirus disease 2019 (COVID-19)		peripheral blood		CellType1 vs. others	platelet vs. others	E-MTAB-9221_UMI.GPL24247.CellMap8.test63	http://www.ebi.ac.uk/arrayexpress/experiments/E-MTAB-9221
67- normal control [fetal liver] 895	SingleCellHumanHCL	4.14e-08	5.477	normal control		fetal liver		CellType1 vs. others	unassigned cell vs. others	HCL_Liver.GPL20795.CellMap7.test67
8- normal control [peripheral blood] 1642	SingleCellHumanUmi	6.63e-06	5.466	normal control		peripheral blood		CellType1 vs. others	monocyte vs. others	GSE125188_UMI.GPL20795.CellMap2.test8	https://www.ncbi.nlm.nih.gov/geo/query/acc.cgi?acc=GSE125188
119- colon cancer [transverse colon] 689	SingleCellHumanHCL	0.013	5.466	colon cancer		transverse colon		CellType1 vs. others	goblet cell vs. others	HCL_Intestine.GPL20795.CellMap15.test119
592- normal control [small intestine] 591	SingleCellMouseUmi	0.00407	5.466	normal control		small intestine		CellType1 vs. others	epithelial cell vs. others	GSE108097_UMI.GPL17021.CellMap23.test592	https://www.ncbi.nlm.nih.gov/geo/query/acc.cgi?acc=GSE108097
46- amyloidosis;monoclonal gammopathy of uncertain significance;multiple mye 826	SingleCellHumanUmi	1.34e-10	5.466	amyloidosis;monoclonal gammopathy of uncertain significance;multiple myeloma;smoldering multiple myeloma		crest bone marrow;peripheral blood		CellType1 vs. others	plasma B cell vs. others	GSE117156_UMI.GPL18573.CellMap2.test46	https://www.ncbi.nlm.nih.gov/geo/query/acc.cgi?acc=GSE117156
123- acute myeloid leukemia (LAML) [crest bone marrow] 283	SingleCellHumanUmi	5.62e-07	5.466	acute myeloid leukemia (LAML)		crest bone marrow		CellType1 vs. others	erythroid cell vs. others	GSE116256_UMI.GPL18573.CellMap5.test123	https://www.ncbi.nlm.nih.gov/geo/query/acc.cgi?acc=GSE116256
1- lung adenocarcinoma (LUAD);normal control [lung] 1083	SingleCellMouseUmi	4.2e-06	5.461	lung adenocarcinoma (LUAD);normal control		lung		CellTypeGroup vs. others	myeloid cell, neutrophil vs. others	GSE127465_UMI.GPL19057.CellMap1.test1	https://www.ncbi.nlm.nih.gov/geo/query/acc.cgi?acc=GSE127465
55- Alzheimer's disease (AD);normal control [brain] 1389	SingleCellMouseUmi	0.000272	5.461	Alzheimer's disease (AD);normal control		brain		CellType1 vs. others	microglial cell vs. others	GSE98969_UMI.GPL19057.CellMap7.test55	https://www.ncbi.nlm.nih.gov/geo/query/acc.cgi?acc=GSE98969
74- disease control [peripheral blood] 710	SingleCellHumanUmi	6.82e-11	5.443	disease control		peripheral blood		CellType1 vs. others	neutrophil vs. others	E-MTAB-9221_UMI.GPL24247.CellMap4.test74	http://www.ebi.ac.uk/arrayexpress/experiments/E-MTAB-9221
2- bacterial infection;coronavirus disease 2019 (COVID-19);coronavirus disea 638	SingleCellHumanUmi	6.63e-10	5.443	bacterial infection;coronavirus disease 2019 (COVID-19);coronavirus disease 2019 (COVID-19);disease control		peripheral blood		CellType1 vs. others	neutrophil vs. others	E-MTAB-9221_UMI.GPL24247.CellMap1.test2	http://www.ebi.ac.uk/arrayexpress/experiments/E-MTAB-9221
44- amyloidosis;multiple myeloma;smoldering multiple myeloma [crest bone mar 824	SingleCellHumanUmi	6.31e-05	5.427	amyloidosis;multiple myeloma;smoldering multiple myeloma		crest bone marrow;peripheral blood		CellType1 vs. others	plasma B cell vs. others	GSE117156_UMI.GPL18573.CellMap2.test44	https://www.ncbi.nlm.nih.gov/geo/query/acc.cgi?acc=GSE117156
4- normal control [vastus lateralis muscle] 324	SingleCellHumanUmi	1.35e-05	5.427	normal control		vastus lateralis muscle		CellType1 vs. others	pericyte cell vs. others	GSE130646_UMI.GPL16791.CellMap1.test4	https://www.ncbi.nlm.nih.gov/geo/query/acc.cgi?acc=GSE130646
9- bacterial infection;coronavirus disease 2019 (COVID-19);coronavirus disea 645	SingleCellHumanUmi	7.88e-08	5.427	bacterial infection;coronavirus disease 2019 (COVID-19);coronavirus disease 2019 (COVID-19);disease control		peripheral blood		CellType1 vs. others	unassigned cell vs. others	E-MTAB-9221_UMI.GPL24247.CellMap1.test9	http://www.ebi.ac.uk/arrayexpress/experiments/E-MTAB-9221
95- lung adenocarcinoma (LUAD) [lung] 1477	SingleCellHumanUmi	5.97e-05	5.427	lung adenocarcinoma (LUAD)		lung		CellType1 vs. others	myeloid cell vs. others	GSE117570_UMI.GPL18573.CellMap6.test95	https://www.ncbi.nlm.nih.gov/geo/query/acc.cgi?acc=GSE117570
30- amyloidosis;monoclonal gammopathy of uncertain significance;multiple mye 810	SingleCellHumanUmi	0.00117	5.427	amyloidosis;monoclonal gammopathy of uncertain significance;multiple myeloma;smoldering multiple myeloma		crest bone marrow;peripheral blood		CellType1 vs. others	plasma B cell vs. others	GSE117156_UMI.GPL18573.CellMap2.test30	https://www.ncbi.nlm.nih.gov/geo/query/acc.cgi?acc=GSE117156
92- lung adenocarcinoma (LUAD) [lung] 1474	SingleCellHumanUmi	0.00174	5.427	lung adenocarcinoma (LUAD)		lung		CellType1 vs. others	M2 macrophage vs. others	GSE117570_UMI.GPL18573.CellMap6.test92	https://www.ncbi.nlm.nih.gov/geo/query/acc.cgi?acc=GSE117570
26- amyloidosis;hip osteoarthritis;monoclonal gammopathy of uncertain signif 806	SingleCellHumanUmi	1.04e-11	5.425	amyloidosis;hip osteoarthritis;monoclonal gammopathy of uncertain significance;multiple myeloma;smoldering multiple myeloma		crest bone marrow		CellType1 vs. others	plasma B cell vs. others	GSE117156_UMI.GPL18573.CellMap1.test26	https://www.ncbi.nlm.nih.gov/geo/query/acc.cgi?acc=GSE117156
1- normal control [peripheral blood] 1978	SingleCellHumanUmi	0.0042	5.425	normal control		peripheral blood		CellType1 vs. others	monocyte vs. others	GSE92495_UMI.GPL18573.CellMap1.test1	https://www.ncbi.nlm.nih.gov/geo/query/acc.cgi?acc=GSE92495
8- normal control [brain] 1030	SingleCellMouseUmi	3.42e-05	5.425	normal control		brain		CellType1 vs. others	microglial cell vs. others	GSE79818_UMI.GPL19057.CellMap1.test8	https://www.ncbi.nlm.nih.gov/geo/query/acc.cgi?acc=GSE79818
92- normal control [fetal adrenal gland] 99	SingleCellHumanHCL	0.000403	5.425	normal control		fetal adrenal gland		CellType1 vs. others	macrophage vs. others	HCL_AdrenalGland.GPL20795.CellMap9.test92
113- lung adenocarcinoma (LUAD) [lung] 1495	SingleCellHumanUmi	9.3e-13	5.396	lung adenocarcinoma (LUAD)		lung		CellType1 vs. others	unassigned cell vs. others	GSE117570_UMI.GPL18573.CellMap7.test113	https://www.ncbi.nlm.nih.gov/geo/query/acc.cgi?acc=GSE117570
50- multiple sclerosis (MS) [cerebrospinal fluid] 421	SingleCellHumanUmi	9.89e-08	5.396	multiple sclerosis (MS)		cerebrospinal fluid		CellType1 vs. others	NK cell vs. others	GSE138266_UMI.GPL18573.CellMap3.test50	https://www.ncbi.nlm.nih.gov/geo/query/acc.cgi?acc=GSE138266
14- normal control [peripheral blood] NA 3450	HumanDisease	4.69e-11	5.385	normal control		peripheral blood	NA	Treatment vs. Control	Response:SamplingTime => no response -> 72 hours after second administration vs pre-treatment	GSE120115.GPL16791.DESeq2R.test14	https://www.ncbi.nlm.nih.gov/geo/query/acc.cgi?acc=GSE120115
39- acute myeloid leukemia (LAML) [crest bone marrow] 199	SingleCellHumanUmi	0.00798	5.376	acute myeloid leukemia (LAML)		crest bone marrow		CellTypeGroup vs. others	B cell, pre-B cell vs. others	GSE116256_UMI.GPL18573.CellMap12.test39	https://www.ncbi.nlm.nih.gov/geo/query/acc.cgi?acc=GSE116256
600- normal control [small intestine] 599	SingleCellMouseUmi	0.00239	5.376	normal control		small intestine		CellType1 vs. others	epithelial cell vs. others	GSE108097_UMI.GPL17021.CellMap23.test600	https://www.ncbi.nlm.nih.gov/geo/query/acc.cgi?acc=GSE108097
4- normal control [cerebral organoid] differentiation medium 507	SingleCellHumanUmi	3.69e-07	5.376	normal control		cerebral organoid	differentiation medium	CellType1 vs. others	unassigned cell vs. others	PRJEB31821_UMI.GPL16791.CellMap1.test4	https://data.humancellatlas.org/explore/projects/005d611a-14d5-4fbf-846e-571a1f874f70?catalog=dcp1
38- acute myeloid leukemia (LAML) [crest bone marrow] 198	SingleCellHumanUmi	0.00464	5.376	acute myeloid leukemia (LAML)		crest bone marrow		CellType1 vs. others	myeloid cell vs. others	GSE116256_UMI.GPL18573.CellMap12.test38	https://www.ncbi.nlm.nih.gov/geo/query/acc.cgi?acc=GSE116256
3- normal control [prostate] 1375	SingleCellHumanUmi	0.00461	5.376	normal control		prostate		CellType1 vs. others	fibroblast vs. others	GSE117403_UMI.GPL18573.CellMap1.test3	https://www.ncbi.nlm.nih.gov/geo/query/acc.cgi?acc=GSE117403
1- Alzheimer's disease (AD) [superior parietal cortex] 1017	SingleCellHumanUmi	0.00499	5.374	Alzheimer's disease (AD)		superior parietal cortex		CellType1 vs. others	microglial cell vs. others	GSE146639_UMI.GPL21697.CellMap1.test1	https://www.ncbi.nlm.nih.gov/geo/query/acc.cgi?acc=GSE146639
56- Alzheimer's disease (AD);normal control [brain] 1390	SingleCellMouseUmi	0.00209	5.357	Alzheimer's disease (AD);normal control		brain		CellType1 vs. others	microglial cell vs. others	GSE98969_UMI.GPL19057.CellMap7.test56	https://www.ncbi.nlm.nih.gov/geo/query/acc.cgi?acc=GSE98969
13- normal control [omentum] 1044	SingleCellHumanHCL	0.00307	5.337	normal control		omentum		CellType1 vs. others	fibroblast vs. others	HCL_Omentum.GPL20795.CellMap3.test13
10- disease control [cervix] 291	SingleCellHumanHCL	0.000147	5.337	disease control		cervix		CellType1 vs. others	M1 macrophage vs. others	HCL_Cervix.GPL20795.CellMap1.test10
21- disease control [omentum] 1052	SingleCellHumanHCL	1.57e-05	5.337	disease control		omentum		CellType1 vs. others	granulocyte vs. others	HCL_Omentum.GPL20795.CellMap5.test21
51- normal control [bone;kidney] 50	SingleCellMouseUmi	2.62e-06	5.337	normal control		bone;kidney		CellType1 vs. others	renal tubular epithelial cell vs. others	GSE108097_UMI.GPL17021.CellMap1.test51	https://www.ncbi.nlm.nih.gov/geo/query/acc.cgi?acc=GSE108097
15- normal control [spleen] 1649	SingleCellHumanUmi	1.61e-08	5.337	normal control		spleen		CellType1 vs. others	monocyte vs. others	GSE125188_UMI.GPL20795.CellMap3.test15	https://www.ncbi.nlm.nih.gov/geo/query/acc.cgi?acc=GSE125188
252- normal control [lung] 251	SingleCellMouseUmi	0.00784	5.337	normal control		lung		CellType1 vs. others	eosinophil vs. others	GSE108097_UMI.GPL17021.CellMap4.test252	https://www.ncbi.nlm.nih.gov/geo/query/acc.cgi?acc=GSE108097
5- colorectal cancer [liver] 1015	SingleCellMouseUmi	1.69e-05	5.337	colorectal cancer		liver		CellType1 vs. others	tumor-associated macrophage vs. others	GSE158803_UMI.GPL24247.CellMap1.test5	https://www.ncbi.nlm.nih.gov/geo/query/acc.cgi?acc=GSE158803
389- normal control [bone marrow] 524	SingleCellHumanUmiLite	1.95e-06	5.333	normal control		bone marrow		CellType1 vs. others	neutrophil vs. others	TabulaSapiens_UMI.GPL24676.CellMap4.test389
28- lung injury;normal control [lung epithelium] 1445	SingleCellMouseUmi	3.61e-06	5.333	lung injury;normal control		lung epithelium		CellType1 vs. others	ciliated epithelial cell vs. others	GSE141259_UMI.GPL21103.CellMap2.test28	https://www.ncbi.nlm.nih.gov/geo/query/acc.cgi?acc=GSE141259
36- lung injury;normal control [lung epithelium] 1453	SingleCellMouseUmi	1.06e-06	5.333	lung injury;normal control		lung epithelium		CellType1 vs. others	ciliated epithelial cell vs. others	GSE141259_UMI.GPL21103.CellMap2.test36	https://www.ncbi.nlm.nih.gov/geo/query/acc.cgi?acc=GSE141259
63- alcohol dependence;atherosclerosis;cardiovascular disease;epilepsy;epil 1208	SingleCellHumanUmi	0.000181	5.333	alcohol dependence;atherosclerosis;cardiovascular disease;epilepsy;epilepsy;epilepsy;obesity;normal control		prefrontal cortex		CellType1 vs. others	layer IV neuron vs. others	SRP132816_UMI.GPL24247.CellMap4.test63	https://www.ncbi.nlm.nih.gov/bioproject/PRJNA434002
30- stomach cancer [stomach] 1342	SingleCellHumanHCL	9.31e-05	5.333	stomach cancer		stomach		CellType1 vs. others	gastric chief cell vs. others	HCL_Stomach.GPL20795.CellMap5.test30
8- hidradenitis suppurativa [skin] NA 6596	HumanDisease	3.87e-22	5.333	hidradenitis suppurativa		skin	NA	Responder vs. Non-Responder	SamplePathology:SamplingTime:Response => non-lesional:during treatment -> response vs no response	GSE155176.GPL11154.DESeq2R.test8	https://www.ncbi.nlm.nih.gov/geo/query/acc.cgi?acc=GSE155176
17- normal control [cord blood] 329	SingleCellHumanHCL	0.0444	5.333	normal control		cord blood		CellType1 vs. others	neutrophil vs. others	HCL_CordBlood.GPL20795.CellMap3.test17
118- normal control [lung] NA 2546	MouseDisease	1.36e-21	5.333	normal control		lung	NA	Treatment1 vs. Treatment2	CellDescription => lung CD206+MHCII- macrophage LPS day 6 vs lung CD206+MHCII- macrophage LPS day 3	GSE122108.GPL19057.DESeq2.test118	https://www.ncbi.nlm.nih.gov/geo/query/acc.cgi?acc=GSE122108
118- normal control [pancreas] 253	SingleCellHumanUmiLite	3.08e-08	5.333	normal control		pancreas		CellType1 vs. others	fibroblast vs. others	TabulaSapiens_UMI.GPL24676.CellMap15.test118
1- disease control [ascending colon] 571	SingleCellHumanHCL	0.000172	5.333	disease control		ascending colon		CellType1 vs. others	plasma B cell vs. others	HCL_Intestine.GPL20795.CellMap1.test1
938- normal control [spleen] 937	SingleCellMouseUmi	6.31e-09	5.333	normal control		spleen		CellType1 vs. others	granulocyte vs. others	GSE108097_UMI.GPL17021.CellMap41.test938	https://www.ncbi.nlm.nih.gov/geo/query/acc.cgi?acc=GSE108097
92- normal control [placenta] 91	SingleCellMouseUmi	0.00233	5.333	normal control		placenta		CellType1 vs. others	endodermal cell vs. others	GSE108097_UMI.GPL17021.CellMap1.test92	https://www.ncbi.nlm.nih.gov/geo/query/acc.cgi?acc=GSE108097
499- normal control [bone] 498	SingleCellMouseUmi	0.00226	5.308	normal control		bone		CellType1 vs. others	neutrophil vs. others	GSE108097_UMI.GPL17021.CellMap19.test499	https://www.ncbi.nlm.nih.gov/geo/query/acc.cgi?acc=GSE108097
34- coronavirus disease 2019 (COVID-19) [peripheral blood] 670	SingleCellHumanUmi	4.98e-07	5.308	coronavirus disease 2019 (COVID-19)		peripheral blood		CellType1 vs. others	neutrophil vs. others	E-MTAB-9221_UMI.GPL24247.CellMap5.test34	http://www.ebi.ac.uk/arrayexpress/experiments/E-MTAB-9221
103- acute myeloid leukemia (LAML) [crest bone marrow] 263	SingleCellHumanUmi	0.000684	5.308	acute myeloid leukemia (LAML)		crest bone marrow		CellType1 vs. others	monocyte vs. others	GSE116256_UMI.GPL18573.CellMap3.test103	https://www.ncbi.nlm.nih.gov/geo/query/acc.cgi?acc=GSE116256
789- normal control [mammary gland] 788	SingleCellMouseUmi	2.71e-05	5.308	normal control		mammary gland		CellType1 vs. others	myeloid cell vs. others	GSE108097_UMI.GPL17021.CellMap33.test789	https://www.ncbi.nlm.nih.gov/geo/query/acc.cgi?acc=GSE108097
23597- prostate adenocarcinoma (PRAD) [prostate] PF562271 15109	LINCS	1.02e-08	5.303	prostate adenocarcinoma (PRAD)	FAK	prostate	PF562271	Treatment vs. Control	Treatment => PF562271 vs DMSO	GSE70138.GPL20573.LINCS.test23597	https://www.ncbi.nlm.nih.gov/geo/query/acc.cgi?acc=GSE70138
503- normal control [spleen] NA 11363	MouseDisease	9.32e-09	5.292	normal control		spleen	NA	Other Comparisons	Tissue:Age[months] => spleen -> 18 vs 9	GSE132040.GPL24247.DESeq2R.test503	https://www.ncbi.nlm.nih.gov/geo/query/acc.cgi?acc=GSE132040
5- cardiovascular disease;epilepsy;liver carcinoma [middle temporal gyrus;t 1960	SingleCellHumanUmi	0.000857	5.292	cardiovascular disease;epilepsy;liver carcinoma		middle temporal gyrus;temporal cortex		CellType1 vs. others	astrocyte vs. others	GSE157277_UMI.GPL20301.CellMap1.test5	https://www.ncbi.nlm.nih.gov/geo/query/acc.cgi?acc=GSE157277
654- normal control [fetal brain] 653	SingleCellMouseUmi	3.39e-06	5.292	normal control		fetal brain		CellType1 vs. others	neuron vs. others	GSE108097_UMI.GPL17021.CellMap26.test654	https://www.ncbi.nlm.nih.gov/geo/query/acc.cgi?acc=GSE108097
22- normal control [liver] 1372	SingleCellHumanUmi	2.97e-09	5.284	normal control		liver		CellType1 vs. others	hepatocyte vs. others	GSE115469_UMI.GPL16791.CellMap1.test22	https://www.ncbi.nlm.nih.gov/geo/query/acc.cgi?acc=GSE115469
258- normal control [lung] 257	SingleCellMouseUmi	0.00189	5.284	normal control		lung		CellType1 vs. others	type I pneumocyte vs. others	GSE108097_UMI.GPL17021.CellMap4.test258	https://www.ncbi.nlm.nih.gov/geo/query/acc.cgi?acc=GSE108097
10- lung adenocarcinoma (LUAD);lung large cell carcinoma;lung squamous cell 1252	SingleCellHumanUmi	6.7e-06	5.284	lung adenocarcinoma (LUAD);lung large cell carcinoma;lung squamous cell carcinoma (LUSC)		lung	NA	CellType1 vs. others	unassigned cell vs. others	E-MTAB-6308_UMI.GPL20301.CellMap1.test10	http://www.ebi.ac.uk/arrayexpress/experiments/E-MTAB-6308
2- gestational diabetes mellitus [milk] 1935	SingleCellHumanUmi	2.3e-07	5.284	gestational diabetes mellitus		milk		CellType1 vs. others	mammary alveolar cell vs. others	GSE153889_UMI.GPL24676.CellMap1.test2	https://www.ncbi.nlm.nih.gov/geo/query/acc.cgi?acc=GSE153889
4- normal control [peripheral blood;umbilical cord blood] 120	SingleCellHumanUmi	0.00163	5.284	normal control		peripheral blood;umbilical cord blood		CellType1 vs. others	monocyte vs. others	GSE100866_UMI.GPL16791.CellMap1.test4	https://www.ncbi.nlm.nih.gov/geo/query/acc.cgi?acc=GSE100866
11- normal control [peripheral blood] brefeldin A;ionomycin (IO);phorbol my 1922	SingleCellHumanUmi	3.11e-06	5.246	normal control		peripheral blood	brefeldin A;ionomycin (IO);phorbol myristate acetate (PMA)	CellType1 vs. others	macrophage vs. others	GSE150132_UMI.GPL24676.CellMap1.test11	https://www.ncbi.nlm.nih.gov/geo/query/acc.cgi?acc=GSE150132
85- disease control [rectum] 655	SingleCellHumanHCL	0.000562	5.246	disease control		rectum		CellType1 vs. others	enterocyte vs. others	HCL_Intestine.GPL20795.CellMap11.test85
62- coronavirus disease 2019 (COVID-19) [peripheral blood] 698	SingleCellHumanUmi	7.06e-06	5.246	coronavirus disease 2019 (COVID-19)		peripheral blood		CellTypeGroup vs. others	monocyte, neutrophil vs. others	E-MTAB-9221_UMI.GPL24247.CellMap8.test62	http://www.ebi.ac.uk/arrayexpress/experiments/E-MTAB-9221
17- normal control [fetal hippocampus] 1603	SingleCellHumanUmi	2.58e-12	5.246	normal control		fetal hippocampus		CellType1 vs. others	erythrocyte vs. others	GSE119212_UMI.GPL20301.CellMap1.test17	https://www.ncbi.nlm.nih.gov/geo/query/acc.cgi?acc=GSE119212
1- normal control [bladder;bone marrow;kidney;lung;mammary gland;muscle;pancre 0	SingleCellMouseUmi	9.77e-06	5.246	normal control		bladder;bone marrow;kidney;lung;mammary gland;muscle;pancreas;uterus		CellType1 vs. others	stromal cell vs. others	GSE108097_UMI.GPL17021.CellMap1.test1	https://www.ncbi.nlm.nih.gov/geo/query/acc.cgi?acc=GSE108097
404- normal control [muscle] 403	SingleCellMouseUmi	0.000201	5.246	normal control		muscle		CellType1 vs. others	neutrophil vs. others	GSE108097_UMI.GPL17021.CellMap14.test404	https://www.ncbi.nlm.nih.gov/geo/query/acc.cgi?acc=GSE108097
983- normal control [thymus] 982	SingleCellMouseUmi	0.00604	5.246	normal control		thymus		CellType1 vs. others	CD4+CD8+ T cell vs. others	GSE108097_UMI.GPL17021.CellMap44.test983	https://www.ncbi.nlm.nih.gov/geo/query/acc.cgi?acc=GSE108097
131- acute myeloid leukemia (LAML) [crest bone marrow] 291	SingleCellHumanUmi	1.57e-05	5.246	acute myeloid leukemia (LAML)		crest bone marrow		CellTypeGroup vs. others	monocyte, promonocyte vs. others	GSE116256_UMI.GPL18573.CellMap6.test131	https://www.ncbi.nlm.nih.gov/geo/query/acc.cgi?acc=GSE116256
56- normal control [ileum] 626	SingleCellHumanHCL	0.00374	5.246	normal control		ileum		CellType1 vs. others	neutrophil vs. others	HCL_Intestine.GPL20795.CellMap7.test56
2- normal control [lung organoid] PBS;recombinant mouse IL-1 beta 1007	SingleCellMouseUmi	6.49e-08	5.246	normal control		lung organoid	PBS;recombinant mouse IL-1 beta	CellType1 vs. others	alveolar epithelial cell vs. others	GSE144468_UMI.GPL21103.CellMap1.test2	https://www.ncbi.nlm.nih.gov/geo/query/acc.cgi?acc=GSE144468
179- lung adenocarcinoma (LUAD) [lung] 1561	SingleCellHumanUmi	9.7e-05	5.246	lung adenocarcinoma (LUAD)		lung		CellType1 vs. others	myeloid cell vs. others	GSE117570_UMI.GPL18573.CellMap12.test179	https://www.ncbi.nlm.nih.gov/geo/query/acc.cgi?acc=GSE117570
242- normal control [lung] 241	SingleCellMouseUmi	0.000384	5.24	normal control		lung		CellType1 vs. others	endothelial cell vs. others	GSE108097_UMI.GPL17021.CellMap4.test242	https://www.ncbi.nlm.nih.gov/geo/query/acc.cgi?acc=GSE108097
23- normal control [cord blood] 335	SingleCellHumanHCL	0.000127	5.24	normal control		cord blood		CellType1 vs. others	neutrophil vs. others	HCL_CordBlood.GPL20795.CellMap3.test23
7- pancytopenia [bone marrow] 164	SingleCellHumanHCL	0.000961	5.24	pancytopenia		bone marrow		CellType1 vs. others	plasma B cell vs. others	HCL_BoneMarrow.GPL20795.CellMap1.test7
7- disease control [gallbladder] 486	SingleCellHumanHCL	0.0143	5.217	disease control		gallbladder		CellType1 vs. others	macrophage vs. others	HCL_GallBladder.GPL20795.CellMap1.test7
7- chronic lymphocytic leukemia (CLL) [peripheral blood] 135	SingleCellHumanUmi	3.15e-05	5.217	chronic lymphocytic leukemia (CLL)		peripheral blood		CellType1 vs. others	unassigned cell vs. others	GSE111014_UMI.GPL20301.CellMap1.test7	https://www.ncbi.nlm.nih.gov/geo/query/acc.cgi?acc=GSE111014
8- normal control [placenta] 1195	SingleCellHumanHCL	0.00583	5.217	normal control		placenta		CellType1 vs. others	Hofbauer cell vs. others	HCL_Placenta.GPL20795.CellMap1.test8
15- bacterial infection;coronavirus disease 2019 (COVID-19) [peripheral bloo 651	SingleCellHumanUmi	2.9e-07	5.217	bacterial infection;coronavirus disease 2019 (COVID-19)		peripheral blood		CellType1 vs. others	erythroid cell vs. others	E-MTAB-9221_UMI.GPL24247.CellMap10.test15	http://www.ebi.ac.uk/arrayexpress/experiments/E-MTAB-9221
13- normal control [umbilical cord blood] co-culture;differentiation medium 6380	HumanDisease	2.5e-18	5.217	normal control		umbilical cord blood	co-culture;differentiation medium	CellType1 vs. CellType2	ExperimentGroup2 => MS5_GM co-culture, CD14+CD16+ mononuclear phagocyte cell vs MS5_GM co-culture, CD1c+ mononuclear phagocyte cell	GSE151086.GPL16791.DESeq2R.test13	https://www.ncbi.nlm.nih.gov/geo/query/acc.cgi?acc=GSE151086
24- amyloidosis;hip osteoarthritis;monoclonal gammopathy of uncertain signif 804	SingleCellHumanUmi	1.79e-05	5.217	amyloidosis;hip osteoarthritis;monoclonal gammopathy of uncertain significance;multiple myeloma;smoldering multiple myeloma		crest bone marrow		CellType1 vs. others	plasma B cell vs. others	GSE117156_UMI.GPL18573.CellMap1.test24	https://www.ncbi.nlm.nih.gov/geo/query/acc.cgi?acc=GSE117156
121- acute myeloid leukemia (LAML) [crest bone marrow] 281	SingleCellHumanUmi	2.16e-06	5.217	acute myeloid leukemia (LAML)		crest bone marrow		CellTypeGroup vs. others	monocyte, promonocyte vs. others	GSE116256_UMI.GPL18573.CellMap5.test121	https://www.ncbi.nlm.nih.gov/geo/query/acc.cgi?acc=GSE116256
3- chronic rhinosinusitis (CRS) [nasal epithelium] HRV infection 7061	HumanDisease	2.32e-12	5.209	chronic rhinosinusitis (CRS)		nasal epithelium	HRV infection	Disease1 vs. Disease2	Treatment:DiseaseState => HRV infection -> chronic rhinosinusitis (CRS) vs disease control	GSE172367.GPL16791.DESeq2R.test3	https://www.ncbi.nlm.nih.gov/geo/query/acc.cgi?acc=GSE172367
133- normal control [fetal intestine] 703	SingleCellHumanHCL	1.52e-07	5.209	normal control		fetal intestine		CellType1 vs. others	stromal cell vs. others	HCL_Intestine.GPL20795.CellMap17.test133
157- normal control [fetal intestine] 727	SingleCellHumanHCL	0.00129	5.209	normal control		fetal intestine		CellType1 vs. others	neuron vs. others	HCL_Intestine.GPL20795.CellMap21.test157
640- normal control [bone marrow] 639	SingleCellMouseUmi	0.0322	5.209	normal control		bone marrow		CellType1 vs. others	bone marrow stromal cell vs. others	GSE108097_UMI.GPL17021.CellMap25.test640	https://www.ncbi.nlm.nih.gov/geo/query/acc.cgi?acc=GSE108097
740- normal control [fetal kidney] 739	SingleCellMouseUmi	0.00474	5.196	normal control		fetal kidney		CellType1 vs. others	erythroblast vs. others	GSE108097_UMI.GPL17021.CellMap30.test740	https://www.ncbi.nlm.nih.gov/geo/query/acc.cgi?acc=GSE108097
6- normal control [peripheral blood;umbilical cord blood] 122	SingleCellHumanUmi	7.67e-06	5.196	normal control		peripheral blood;umbilical cord blood		CellType1 vs. others	NK cell vs. others	GSE100866_UMI.GPL16791.CellMap1.test6	https://www.ncbi.nlm.nih.gov/geo/query/acc.cgi?acc=GSE100866
685- normal control [fetal female gonad] 684	SingleCellMouseUmi	6.16e-05	5.196	normal control		fetal female gonad		CellType1 vs. others	neutrophil vs. others	GSE108097_UMI.GPL17021.CellMap27.test685	https://www.ncbi.nlm.nih.gov/geo/query/acc.cgi?acc=GSE108097
128- acute myeloid leukemia (LAML) [crest bone marrow] 288	SingleCellHumanUmi	2.68e-07	5.196	acute myeloid leukemia (LAML)		crest bone marrow		CellTypeGroup vs. others	monocyte, promonocyte vs. others	GSE116256_UMI.GPL18573.CellMap6.test128	https://www.ncbi.nlm.nih.gov/geo/query/acc.cgi?acc=GSE116256
153- normal control [fetal intestine] 723	SingleCellHumanHCL	0.00873	5.196	normal control		fetal intestine		CellType1 vs. others	stromal cell vs. others	HCL_Intestine.GPL20795.CellMap21.test153
9- normal control [adrenal gland] 16	SingleCellHumanHCL	0.0468	5.191	normal control		adrenal gland		CellType1 vs. others	myeloid cell vs. others	HCL_AdrenalGland.GPL20795.CellMap1.test9
78- normal control [fetal adrenal gland] 85	SingleCellHumanHCL	0.000212	5.191	normal control		fetal adrenal gland		CellType1 vs. others	macrophage vs. others	HCL_AdrenalGland.GPL20795.CellMap7.test78
647- normal control [bone marrow] 646	SingleCellMouseUmi	1.39e-05	5.191	normal control		bone marrow		CellType1 vs. others	mesenchymal stem cell (MSC) vs. others	GSE108097_UMI.GPL17021.CellMap25.test647	https://www.ncbi.nlm.nih.gov/geo/query/acc.cgi?acc=GSE108097
32- Alzheimer's disease (AD) [entorhinal cortex;superior frontal gyrus] 97	SingleCellHumanUmi	2.34e-06	5.191	Alzheimer's disease (AD)		entorhinal cortex;superior frontal gyrus		CellType1 vs. others	unassigned cell vs. others	GSE147528_UMI.GPL24676.CellMap3.test32
40- acute myeloid leukemia (LAML) [crest bone marrow] 200	SingleCellHumanUmi	0.00025	5.191	acute myeloid leukemia (LAML)		crest bone marrow		CellType1 vs. others	dendritic cell (DC) vs. others	GSE116256_UMI.GPL18573.CellMap12.test40	https://www.ncbi.nlm.nih.gov/geo/query/acc.cgi?acc=GSE116256
6- mild cognitive impairment [superior parietal cortex] 1022	SingleCellHumanUmi	1.62e-08	5.191	mild cognitive impairment		superior parietal cortex		CellType1 vs. others	microglial cell vs. others	GSE146639_UMI.GPL21697.CellMap2.test6	https://www.ncbi.nlm.nih.gov/geo/query/acc.cgi?acc=GSE146639
21- disease control;extrinsic allergic alveolitis;idiopathic pulmonary fibro 922	SingleCellHumanUmi	0.00955	5.191	disease control;extrinsic allergic alveolitis;idiopathic pulmonary fibrosis;interstitial lung disease (ILD);nonspecific interstitial pneumonia;sarcoidosis		lung		CellType1 vs. others	smooth muscle cell vs. others	GSE135893_UMI.GPL24676.CellMap1.test21	https://www.ncbi.nlm.nih.gov/geo/query/acc.cgi?acc=GSE135893
24- attention deficit hyperactivity disorder;autism spectrum disorder;autis 1169	SingleCellHumanUmi	1.96e-06	5.191	attention deficit hyperactivity disorder;autism spectrum disorder;autism spectrum disorder;autism spectrum disorder;cerebellar heterotopia;epilepsy;autism spectrum disorder;congenital heart disease;epilepsy;autism spectrum disorder;epilepsy;autism spectrum disorder;mental depression;autism spectrum disorder;myocarditis;pneumonia;normal control		anterior cingulate gyrus		CellType1 vs. others	neuron vs. others	SRP132816_UMI.GPL24247.CellMap2.test24	https://www.ncbi.nlm.nih.gov/bioproject/PRJNA434002
8- amyloidosis;hip osteoarthritis;monoclonal gammopathy of uncertain signifi 788	SingleCellHumanUmi	6.35e-08	5.181	amyloidosis;hip osteoarthritis;monoclonal gammopathy of uncertain significance;multiple myeloma;smoldering multiple myeloma		crest bone marrow		CellType1 vs. others	plasma B cell vs. others	GSE117156_UMI.GPL18573.CellMap1.test8	https://www.ncbi.nlm.nih.gov/geo/query/acc.cgi?acc=GSE117156
50- coronavirus disease 2019 (COVID-19) [peripheral blood] 686	SingleCellHumanUmi	5.85e-13	5.154	coronavirus disease 2019 (COVID-19)		peripheral blood		CellType1 vs. others	platelet vs. others	E-MTAB-9221_UMI.GPL24247.CellMap6.test50	http://www.ebi.ac.uk/arrayexpress/experiments/E-MTAB-9221
800- normal control [mammary gland] 799	SingleCellMouseUmi	0.00064	5.154	normal control		mammary gland		CellType1 vs. others	stromal cell vs. others	GSE108097_UMI.GPL17021.CellMap34.test800	https://www.ncbi.nlm.nih.gov/geo/query/acc.cgi?acc=GSE108097
15- disease control [gallbladder] 494	SingleCellHumanHCL	0.00262	5.154	disease control		gallbladder		CellType1 vs. others	macrophage vs. others	HCL_GallBladder.GPL20795.CellMap1.test15
13- Alzheimer's disease (AD) [superior frontal gyrus] 78	SingleCellHumanUmi	4.54e-07	5.145	Alzheimer's disease (AD)		superior frontal gyrus		CellType1 vs. others	excitatory neuron vs. others	GSE147528_UMI.GPL24676.CellMap2.test13
74- normal control [lymph node] 209	SingleCellHumanUmiLite	0.000148	5.145	normal control		lymph node		CellType1 vs. others	neutrophil vs. others	TabulaSapiens_UMI.GPL24676.CellMap12.test74
651- normal control [bone marrow] 650	SingleCellMouseUmi	1.54e-09	5.145	normal control		bone marrow		CellType1 vs. others	myoblast vs. others	GSE108097_UMI.GPL17021.CellMap25.test651	https://www.ncbi.nlm.nih.gov/geo/query/acc.cgi?acc=GSE108097
14- normal control [cord blood] 326	SingleCellHumanHCL	0.0392	5.145	normal control		cord blood		CellType1 vs. others	monocyte vs. others	HCL_CordBlood.GPL20795.CellMap3.test14
110- normal control [spleen] NA 3053	MouseDisease	9.76e-12	5.145	normal control		spleen	NA	CellType1 vs. CellType2	Gender:CellType => female -> gamma-delta T cell vs cytotoxic T cell	GSE124829.GPL19057.DESeq2.test110	https://www.ncbi.nlm.nih.gov/geo/query/acc.cgi?acc=GSE124829
24- normal control [adrenal gland] 31	SingleCellHumanHCL	0.000538	5.126	normal control		adrenal gland		CellType1 vs. others	plasma B cell vs. others	HCL_AdrenalGland.GPL20795.CellMap3.test24
102- acute myeloid leukemia (LAML) [crest bone marrow] 262	SingleCellHumanUmi	4.02e-05	5.126	acute myeloid leukemia (LAML)		crest bone marrow		CellTypeGroup vs. others	monocyte, promonocyte vs. others	GSE116256_UMI.GPL18573.CellMap3.test102	https://www.ncbi.nlm.nih.gov/geo/query/acc.cgi?acc=GSE116256
17- follicular epithelial dysplasia [thyroid] 1423	SingleCellHumanHCL	7.5e-06	5.126	follicular epithelial dysplasia		thyroid		CellType1 vs. others	fibroblast vs. others	HCL_Thyroid.GPL20795.CellMap3.test17
14- melanoma [skin] 364	SingleCellHumanUmi	9.03e-08	5.126	melanoma		skin		CellType1 vs. others	tumor-infiltrating NK cell vs. others	GSE139249_UMI.GPL20301.CellMap2.test14	https://www.ncbi.nlm.nih.gov/geo/query/acc.cgi?acc=GSE139249
44- normal control [brain] 1378	SingleCellMouseUmi	6.94e-06	5.112	normal control		brain		CellType1 vs. others	microglial cell vs. others	GSE98969_UMI.GPL19057.CellMap6.test44	https://www.ncbi.nlm.nih.gov/geo/query/acc.cgi?acc=GSE98969
26- normal control [cord blood] 338	SingleCellHumanHCL	6.6e-06	5.112	normal control		cord blood		CellType1 vs. others	neutrophil vs. others	HCL_CordBlood.GPL20795.CellMap3.test26
12- disease control [spleen] 1308	SingleCellHumanHCL	0.00295	5.105	disease control		spleen		CellType1 vs. others	neutrophil vs. others	HCL_Spleen.GPL20795.CellMap1.test12
15- pancreatic ductal adenocarcinoma [pancreas] 2022	SingleCellHumanUmi	2.34e-11	5.105	pancreatic ductal adenocarcinoma		pancreas		CellType1 vs. others	B cell vs. others	PRJCA001063_UMI.GPL20795.CellMap1.test15	https://ngdc.cncb.ac.cn/bioproject/browse/PRJCA001063
37- lung adenocarcinoma (LUAD) [lung] 1419	SingleCellHumanUmi	5.97e-08	5.105	lung adenocarcinoma (LUAD)		lung		CellType1 vs. others	type I pneumocyte vs. others	GSE117570_UMI.GPL18573.CellMap2.test37	https://www.ncbi.nlm.nih.gov/geo/query/acc.cgi?acc=GSE117570
6- normal control [peripheral blood] 1640	SingleCellHumanUmi	5.38e-09	5.105	normal control		peripheral blood		CellType1 vs. others	monocyte vs. others	GSE125188_UMI.GPL20795.CellMap2.test6	https://www.ncbi.nlm.nih.gov/geo/query/acc.cgi?acc=GSE125188
14- normal control [peripheral blood] brefeldin A;ionomycin (IO);phorbol my 1925	SingleCellHumanUmi	1.21e-08	5.105	normal control		peripheral blood	brefeldin A;ionomycin (IO);phorbol myristate acetate (PMA)	CellType1 vs. others	unassigned cell vs. others	GSE150132_UMI.GPL24676.CellMap1.test14	https://www.ncbi.nlm.nih.gov/geo/query/acc.cgi?acc=GSE150132
111- normal control [mammary gland] 110	SingleCellMouseUmi	1.82e-08	5.099	normal control		mammary gland		CellType1 vs. others	mammary alveolar cell vs. others	GSE108097_UMI.GPL17021.CellMap1.test111	https://www.ncbi.nlm.nih.gov/geo/query/acc.cgi?acc=GSE108097
10- cardiovascular disease;liver carcinoma [middle temporal gyrus] 1965	SingleCellHumanUmi	0.00531	5.099	cardiovascular disease;liver carcinoma		middle temporal gyrus		CellType1 vs. others	astrocyte vs. others	GSE157277_UMI.GPL20301.CellMap1.test10	https://www.ncbi.nlm.nih.gov/geo/query/acc.cgi?acc=GSE157277
575- normal control [fetal stomach] 574	SingleCellMouseUmi	0.000503	5.099	normal control		fetal stomach		CellType1 vs. others	endocrine progenitor cell vs. others	GSE108097_UMI.GPL17021.CellMap22.test575	https://www.ncbi.nlm.nih.gov/geo/query/acc.cgi?acc=GSE108097
54- normal control [fetal pancreas] 1117	SingleCellHumanHCL	7.66e-07	5.099	normal control		fetal pancreas		CellType1 vs. others	erythroid cell vs. others	HCL_Pancreas.GPL20795.CellMap7.test54
844- normal control [brain] 843	SingleCellMouseUmi	1.04e-06	5.099	normal control		brain		CellType1 vs. others	choroid plexus epithelial cell vs. others	GSE108097_UMI.GPL17021.CellMap36.test844	https://www.ncbi.nlm.nih.gov/geo/query/acc.cgi?acc=GSE108097
702- breast carcinoma [breast] fibroblast growth factor 2 (FGF2);fulvestran 2636	OncoHuman	1.99e-08	5.099	breast carcinoma		breast	fibroblast growth factor 2 (FGF2);fulvestrant;palbociclib;WZ-4-145	Treatment1 vs. Treatment2	Transfection:Treatment => FGFR1 -> fibroblast growth factor 2 (FGF2);fulvestrant;palbociclib;WZ-4-145 vs fibroblast growth factor 2 (FGF2);palbociclib;WZ-4-145	GSE153509.GPL18573.DESeq2R.test702	https://www.ncbi.nlm.nih.gov/geo/query/acc.cgi?acc=GSE153509
4- disease control [kidney] NA 22053	HumanDisease	1.69e-07	5.099	disease control		kidney	NA	Treatment vs. Control	DiseaseState[donor]:ExperimentGroup => heart disease -> post-transplant, after reperfusion vs pre-transplant, before organ retrieval	GSE43974.GPL10558.test4	https://www.ncbi.nlm.nih.gov/geo/query/acc.cgi?acc=GSE43974
645- normal control [bone marrow] 644	SingleCellMouseUmi	0.000575	5.096	normal control		bone marrow		CellType1 vs. others	neutrophil vs. others	GSE108097_UMI.GPL17021.CellMap25.test645	https://www.ncbi.nlm.nih.gov/geo/query/acc.cgi?acc=GSE108097
142- acute myeloid leukemia (LAML) [crest bone marrow] 302	SingleCellHumanUmi	2.91e-07	5.096	acute myeloid leukemia (LAML)		crest bone marrow		CellTypeGroup vs. others	monocyte, promonocyte vs. others	GSE116256_UMI.GPL18573.CellMap7.test142	https://www.ncbi.nlm.nih.gov/geo/query/acc.cgi?acc=GSE116256
108- normal control [embryoid body;placenta] 107	SingleCellMouseUmi	3.41e-07	5.096	normal control		embryoid body;placenta		CellType1 vs. others	hepatocyte vs. others	GSE108097_UMI.GPL17021.CellMap1.test108	https://www.ncbi.nlm.nih.gov/geo/query/acc.cgi?acc=GSE108097
8- Alzheimer's disease (AD);normal control [brain] 1342	SingleCellMouseUmi	0.000231	5.096	Alzheimer's disease (AD);normal control		brain		CellType1 vs. others	microglial cell vs. others	GSE98969_UMI.GPL19057.CellMap2.test8	https://www.ncbi.nlm.nih.gov/geo/query/acc.cgi?acc=GSE98969
100- normal control [liver;pancreas] 99	SingleCellMouseUmi	0.00271	5.096	normal control		liver;pancreas		CellType1 vs. others	hepatocyte vs. others	GSE108097_UMI.GPL17021.CellMap1.test100	https://www.ncbi.nlm.nih.gov/geo/query/acc.cgi?acc=GSE108097
376- normal control [bone marrow] 511	SingleCellHumanUmiLite	5.32e-08	5.096	normal control		bone marrow		CellType1 vs. others	neutrophil vs. others	TabulaSapiens_UMI.GPL24676.CellMap4.test376
14- normal control [crest bone marrow] 174	SingleCellHumanUmi	4.83e-12	5.091	normal control		crest bone marrow		CellType1 vs. others	plasma B cell vs. others	GSE116256_UMI.GPL18573.CellMap1.test14	https://www.ncbi.nlm.nih.gov/geo/query/acc.cgi?acc=GSE116256
5- normal control [peripheral blood] 1930	SingleCellHumanUmi	1.62e-11	5.091	normal control		peripheral blood		CellType1 vs. others	unassigned cell vs. others	GSE151087_UMI.GPL24676.CellMap1.test5	https://www.ncbi.nlm.nih.gov/geo/query/acc.cgi?acc=GSE151087
7- disease control [fetal lung] 1133	SingleCellMouseUmi	2.16e-09	5.06	disease control		fetal lung		CellType1 vs. others	erythrocyte vs. others	GSE139186_UMI.GPL17021.CellMap1.test7	https://www.ncbi.nlm.nih.gov/geo/query/acc.cgi?acc=GSE139186
218- normal control [spleen] NA 3172	MouseDisease	1.02e-17	5.06	normal control		spleen	NA	Other Comparisons	CellDescription:AgeCategory => spleen CD4 T cell -> old vs young	GSE124829.GPL19057.DESeq2.test218	https://www.ncbi.nlm.nih.gov/geo/query/acc.cgi?acc=GSE124829
99- lung adenocarcinoma (LUAD) [lung] 1481	SingleCellHumanUmi	9.01e-15	5.06	lung adenocarcinoma (LUAD)		lung		CellType1 vs. others	myeloid cell vs. others	GSE117570_UMI.GPL18573.CellMap6.test99	https://www.ncbi.nlm.nih.gov/geo/query/acc.cgi?acc=GSE117570
801- normal control [mammary gland] 800	SingleCellMouseUmi	0.000202	5.06	normal control		mammary gland		CellType1 vs. others	stromal cell vs. others	GSE108097_UMI.GPL17021.CellMap34.test801	https://www.ncbi.nlm.nih.gov/geo/query/acc.cgi?acc=GSE108097
5- attention deficit hyperactivity disorder;autism spectrum disorder;autism 1150	SingleCellHumanUmi	5.34e-05	5.06	attention deficit hyperactivity disorder;autism spectrum disorder;autism spectrum disorder;autism spectrum disorder;cerebellar heterotopia;epilepsy;autism spectrum disorder;congenital heart disease;epilepsy;autism spectrum disorder;epilepsy;autism spectrum disorder;epilepsy;specific developmental disorder;autism spectrum disorder;mental depression;autism spectrum disorder;myocarditis;pneumonia;no…		anterior cingulate gyrus;prefrontal cortex		CellType1 vs. others	neuron vs. others	SRP132816_UMI.GPL24247.CellMap1.test5	https://www.ncbi.nlm.nih.gov/bioproject/PRJNA434002
453- normal control [large intestine] 588	SingleCellHumanUmiLite	7.34e-07	5.06	normal control		large intestine		CellType1 vs. others	goblet cell vs. others	TabulaSapiens_UMI.GPL24676.CellMap9.test453
70- pseudotumor cerebri [cerebrospinal fluid] 441	SingleCellHumanUmi	0.00171	5.06	pseudotumor cerebri		cerebrospinal fluid		CellType1 vs. others	unassigned cell vs. others	GSE138266_UMI.GPL18573.CellMap4.test70	https://www.ncbi.nlm.nih.gov/geo/query/acc.cgi?acc=GSE138266
22- Alzheimer's disease (AD) [superior frontal gyrus] 87	SingleCellHumanUmi	5.38e-07	5.048	Alzheimer's disease (AD)		superior frontal gyrus		CellType1 vs. others	unassigned cell vs. others	GSE147528_UMI.GPL24676.CellMap2.test22
74- normal control [brain] NA 8303	MouseDisease	3.97e-17	5.048	normal control		brain	NA	Other Comparisons	Age:Microbiota => 6 weeks -> germ free (GF) vs conventional	GSE79812.GPL19057.DESeq2.test74	http://www.ncbi.nlm.nih.gov/geo/query/acc.cgi?acc=GSE79812
20- follicular epithelial dysplasia [thyroid] 1426	SingleCellHumanHCL	0.00587	5.048	follicular epithelial dysplasia		thyroid		CellType1 vs. others	stromal cell vs. others	HCL_Thyroid.GPL20795.CellMap3.test20
350- normal control [liver] acetaminophen 5689	RatDisease	4.98e-12	5.048	normal control		liver	acetaminophen	Treatment1 vs. Treatment2	ExperimentGroup => acetaminophen high vs 2-acetylaminofluorene high	GSE119933.GPL1355.test350	https://www.ncbi.nlm.nih.gov/geo/query/acc.cgi?acc=GSE119933
17- normal control [peripheral blood] 1151	SingleCellHumanHCL	0.00163	5.048	normal control		peripheral blood		CellType1 vs. others	neutrophil vs. others	HCL_PeripheralBlood.GPL20795.CellMap3.test17
55- normal control [ileum] 625	SingleCellHumanHCL	0.000652	5.048	normal control		ileum		CellType1 vs. others	plasma B cell vs. others	HCL_Intestine.GPL20795.CellMap7.test55
53- normal control [fetal brain] 231	SingleCellHumanHCL	0.0364	5.048	normal control		fetal brain		CellType1 vs. others	radial glial cell vs. others	HCL_Brain.GPL20795.CellMap7.test53
812- normal control [mammary gland] 811	SingleCellMouseUmi	9.85e-07	5.032	normal control		mammary gland		CellType1 vs. others	stromal cell vs. others	GSE108097_UMI.GPL17021.CellMap34.test812	https://www.ncbi.nlm.nih.gov/geo/query/acc.cgi?acc=GSE108097
636- normal control [bone marrow] 635	SingleCellMouseUmi	0.00389	5.032	normal control		bone marrow		CellType1 vs. others	osteoblast vs. others	GSE108097_UMI.GPL17021.CellMap25.test636	https://www.ncbi.nlm.nih.gov/geo/query/acc.cgi?acc=GSE108097
76- acute myeloid leukemia (LAML) [crest bone marrow] 236	SingleCellHumanUmi	9.32e-05	5.032	acute myeloid leukemia (LAML)		crest bone marrow		CellType1 vs. others	unassigned cell vs. others	GSE116256_UMI.GPL18573.CellMap16.test76	https://www.ncbi.nlm.nih.gov/geo/query/acc.cgi?acc=GSE116256
146- acute myeloid leukemia (LAML) [crest bone marrow] 306	SingleCellHumanUmi	1.78e-05	5.032	acute myeloid leukemia (LAML)		crest bone marrow		CellType1 vs. others	hematopoietic precursor cell vs. others	GSE116256_UMI.GPL18573.CellMap8.test146	https://www.ncbi.nlm.nih.gov/geo/query/acc.cgi?acc=GSE116256
2- lung adenocarcinoma (LUAD);normal control [lung] 1084	SingleCellMouseUmi	0.0343	5.032	lung adenocarcinoma (LUAD);normal control		lung		CellType1 vs. others	neutrophil vs. others	GSE127465_UMI.GPL19057.CellMap1.test2	https://www.ncbi.nlm.nih.gov/geo/query/acc.cgi?acc=GSE127465
13- normal control [crest bone marrow] 173	SingleCellHumanUmi	0.000142	5.032	normal control		crest bone marrow		CellType1 vs. others	NK cell vs. others	GSE116256_UMI.GPL18573.CellMap1.test13	https://www.ncbi.nlm.nih.gov/geo/query/acc.cgi?acc=GSE116256
201- normal control [mammary gland] 200	SingleCellMouseUmi	1.61e-07	5.032	normal control		mammary gland		CellType1 vs. others	macrophage vs. others	GSE108097_UMI.GPL17021.CellMap2.test201	https://www.ncbi.nlm.nih.gov/geo/query/acc.cgi?acc=GSE108097
34- lung adenocarcinoma (LUAD) [lung] culture medium 1276	SingleCellHumanUmi	5.07e-10	5.032	lung adenocarcinoma (LUAD)		lung	culture medium	CellType1 vs. others	unassigned cell vs. others	E-MTAB-6308_UMI.GPL20301.CellMap2.test34	http://www.ebi.ac.uk/arrayexpress/experiments/E-MTAB-6308
11- normal control [fetal spinal cord] 1282	SingleCellHumanHCL	2.97e-05	5.014	normal control		fetal spinal cord		CellType1 vs. others	fibroblast vs. others	HCL_SpinalCord.GPL20795.CellMap1.test11
746- normal control [fetal kidney] 745	SingleCellMouseUmi	6.97e-07	5.014	normal control		fetal kidney		CellType1 vs. others	stromal cell vs. others	GSE108097_UMI.GPL17021.CellMap30.test746	https://www.ncbi.nlm.nih.gov/geo/query/acc.cgi?acc=GSE108097
1- normal control [pancreatic islets] forskolin 7409	MouseDisease	8.95e-10	5.014	normal control		pancreatic islets	forskolin	Treatment vs. Control	SamplingTime[hours] => 12 vs 0	GSE69889.GPL19057.DESeq2.test1	http://www.ncbi.nlm.nih.gov/geo/query/acc.cgi?acc=GSE69889
1- normal control [umbilical cord blood] co-culture;differentiation medium 6376	HumanDisease	1.28e-17	5.014	normal control		umbilical cord blood	co-culture;differentiation medium	Treatment1 vs. Treatment2	CellMarkers:ExperimentGroup => CD14+CD16+ -> MS5 cellline co-expressing human GM-CSF co-culture (MS5_GM) vs MS5 cellline co-expressing FLTL3, SCF and CXCL12 co-culture (MS5_FS12)	GSE151086.GPL16791.DESeq2R.test1	https://www.ncbi.nlm.nih.gov/geo/query/acc.cgi?acc=GSE151086
155- acute myeloid leukemia (LAML) [crest bone marrow] 315	SingleCellHumanUmi	5.35e-08	5.013	acute myeloid leukemia (LAML)		crest bone marrow		CellType1 vs. others	plasma B cell vs. others	GSE116256_UMI.GPL18573.CellMap9.test155	https://www.ncbi.nlm.nih.gov/geo/query/acc.cgi?acc=GSE116256
117- colon cancer [transverse colon] 687	SingleCellHumanHCL	0.0473	5.013	colon cancer		transverse colon		CellType1 vs. others	enterocyte vs. others	HCL_Intestine.GPL20795.CellMap15.test117
66- normal control [fetal adrenal gland] 73	SingleCellHumanHCL	1.5e-07	5.013	normal control		fetal adrenal gland		CellType1 vs. others	macrophage vs. others	HCL_AdrenalGland.GPL20795.CellMap5.test66
13- bacterial infection;coronavirus disease 2019 (COVID-19) [peripheral bloo 649	SingleCellHumanUmi	8.99e-08	5.013	bacterial infection;coronavirus disease 2019 (COVID-19)		peripheral blood		CellType1 vs. others	platelet vs. others	E-MTAB-9221_UMI.GPL24247.CellMap10.test13	http://www.ebi.ac.uk/arrayexpress/experiments/E-MTAB-9221
26- normal control [cecum;colon transversum;mesenteric lymph node;sigmoid c 1302	SingleCellHumanUmi	1.19e-07	5.013	normal control		cecum;colon transversum;mesenteric lymph node;sigmoid colon		CellType1 vs. others	plasma B cell vs. others	E-MTAB-8007_UMI.GPL20301.CellMap1.test26	http://www.ebi.ac.uk/arrayexpress/experiments/E-MTAB-8007
19- multiple sclerosis (MS);pseudotumor cerebri [peripheral blood] 390	SingleCellHumanUmi	0.00205	5	multiple sclerosis (MS);pseudotumor cerebri		peripheral blood		CellType1 vs. others	myeloid cell vs. others	GSE138266_UMI.GPL18573.CellMap2.test19	https://www.ncbi.nlm.nih.gov/geo/query/acc.cgi?acc=GSE138266
261- normal control [lung] NA 2705	MouseDisease	9.6e-17	5	normal control		lung	NA	Treatment1 vs. Treatment2	CellDescription => lung CD206+MHCII+ macrophage LPS day 6 vs lung CD206+MHCII+ macrophage LPS day 3	GSE122108.GPL19057.DESeq2.test261	https://www.ncbi.nlm.nih.gov/geo/query/acc.cgi?acc=GSE122108
116- normal control [spleen] NA 3059	MouseDisease	2.27e-13	5	normal control		spleen	NA	CellType1 vs. CellType2	Gender:CellType => male -> gamma-delta T cell vs cytotoxic T cell	GSE124829.GPL19057.DESeq2.test116	https://www.ncbi.nlm.nih.gov/geo/query/acc.cgi?acc=GSE124829
94- acute myeloid leukemia (LAML) [crest bone marrow] 254	SingleCellHumanUmi	6.1e-08	5	acute myeloid leukemia (LAML)		crest bone marrow		CellType1 vs. others	unassigned cell vs. others	GSE116256_UMI.GPL18573.CellMap2.test94	https://www.ncbi.nlm.nih.gov/geo/query/acc.cgi?acc=GSE116256
33- normal control [fetal gonad] 471	SingleCellHumanHCL	0.00243	5	normal control		fetal gonad		CellType1 vs. others	epithelial progenitor cell vs. others	HCL_FetalGonad.GPL20795.CellMap5.test33
68- normal control [brain] 67	SingleCellMouseUmi	1.77e-05	5	normal control		brain		CellType1 vs. others	oligodendrocyte vs. others	GSE108097_UMI.GPL17021.CellMap1.test68	https://www.ncbi.nlm.nih.gov/geo/query/acc.cgi?acc=GSE108097
4- breast cancer [breast;lymph node;peripheral blood] 3	SingleCellHumanUmiLite	0.0382	5	breast cancer		breast;lymph node;peripheral blood		CellType1 vs. others	myeloid cell vs. others	GSE114725_UMI.GPL16791.CellMap1.test4	https://www.ncbi.nlm.nih.gov/geo/query/acc.cgi?acc=GSE114725
23- normal control [esophageal mucosa] 4 degrees Celsius;hypothermic preserv 534	SingleCellHumanUmi	6.7e-07	5	normal control		esophageal mucosa	4 degrees Celsius;hypothermic preservation media;hypothermic preservation media	CellType1 vs. others	epidermal keratinocyte vs. others	PRJEB31843_UMI.GPL20301.CellMap2.test23	https://www.ncbi.nlm.nih.gov/bioproject/529120
36- amyloidosis;multiple myeloma [crest bone marrow;peripheral blood] 816	SingleCellHumanUmi	1.48e-08	5	amyloidosis;multiple myeloma		crest bone marrow;peripheral blood		CellType1 vs. others	plasma B cell vs. others	GSE117156_UMI.GPL18573.CellMap2.test36	https://www.ncbi.nlm.nih.gov/geo/query/acc.cgi?acc=GSE117156
665- normal control [fetal brain] 664	SingleCellMouseUmi	1.7e-06	5	normal control		fetal brain		CellType1 vs. others	neuron vs. others	GSE108097_UMI.GPL17021.CellMap26.test665	https://www.ncbi.nlm.nih.gov/geo/query/acc.cgi?acc=GSE108097
7- normal control [kidney organoid] differentiation medium 1335	SingleCellHumanUmi	7.16e-09	5	normal control		kidney organoid	differentiation medium	CellType1 vs. others	podocyte vs. others	GSE108291_UMI.GPL16791.CellMap1.test7	https://www.ncbi.nlm.nih.gov/geo/query/acc.cgi?acc=GSE108291
14- normal control [fetal pancreas] 1077	SingleCellHumanHCL	0.0319	5	normal control		fetal pancreas		CellType1 vs. others	NK cell vs. others	HCL_Pancreas.GPL20795.CellMap3.test14
156- normal control [embryo] 155	SingleCellMouseUmi	7.29e-06	5	normal control		embryo		CellType1 vs. others	erythroid cell vs. others	GSE108097_UMI.GPL17021.CellMap11.test156	https://www.ncbi.nlm.nih.gov/geo/query/acc.cgi?acc=GSE108097
15- normal control [bone marrow;brain;fetal liver;muscle;peripheral blood] 14	SingleCellMouseUmi	0.000494	4.964	normal control		bone marrow;brain;fetal liver;muscle;peripheral blood		CellType1 vs. others	neutrophil vs. others	GSE108097_UMI.GPL17021.CellMap1.test15	https://www.ncbi.nlm.nih.gov/geo/query/acc.cgi?acc=GSE108097
11- normal control [fetal gonad] 449	SingleCellHumanHCL	4.87e-08	4.964	normal control		fetal gonad		CellType1 vs. others	neutrophil vs. others	HCL_FetalGonad.GPL20795.CellMap1.test11
122- acute myeloid leukemia (LAML) [crest bone marrow] 282	SingleCellHumanUmi	0.0103	4.964	acute myeloid leukemia (LAML)		crest bone marrow		CellType1 vs. others	unassigned cell vs. others	GSE116256_UMI.GPL18573.CellMap5.test122	https://www.ncbi.nlm.nih.gov/geo/query/acc.cgi?acc=GSE116256
388- normal control [bone marrow] 523	SingleCellHumanUmiLite	1.48e-07	4.964	normal control		bone marrow		CellType1 vs. others	neutrophil vs. others	TabulaSapiens_UMI.GPL24676.CellMap4.test388
30- attention deficit hyperactivity disorder;autism spectrum disorder;autis 1175	SingleCellHumanUmi	3.14e-07	4.964	attention deficit hyperactivity disorder;autism spectrum disorder;autism spectrum disorder;autism spectrum disorder;cerebellar heterotopia;epilepsy;autism spectrum disorder;congenital heart disease;epilepsy;autism spectrum disorder;epilepsy;autism spectrum disorder;mental depression;autism spectrum disorder;myocarditis;pneumonia;normal control		anterior cingulate gyrus		CellType1 vs. others	layer V/VI neuron vs. others	SRP132816_UMI.GPL24247.CellMap2.test30	https://www.ncbi.nlm.nih.gov/bioproject/PRJNA434002
23- Huntington's disease (HD) [neostriatum] haloperidol 3694	MouseDisease	2.65e-14	4.964	Huntington's disease (HD)		neostriatum	haloperidol	Treatment1 vs. Treatment2	Treatment => haloperidol vs 4-deoxypyridoxine	GSE129143.GPL13112.DESeq2.test23	https://www.ncbi.nlm.nih.gov/geo/query/acc.cgi?acc=GSE129143
64- coronavirus disease 2019 (COVID-19) [peripheral blood] 700	SingleCellHumanUmi	6.73e-15	4.964	coronavirus disease 2019 (COVID-19)		peripheral blood		CellType1 vs. others	erythroid cell vs. others	E-MTAB-9221_UMI.GPL24247.CellMap8.test64	http://www.ebi.ac.uk/arrayexpress/experiments/E-MTAB-9221
291- normal control [placenta] 290	SingleCellMouseUmi	0.00915	4.95	normal control		placenta		CellType1 vs. others	decidual cell vs. others	GSE108097_UMI.GPL17021.CellMap5.test291	https://www.ncbi.nlm.nih.gov/geo/query/acc.cgi?acc=GSE108097
75- normal control [brain] NA 8304	MouseDisease	8.72e-20	4.95	normal control		brain	NA	Other Comparisons	Age:Microbiota => 8 weeks -> germ free (GF) vs conventional	GSE79812.GPL19057.DESeq2.test75	http://www.ncbi.nlm.nih.gov/geo/query/acc.cgi?acc=GSE79812
6- normal control [pancreatic islets] forskolin 7416	MouseDisease	4.84e-11	4.95	normal control		pancreatic islets	forskolin	Treatment vs. Control	SamplingTime[hours] => 32 vs 0	GSE69889.GPL19057.DESeq2.test6	http://www.ncbi.nlm.nih.gov/geo/query/acc.cgi?acc=GSE69889
17- neurodegenerative disease [spleen] NA 6518	MouseDisease	7.58e-16	4.95	neurodegenerative disease		spleen	NA	Other Comparisons	CellType:Genotype => helper T cell -> C9ORF72-/- vs C9ORF72 flox/flox;CX3CR1 Cre/+	GSE151936.GPL19057.DESeq2.test17	https://www.ncbi.nlm.nih.gov/geo/query/acc.cgi?acc=GSE151936
15- neurodegenerative disease [spleen] NA 6516	MouseDisease	1.93e-13	4.95	neurodegenerative disease		spleen	NA	Other Comparisons	CellType:Genotype => cytotoxic T cell -> C9ORF72-/- vs C9ORF72 flox/flox;CX3CR1 Cre/+	GSE151936.GPL19057.DESeq2.test15	https://www.ncbi.nlm.nih.gov/geo/query/acc.cgi?acc=GSE151936
276- normal control [placenta] 275	SingleCellMouseUmi	0.0111	4.938	normal control		placenta		CellType1 vs. others	spongiotrophoblast cell vs. others	GSE108097_UMI.GPL17021.CellMap5.test276	https://www.ncbi.nlm.nih.gov/geo/query/acc.cgi?acc=GSE108097
329- normal control [bone marrow] 328	SingleCellMouseUmi	0.00247	4.938	normal control		bone marrow		CellType1 vs. others	neutrophil vs. others	GSE108097_UMI.GPL17021.CellMap8.test329	https://www.ncbi.nlm.nih.gov/geo/query/acc.cgi?acc=GSE108097
211- normal control [small intestine] 346	SingleCellHumanUmiLite	1.02e-09	4.938	normal control		small intestine		CellType1 vs. others	enterocyte vs. others	TabulaSapiens_UMI.GPL24676.CellMap19.test211
33- multiple sclerosis (MS);pseudotumor cerebri [peripheral blood] 404	SingleCellHumanUmi	0.000283	4.938	multiple sclerosis (MS);pseudotumor cerebri		peripheral blood		CellType1 vs. others	megakaryocyte vs. others	GSE138266_UMI.GPL18573.CellMap2.test33	https://www.ncbi.nlm.nih.gov/geo/query/acc.cgi?acc=GSE138266
27- skin squamous cell carcinoma [skin] 491	SingleCellHumanUmi	1.39e-05	4.919	skin squamous cell carcinoma		skin		CellType1 vs. others	epithelial cell vs. others	GSE144236_UMI.GPL20301.CellMap3.test27	https://www.ncbi.nlm.nih.gov/geo/query/acc.cgi?acc=GSE144236
41- acute myeloid leukemia (LAML) [crest bone marrow] 201	SingleCellHumanUmi	1.47e-06	4.919	acute myeloid leukemia (LAML)		crest bone marrow		CellType1 vs. others	plasma B cell vs. others	GSE116256_UMI.GPL18573.CellMap12.test41	https://www.ncbi.nlm.nih.gov/geo/query/acc.cgi?acc=GSE116256
20- diet induced obesity;nonalcoholic fatty liver disease (NAFLD) [liver] N 6388	MouseDisease	4.1e-09	4.914	diet induced obesity;nonalcoholic fatty liver disease (NAFLD)		liver	NA	Treatment1 vs. Treatment2	AnimalStrain:Gender:SubjectTreatment => CC060/Unc:male -> high fat and high sucrose diet vs low fat and low sucrose diet	GSE149863.GPL19057.DESeq2.test20	https://www.ncbi.nlm.nih.gov/geo/query/acc.cgi?acc=GSE149863
9- normal control [fetal male gonad] 502	SingleCellHumanUmi	2.65e-05	4.914	normal control		fetal male gonad		CellType1 vs. others	Sertoli cell vs. others	GSE86146_UMI.GPL16791.CellMap1.test9	https://www.ncbi.nlm.nih.gov/geo/query/acc.cgi?acc=GSE86146
471- normal control [muscle] 470	SingleCellMouseUmi	9.04e-06	4.914	normal control		muscle		CellTypeGroup vs. others	neutrophil, stromal cell vs. others	GSE108097_UMI.GPL17021.CellMap18.test471	https://www.ncbi.nlm.nih.gov/geo/query/acc.cgi?acc=GSE108097
6- normal control [neural retina] 103	SingleCellHumanUmi	0.000256	4.914	normal control		neural retina		CellTypeGroup vs. others	astrocyte, Muller glia vs. others	E-MTAB-7316_UMI.GPL16791.CellMap1.test6	http://www.ebi.ac.uk/arrayexpress/experiments/E-MTAB-7316
20116- non-small cell lung carcinoma [lung] aurora A inhibitor I 11243	LINCS	3.96e-07	4.914	non-small cell lung carcinoma	Aurora A	lung	aurora A inhibitor I	Treatment vs. Control	Treatment => aurora A inhibitor I vs DMSO	GSE70138.GPL20573.LINCS.test20116	https://www.ncbi.nlm.nih.gov/geo/query/acc.cgi?acc=GSE70138
1- control [prostate] sphere forming culture 4146	OncoHuman	7.08e-15	4.914	control		prostate	sphere forming culture	CellType1 vs. CellType2	CellSubgroup => epithelial progenitor cell vs epithelial stem cell	GSE95542.GPL18573.DESeq2R.test1	https://www.ncbi.nlm.nih.gov/geo/query/acc.cgi?acc=GSE95542
427- normal control [liver] acetaminophen 5497	RatDisease	1.24e-08	4.914	normal control		liver	acetaminophen	Treatment1 vs. Treatment2	ExperimentGroup => acetaminophen high vs 2-nitrofluorene high	GSE119933.GPL1355.test427	https://www.ncbi.nlm.nih.gov/geo/query/acc.cgi?acc=GSE119933
28- normal control [cecum;colon transversum;sigmoid colon] 1304	SingleCellHumanUmi	1.56e-08	4.907	normal control		cecum;colon transversum;sigmoid colon		CellType1 vs. others	plasma B cell vs. others	E-MTAB-8007_UMI.GPL20301.CellMap1.test28	http://www.ebi.ac.uk/arrayexpress/experiments/E-MTAB-8007
31- disease control [peripheral blood] 667	SingleCellHumanUmi	3.41e-10	4.907	disease control		peripheral blood		CellType1 vs. others	platelet vs. others	E-MTAB-9221_UMI.GPL24247.CellMap3.test31	http://www.ebi.ac.uk/arrayexpress/experiments/E-MTAB-9221
27- amyotrophic lateral sclerosis (ALS);normal control [spinal cord] 1361	SingleCellMouseUmi	0.0383	4.907	amyotrophic lateral sclerosis (ALS);normal control		spinal cord		CellType1 vs. others	microglial cell vs. others	GSE98969_UMI.GPL19057.CellMap5.test27	https://www.ncbi.nlm.nih.gov/geo/query/acc.cgi?acc=GSE98969
14- normal control [cecum;colon transversum;sigmoid colon] 1290	SingleCellHumanUmi	1.17e-08	4.907	normal control		cecum;colon transversum;sigmoid colon		CellType1 vs. others	unassigned cell vs. others	E-MTAB-8007_UMI.GPL20301.CellMap1.test14	http://www.ebi.ac.uk/arrayexpress/experiments/E-MTAB-8007
4824- melanoma [skin] PHA665752 22485	LINCS	2.58e-09	4.902	melanoma	c-MET	skin	PHA665752	Treatment vs. Control	Treatment => PHA665752 vs DMSO	GSE70138.GPL20573.LINCS.test4824	https://www.ncbi.nlm.nih.gov/geo/query/acc.cgi?acc=GSE70138
491- normal control [muscle] 490	SingleCellMouseUmi	0.000393	4.902	normal control		muscle		CellType1 vs. others	mast cell vs. others	GSE108097_UMI.GPL17021.CellMap18.test491	https://www.ncbi.nlm.nih.gov/geo/query/acc.cgi?acc=GSE108097
98- normal control [lung] 97	SingleCellMouseUmi	0.0012	4.902	normal control		lung		CellType1 vs. others	club cell vs. others	GSE108097_UMI.GPL17021.CellMap1.test98	https://www.ncbi.nlm.nih.gov/geo/query/acc.cgi?acc=GSE108097
6- normal control [peripheral blood] 1140	SingleCellHumanHCL	0.00283	4.902	normal control		peripheral blood		CellType1 vs. others	neutrophil vs. others	HCL_PeripheralBlood.GPL20795.CellMap1.test6
54- drug-induced hypersensitivity syndrome [peripheral blood] sulfamethoxaz 1759	SingleCellHumanUmi	1.68e-06	4.902	drug-induced hypersensitivity syndrome		peripheral blood	sulfamethoxazole;tofacitinib;trimethoprim (TMP);sulfamethoxazole;trimethoprim (TMP)	CellType1 vs. others	monocyte vs. others	GSE132802_UMI.GPL21290.CellMap5.test54	https://www.ncbi.nlm.nih.gov/geo/query/acc.cgi?acc=GSE132802
41- normal control [peripheral blood] 1175	SingleCellHumanHCL	2.15e-07	4.902	normal control		peripheral blood		CellType1 vs. others	neutrophil vs. others	HCL_PeripheralBlood.GPL20795.CellMap5.test41
20- lung injury;normal control [lung] 1437	SingleCellMouseUmi	0.000208	4.902	lung injury;normal control		lung		CellType1 vs. others	type II pneumocyte vs. others	GSE141259_UMI.GPL21103.CellMap1.test20	https://www.ncbi.nlm.nih.gov/geo/query/acc.cgi?acc=GSE141259
24- disease control [peripheral blood] 660	SingleCellHumanUmi	6.72e-11	4.901	disease control		peripheral blood		CellType1 vs. others	neutrophil vs. others	E-MTAB-9221_UMI.GPL24247.CellMap2.test24	http://www.ebi.ac.uk/arrayexpress/experiments/E-MTAB-9221
94- normal control [heart] NA 4560	RatDisease	1.33e-08	4.899	normal control		heart	NA	Treatment vs. Control	TreatTime:SubjectTreatment => 1 day -> dobutamine vs corn oil	GSE57800.GPL1355.test94	https://www.ncbi.nlm.nih.gov/geo/query/acc.cgi?acc=GSE57800
1- Rett syndrome [cerebellum] NA 6709	MouseDisease	1.49e-07	4.899	Rett syndrome		cerebellum	NA	Other Comparisons	Genotype => MECP2 Y/- vs wild type	GSE42880.GPL13112.DESeq2.test1	https://www.ncbi.nlm.nih.gov/geo/query/acc.cgi?acc=GSE42880
52- coronavirus disease 2019 (COVID-19) [peripheral blood] 688	SingleCellHumanUmi	2.2e-08	4.899	coronavirus disease 2019 (COVID-19)		peripheral blood		CellType1 vs. others	neutrophil vs. others	E-MTAB-9221_UMI.GPL24247.CellMap7.test52	http://www.ebi.ac.uk/arrayexpress/experiments/E-MTAB-9221
11- normal control [embryo] differentiation medium 974	SingleCellHumanUmi	7.41e-08	4.867	normal control		embryo	differentiation medium	CellType1 vs. others	oligodendrocyte vs. others	GSE146373_UMI.GPL16791.CellMap2.test11	https://www.ncbi.nlm.nih.gov/geo/query/acc.cgi?acc=GSE146373
35- normal control [substantia nigra] 1876	SingleCellHumanUmi	7.48e-06	4.867	normal control		substantia nigra		CellType1 vs. others	oligodendrocyte vs. others	GSE140231_UMI.GPL20301.CellMap4.test35	https://www.ncbi.nlm.nih.gov/geo/query/acc.cgi?acc=GSE140231
788- normal control [mammary gland] 787	SingleCellMouseUmi	0.00684	4.867	normal control		mammary gland		CellType1 vs. others	stromal cell vs. others	GSE108097_UMI.GPL17021.CellMap33.test788	https://www.ncbi.nlm.nih.gov/geo/query/acc.cgi?acc=GSE108097
6- uveal melanoma (UVM) [eye] 1028	SingleCellHumanUmi	2.18e-07	4.867	uveal melanoma (UVM)		eye		CellType1 vs. others	unassigned cell vs. others	GSE158803_UMI.GPL24676.CellMap1.test6	https://www.ncbi.nlm.nih.gov/geo/query/acc.cgi?acc=GSE158803
25- acute myeloid leukemia (LAML) [crest bone marrow] 185	SingleCellHumanUmi	0.00302	4.867	acute myeloid leukemia (LAML)		crest bone marrow		CellTypeGroup vs. others	monocyte, promonocyte vs. others	GSE116256_UMI.GPL18573.CellMap11.test25	https://www.ncbi.nlm.nih.gov/geo/query/acc.cgi?acc=GSE116256
27- multiple sclerosis (MS);pseudotumor cerebri [peripheral blood] 398	SingleCellHumanUmi	1.71e-05	4.867	multiple sclerosis (MS);pseudotumor cerebri		peripheral blood		CellType1 vs. others	unassigned cell vs. others	GSE138266_UMI.GPL18573.CellMap2.test27	https://www.ncbi.nlm.nih.gov/geo/query/acc.cgi?acc=GSE138266
4- normal control [embryo] differentiation medium 967	SingleCellHumanUmi	0.000588	4.867	normal control		embryo	differentiation medium	CellType1 vs. others	oligodendrocyte vs. others	GSE146373_UMI.GPL16791.CellMap1.test4	https://www.ncbi.nlm.nih.gov/geo/query/acc.cgi?acc=GSE146373
7- normal control [peripheral blood] 1984	SingleCellHumanUmi	1.94e-07	4.867	normal control		peripheral blood		CellType1 vs. others	unassigned cell vs. others	GSE92495_UMI.GPL18573.CellMap1.test7	https://www.ncbi.nlm.nih.gov/geo/query/acc.cgi?acc=GSE92495
15- normal control [peripheral blood] NA 3451	HumanDisease	5.86e-12	4.849	normal control		peripheral blood	NA	Treatment vs. Control	Response:SamplingTime => no response -> 72 hours after third administration vs pre-treatment	GSE120115.GPL16791.DESeq2R.test15	https://www.ncbi.nlm.nih.gov/geo/query/acc.cgi?acc=GSE120115
19- malignant glioma [brain] NA 357	Pediatrics	0.000146	4.849	malignant glioma		brain	NA	Disease1 vs. Disease2	DiseaseState => malignant glioma vs atypical teratoid rhabdoid tumor	GSE68956.GPL80.test19	http://www.ncbi.nlm.nih.gov/geo/query/acc.cgi?acc=GSE68956
1- glioblastoma (GBM) [frontal lobe;parietal lobe;temporal lobe] 1113	SingleCellHumanUmi	5.31e-05	4.849	glioblastoma (GBM)		frontal lobe;parietal lobe;temporal lobe		CellType1 vs. others	radial glial cell vs. others	PRJNA579593_UMI.GPL19057.CellMap1.test1
160- acute myeloid leukemia (LAML) [crest bone marrow] 320	SingleCellHumanUmi	5.02e-10	4.849	acute myeloid leukemia (LAML)		crest bone marrow		CellType1 vs. others	unassigned cell vs. others	GSE116256_UMI.GPL18573.CellMap9.test160	https://www.ncbi.nlm.nih.gov/geo/query/acc.cgi?acc=GSE116256
40- drug-induced hypersensitivity syndrome [peripheral blood] NA 1745	SingleCellHumanUmi	0.00386	4.849	drug-induced hypersensitivity syndrome		peripheral blood	NA	CellType1 vs. others	monocyte vs. others	GSE132802_UMI.GPL21290.CellMap3.test40	https://www.ncbi.nlm.nih.gov/geo/query/acc.cgi?acc=GSE132802
66- pulmonary nodule [lung] 966	SingleCellHumanHCL	0.024	4.849	pulmonary nodule		lung		CellType1 vs. others	macrophage vs. others	HCL_Lung.GPL20795.CellMap5.test66
198- normal control [mammary gland] 197	SingleCellMouseUmi	0.00325	4.849	normal control		mammary gland		CellType1 vs. others	T cell vs. others	GSE108097_UMI.GPL17021.CellMap2.test198	https://www.ncbi.nlm.nih.gov/geo/query/acc.cgi?acc=GSE108097
10- normal control [brain] 1032	SingleCellMouseUmi	9e-07	4.841	normal control		brain		CellType1 vs. others	microglial cell vs. others	GSE79818_UMI.GPL19057.CellMap1.test10	https://www.ncbi.nlm.nih.gov/geo/query/acc.cgi?acc=GSE79818
12- multiple sclerosis (MS);pseudotumor cerebri [cerebrospinal fluid;periphe 383	SingleCellHumanUmi	0.00174	4.841	multiple sclerosis (MS);pseudotumor cerebri		cerebrospinal fluid;peripheral blood		CellType1 vs. others	unassigned cell vs. others	GSE138266_UMI.GPL18573.CellMap1.test12	https://www.ncbi.nlm.nih.gov/geo/query/acc.cgi?acc=GSE138266
58- normal control [fetal adrenal gland] 65	SingleCellHumanHCL	0.00117	4.841	normal control		fetal adrenal gland		CellType1 vs. others	chromaffin cell vs. others	HCL_AdrenalGland.GPL20795.CellMap5.test58
91- acute myeloid leukemia (LAML) [crest bone marrow] 251	SingleCellHumanUmi	0.00173	4.841	acute myeloid leukemia (LAML)		crest bone marrow		CellTypeGroup vs. others	monocyte, promonocyte vs. others	GSE116256_UMI.GPL18573.CellMap2.test91	https://www.ncbi.nlm.nih.gov/geo/query/acc.cgi?acc=GSE116256
22- normal control [esophageal mucosa] 4 degrees Celsius;hypothermic preserv 533	SingleCellHumanUmi	7.19e-06	4.841	normal control		esophageal mucosa	4 degrees Celsius;hypothermic preservation media;hypothermic preservation media	CellType1 vs. others	epidermal keratinocyte vs. others	PRJEB31843_UMI.GPL20301.CellMap2.test22	https://www.ncbi.nlm.nih.gov/bioproject/529120
58- normal control [fetal kidney] 806	SingleCellHumanHCL	0.000341	4.824	normal control		fetal kidney		CellType1 vs. others	proximal tubule progenitor cell vs. others	HCL_Kidney.GPL20795.CellMap5.test58
326- normal control [bone marrow] 325	SingleCellMouseUmi	0.00452	4.824	normal control		bone marrow		CellType1 vs. others	neutrophil vs. others	GSE108097_UMI.GPL17021.CellMap8.test326	https://www.ncbi.nlm.nih.gov/geo/query/acc.cgi?acc=GSE108097
13- normal control [spleen] 1647	SingleCellHumanUmi	6.91e-09	4.824	normal control		spleen		CellType1 vs. others	plasma B cell vs. others	GSE125188_UMI.GPL20795.CellMap3.test13	https://www.ncbi.nlm.nih.gov/geo/query/acc.cgi?acc=GSE125188
462- normal control [large intestine] 597	SingleCellHumanUmiLite	1.61e-09	4.824	normal control		large intestine		CellType1 vs. others	enterocyte vs. others	TabulaSapiens_UMI.GPL24676.CellMap9.test462
17- multiple sclerosis (MS);pseudotumor cerebri [peripheral blood] 388	SingleCellHumanUmi	1.68e-05	4.824	multiple sclerosis (MS);pseudotumor cerebri		peripheral blood		CellType1 vs. others	megakaryocyte vs. others	GSE138266_UMI.GPL18573.CellMap1.test17	https://www.ncbi.nlm.nih.gov/geo/query/acc.cgi?acc=GSE138266
5- normal control [liver;peripheral blood;spleen] 1639	SingleCellHumanUmi	9.51e-10	4.814	normal control		liver;peripheral blood;spleen		CellType1 vs. others	unassigned cell vs. others	GSE125188_UMI.GPL20795.CellMap1.test5	https://www.ncbi.nlm.nih.gov/geo/query/acc.cgi?acc=GSE125188
48- coronavirus disease 2019 (COVID-19) [peripheral blood] 684	SingleCellHumanUmi	2.05e-08	4.814	coronavirus disease 2019 (COVID-19)		peripheral blood		CellType1 vs. others	neutrophil vs. others	E-MTAB-9221_UMI.GPL24247.CellMap6.test48	http://www.ebi.ac.uk/arrayexpress/experiments/E-MTAB-9221
4- melanoma [peripheral blood] 354	SingleCellHumanUmi	1.54e-08	4.814	melanoma		peripheral blood		CellType1 vs. others	NK cell vs. others	GSE139249_UMI.GPL20301.CellMap1.test4	https://www.ncbi.nlm.nih.gov/geo/query/acc.cgi?acc=GSE139249
3- normal control [pancreatic islets] 1095	SingleCellHumanUmi	0.00586	4.814	normal control		pancreatic islets		CellType1 vs. others	pancreatic alpha cell vs. others	GSE84133_UMI.GPL16791.CellMap1.test3	https://www.ncbi.nlm.nih.gov/geo/query/acc.cgi?acc=GSE84133
138- normal control [fetal intestine] 708	SingleCellHumanHCL	9.33e-05	4.811	normal control		fetal intestine		CellType1 vs. others	neuron vs. others	HCL_Intestine.GPL20795.CellMap17.test138
506- normal control [spleen] NA 11366	MouseDisease	2.29e-08	4.811	normal control		spleen	NA	Other Comparisons	Tissue:Age[months] => spleen -> 27 vs 9	GSE132040.GPL24247.DESeq2R.test506	https://www.ncbi.nlm.nih.gov/geo/query/acc.cgi?acc=GSE132040
11- Alzheimer's disease (AD) [entorhinal cortex] 76	SingleCellHumanUmi	0.00182	4.811	Alzheimer's disease (AD)		entorhinal cortex		CellType1 vs. others	excitatory neuron vs. others	GSE147528_UMI.GPL24676.CellMap1.test11
14- normal control [fetal spinal cord] 1285	SingleCellHumanHCL	2.45e-05	4.811	normal control		fetal spinal cord		CellType1 vs. others	stromal cell vs. others	HCL_SpinalCord.GPL20795.CellMap1.test14
109- ovarian serous cystadenocarcinoma (OV) [ovary] NA 3287	TCGA	5.84e-11	4.811	ovarian serous cystadenocarcinoma (OV)		ovary	NA	Other Comparisons	DNASeq_Somatic_Mutation_Status_[GNAS] => MUT vs WT	TCGA_OV.GPLna.DESeq2R.test109
10- normal control [lung] 1048	SingleCellMouseUmi	0.00019	4.811	normal control		lung		CellType1 vs. others	unassigned cell vs. others	GSE106960_UMI.GPL17021.CellMap1.test10	https://www.ncbi.nlm.nih.gov/geo/query/acc.cgi?acc=GSE106960
42- normal control [brain] 1376	SingleCellMouseUmi	0.0218	4.811	normal control		brain		CellType1 vs. others	microglial cell vs. others	GSE98969_UMI.GPL19057.CellMap6.test42	https://www.ncbi.nlm.nih.gov/geo/query/acc.cgi?acc=GSE98969
9- melanoma [skin] 359	SingleCellHumanUmi	5.39e-12	4.808	melanoma		skin		CellType1 vs. others	tumor-infiltrating NK cell vs. others	GSE139249_UMI.GPL20301.CellMap2.test9	https://www.ncbi.nlm.nih.gov/geo/query/acc.cgi?acc=GSE139249
12- normal control [placenta] 1199	SingleCellHumanHCL	0.000526	4.808	normal control		placenta		CellType1 vs. others	dendritic cell (DC) vs. others	HCL_Placenta.GPL20795.CellMap1.test12
12- chronic obstructive pulmonary disease (COPD);lung adenocarcinoma (LUAD) 1237	SingleCellHumanUmi	7.27e-12	4.808	chronic obstructive pulmonary disease (COPD);lung adenocarcinoma (LUAD);chronic obstructive pulmonary disease (COPD);lung large cell carcinoma;chronic obstructive pulmonary disease (COPD);lung squamous cell carcinoma (LUSC);lung adenocarcinoma (LUAD)		lung		CellType1 vs. others	B cell vs. others	E-MTAB-6149_UMI.GPL20301.CellMap1.test12	http://www.ebi.ac.uk/arrayexpress/experiments/E-MTAB-6149
67- coronavirus disease 2019 (COVID-19) [peripheral blood] 703	SingleCellHumanUmi	1.92e-09	4.808	coronavirus disease 2019 (COVID-19)		peripheral blood		CellType1 vs. others	neutrophil vs. others	E-MTAB-9221_UMI.GPL24247.CellMap9.test67	http://www.ebi.ac.uk/arrayexpress/experiments/E-MTAB-9221
20- attention deficit hyperactivity disorder;autism spectrum disorder;autis 1165	SingleCellHumanUmi	4.63e-05	4.802	attention deficit hyperactivity disorder;autism spectrum disorder;autism spectrum disorder;autism spectrum disorder;cerebellar heterotopia;epilepsy;autism spectrum disorder;congenital heart disease;epilepsy;autism spectrum disorder;epilepsy;autism spectrum disorder;mental depression;autism spectrum disorder;myocarditis;pneumonia;normal control		anterior cingulate gyrus		CellType1 vs. others	layer IV neuron vs. others	SRP132816_UMI.GPL24247.CellMap2.test20	https://www.ncbi.nlm.nih.gov/bioproject/PRJNA434002
7- uveal melanoma (UVM) [eye] 1029	SingleCellHumanUmi	3.05e-05	4.802	uveal melanoma (UVM)		eye		CellType1 vs. others	myeloid cell vs. others	GSE158803_UMI.GPL24676.CellMap1.test7	https://www.ncbi.nlm.nih.gov/geo/query/acc.cgi?acc=GSE158803
2- normal control [cord blood] 314	SingleCellHumanHCL	9.63e-06	4.802	normal control		cord blood		CellType1 vs. others	neutrophil vs. others	HCL_CordBlood.GPL20795.CellMap1.test2
431- normal control [ovary] 430	SingleCellMouseUmi	5.93e-11	4.802	normal control		ovary		CellType1 vs. others	luteal cell vs. others	GSE108097_UMI.GPL17021.CellMap15.test431	https://www.ncbi.nlm.nih.gov/geo/query/acc.cgi?acc=GSE108097
12- Huntington's disease (HD) [neostriatum] NA 7261	MouseDisease	1.41e-08	4.796	Huntington's disease (HD)		neostriatum	NA	Other Comparisons	Age[months]:Genotype:Gender => 2:HTT Q80/+ -> female vs male	GSE65774.GPL13112.DESeq2.test12	http://www.ncbi.nlm.nih.gov/geo/query/acc.cgi?acc=GSE65774
469- normal control [muscle] 468	SingleCellMouseUmi	0.000324	4.796	normal control		muscle		CellTypeGroup vs. others	muscle cell, smooth muscle cell vs. others	GSE108097_UMI.GPL17021.CellMap18.test469	https://www.ncbi.nlm.nih.gov/geo/query/acc.cgi?acc=GSE108097
652- normal control [bone marrow] 651	SingleCellMouseUmi	0.00024	4.796	normal control		bone marrow		CellType1 vs. others	CXCL12-abundant reticular cell vs. others	GSE108097_UMI.GPL17021.CellMap25.test652	https://www.ncbi.nlm.nih.gov/geo/query/acc.cgi?acc=GSE108097
7- disease control;extrinsic allergic alveolitis;idiopathic pulmonary fibros 908	SingleCellHumanUmi	0.0223	4.768	disease control;extrinsic allergic alveolitis;idiopathic pulmonary fibrosis;interstitial lung disease (ILD);nonspecific interstitial pneumonia;sarcoidosis		lung		CellType1 vs. others	leukocyte vs. others	GSE135893_UMI.GPL24676.CellMap1.test7	https://www.ncbi.nlm.nih.gov/geo/query/acc.cgi?acc=GSE135893
12- normal control [peripheral blood] 1146	SingleCellHumanHCL	0.0302	4.768	normal control		peripheral blood		CellType1 vs. others	monocyte vs. others	HCL_PeripheralBlood.GPL20795.CellMap3.test12
2- normal control [brain] 1024	SingleCellMouseUmi	0.000166	4.768	normal control		brain		CellType1 vs. others	microglial cell vs. others	GSE79818_UMI.GPL19057.CellMap1.test2	https://www.ncbi.nlm.nih.gov/geo/query/acc.cgi?acc=GSE79818
60- normal control [fetal liver] 888	SingleCellHumanHCL	6.11e-05	4.747	normal control		fetal liver		CellType1 vs. others	effector T cell vs. others	HCL_Liver.GPL20795.CellMap7.test60
12- normal control [fetal gonad] 450	SingleCellHumanHCL	0.000357	4.747	normal control		fetal gonad		CellType1 vs. others	blood vessel endothelial cell vs. others	HCL_FetalGonad.GPL20795.CellMap1.test12
6- normal control [ureter] 1456	SingleCellHumanHCL	6.44e-06	4.747	normal control		ureter		CellType1 vs. others	plasma B cell vs. others	HCL_Ureter.GPL20795.CellMap1.test6
41- normal control [cord blood] 353	SingleCellHumanHCL	7.2e-07	4.747	normal control		cord blood		CellType1 vs. others	monocyte vs. others	HCL_CordBlood.GPL20795.CellMap5.test41
5- normal control [dorsal lateral plate region;fetal female gonad;fetal fema 498	SingleCellHumanUmi	4.95e-07	4.747	normal control		dorsal lateral plate region;fetal female gonad;fetal female gonad		CellType1 vs. others	primordial germ cell vs. others	GSE86146_UMI.GPL16791.CellMap1.test5	https://www.ncbi.nlm.nih.gov/geo/query/acc.cgi?acc=GSE86146
2- overweight [epididymal white adipose tissue] NA 7828	MouseDisease	2.27e-09	4.747	overweight		epididymal white adipose tissue	NA	Disease vs. Normal	Tissue:DiseaseState => epididymal white adipose tissue -> overweight vs normal control	GSE74804.GPL17021.DESeq2.test2	https://www.ncbi.nlm.nih.gov/geo/query/acc.cgi?acc=GSE74804
609- normal control [small intestine] 608	SingleCellMouseUmi	8.71e-06	4.747	normal control		small intestine		CellType1 vs. others	paneth cell vs. others	GSE108097_UMI.GPL17021.CellMap23.test609	https://www.ncbi.nlm.nih.gov/geo/query/acc.cgi?acc=GSE108097
485- normal control [muscle] 484	SingleCellMouseUmi	0.0292	4.747	normal control		muscle		CellType1 vs. others	macrophage vs. others	GSE108097_UMI.GPL17021.CellMap18.test485	https://www.ncbi.nlm.nih.gov/geo/query/acc.cgi?acc=GSE108097
3- normal control [peripheral blood] differentiation medium 892	SingleCellHumanUmi	0.000331	4.747	normal control		peripheral blood	differentiation medium	CellType1 vs. others	iPSC-derived cardiomyocyte vs. others	GSE129096_UMI.GPL18573.CellMap1.test3	https://www.ncbi.nlm.nih.gov/geo/query/acc.cgi?acc=GSE129096
64- normal control [fetal liver] 892	SingleCellHumanHCL	0.00062	4.747	normal control		fetal liver		CellType1 vs. others	neutrophil vs. others	HCL_Liver.GPL20795.CellMap7.test64
35- normal control [peripheral blood] 1169	SingleCellHumanHCL	6.85e-06	4.743	normal control		peripheral blood		CellType1 vs. others	neutrophil vs. others	HCL_PeripheralBlood.GPL20795.CellMap5.test35
195- normal control [mammary gland] 194	SingleCellMouseUmi	0.00218	4.743	normal control		mammary gland		CellType1 vs. others	macrophage vs. others	GSE108097_UMI.GPL17021.CellMap2.test195	https://www.ncbi.nlm.nih.gov/geo/query/acc.cgi?acc=GSE108097
8- breast cancer [breast] 7	SingleCellHumanUmiLite	0.0382	4.743	breast cancer		breast		CellType1 vs. others	stromal cell vs. others	GSE114725_UMI.GPL16791.CellMap1.test8	https://www.ncbi.nlm.nih.gov/geo/query/acc.cgi?acc=GSE114725
32- amyloidosis;monoclonal gammopathy of uncertain significance;multiple mye 812	SingleCellHumanUmi	0.00793	4.743	amyloidosis;monoclonal gammopathy of uncertain significance;multiple myeloma;smoldering multiple myeloma		crest bone marrow;peripheral blood		CellType1 vs. others	plasma B cell vs. others	GSE117156_UMI.GPL18573.CellMap2.test32	https://www.ncbi.nlm.nih.gov/geo/query/acc.cgi?acc=GSE117156
122- colon cancer [transverse colon] 692	SingleCellHumanHCL	0.00259	4.727	colon cancer		transverse colon		CellType1 vs. others	enterocyte vs. others	HCL_Intestine.GPL20795.CellMap15.test122
33- lung adenocarcinoma (LUAD) [lung] culture medium 1275	SingleCellHumanUmi	3.92e-09	4.727	lung adenocarcinoma (LUAD)		lung	culture medium	CellType1 vs. others	unassigned cell vs. others	E-MTAB-6308_UMI.GPL20301.CellMap2.test33	http://www.ebi.ac.uk/arrayexpress/experiments/E-MTAB-6308
13- normal control;type 2 diabetes mellitus [pancreatic islets] 1318	SingleCellHumanUmi	2.76e-08	4.727	normal control;type 2 diabetes mellitus		pancreatic islets		CellType1 vs. others	pancreatic alpha cell vs. others	GSE101207_UMI.GPL11154.CellMap1.test13	https://www.ncbi.nlm.nih.gov/geo/query/acc.cgi?acc=GSE101207
46- coronavirus disease 2019 (COVID-19) [peripheral blood] 682	SingleCellHumanUmi	6.57e-06	4.727	coronavirus disease 2019 (COVID-19)		peripheral blood		CellType1 vs. others	monocyte vs. others	E-MTAB-9221_UMI.GPL24247.CellMap6.test46	http://www.ebi.ac.uk/arrayexpress/experiments/E-MTAB-9221
41- amyloidosis;monoclonal gammopathy of uncertain significance;multiple mye 821	SingleCellHumanUmi	0.00216	4.727	amyloidosis;monoclonal gammopathy of uncertain significance;multiple myeloma;smoldering multiple myeloma		crest bone marrow;peripheral blood		CellType1 vs. others	plasma B cell vs. others	GSE117156_UMI.GPL18573.CellMap2.test41	https://www.ncbi.nlm.nih.gov/geo/query/acc.cgi?acc=GSE117156
16- drug-induced hypersensitivity syndrome;normal control [skin] NA 1721	SingleCellHumanUmi	7.5e-11	4.727	drug-induced hypersensitivity syndrome;normal control		skin	NA	CellType1 vs. others	endothelial cell vs. others	GSE132802_UMI.GPL21290.CellMap1.test16	https://www.ncbi.nlm.nih.gov/geo/query/acc.cgi?acc=GSE132802
193- normal control [mammary gland] 192	SingleCellMouseUmi	0.00145	4.727	normal control		mammary gland		CellType1 vs. others	stromal cell vs. others	GSE108097_UMI.GPL17021.CellMap2.test193	https://www.ncbi.nlm.nih.gov/geo/query/acc.cgi?acc=GSE108097
14- breast cancer [breast] 13	SingleCellHumanUmiLite	0.0216	4.727	breast cancer		breast		CellType1 vs. others	endothelial cell vs. others	GSE114725_UMI.GPL16791.CellMap1.test14	https://www.ncbi.nlm.nih.gov/geo/query/acc.cgi?acc=GSE114725
29- normal control [cecum;colon transversum;mesenteric lymph node;sigmoid c 1305	SingleCellHumanUmi	9.84e-07	4.727	normal control		cecum;colon transversum;mesenteric lymph node;sigmoid colon		CellType1 vs. others	unassigned cell vs. others	E-MTAB-8007_UMI.GPL20301.CellMap1.test29	http://www.ebi.ac.uk/arrayexpress/experiments/E-MTAB-8007
172- normal control [skin] 307	SingleCellHumanUmiLite	3.58e-11	4.727	normal control		skin		CellType1 vs. others	CD141+mDC vs. others	TabulaSapiens_UMI.GPL24676.CellMap18.test172
17- normal control [cecum;colon transversum;mesenteric lymph node;sigmoid c 1293	SingleCellHumanUmi	4.72e-07	4.718	normal control		cecum;colon transversum;mesenteric lymph node;sigmoid colon		CellType1 vs. others	plasma B cell vs. others	E-MTAB-8007_UMI.GPL20301.CellMap1.test17	http://www.ebi.ac.uk/arrayexpress/experiments/E-MTAB-8007
149- acute myeloid leukemia (LAML) [crest bone marrow] 309	SingleCellHumanUmi	0.000137	4.718	acute myeloid leukemia (LAML)		crest bone marrow		CellType1 vs. others	monocyte vs. others	GSE116256_UMI.GPL18573.CellMap8.test149	https://www.ncbi.nlm.nih.gov/geo/query/acc.cgi?acc=GSE116256
1- gestational diabetes mellitus [milk] 1934	SingleCellHumanUmi	1.25e-11	4.718	gestational diabetes mellitus		milk		CellType1 vs. others	mammary alveolar cell vs. others	GSE153889_UMI.GPL24676.CellMap1.test1	https://www.ncbi.nlm.nih.gov/geo/query/acc.cgi?acc=GSE153889
17- normal control;type 2 diabetes mellitus [pancreatic islets] 1109	SingleCellHumanUmi	3.45e-05	4.718	normal control;type 2 diabetes mellitus		pancreatic islets		CellType1 vs. others	endothelial cell vs. others	GSE84133_UMI.GPL16791.CellMap1.test17	https://www.ncbi.nlm.nih.gov/geo/query/acc.cgi?acc=GSE84133
170- normal control [salivary gland] 305	SingleCellHumanUmiLite	2.06e-15	4.718	normal control		salivary gland		CellType1 vs. others	salivary gland cell vs. others	TabulaSapiens_UMI.GPL24676.CellMap17.test170
1- normal control [cecum;colon transversum;mesenteric lymph node;sigmoid co 1277	SingleCellHumanUmi	1.71e-12	4.715	normal control		cecum;colon transversum;mesenteric lymph node;sigmoid colon		CellType1 vs. others	plasma B cell vs. others	E-MTAB-8007_UMI.GPL20301.CellMap1.test1	http://www.ebi.ac.uk/arrayexpress/experiments/E-MTAB-8007
7- normal control [cecum;colon transversum;mesenteric lymph node;sigmoid co 1283	SingleCellHumanUmi	1.03e-08	4.714	normal control		cecum;colon transversum;mesenteric lymph node;sigmoid colon		CellType1 vs. others	plasma B cell vs. others	E-MTAB-8007_UMI.GPL20301.CellMap1.test7	http://www.ebi.ac.uk/arrayexpress/experiments/E-MTAB-8007
17- head and neck squamous cell carcinoma (HNSC);normal control [peripheral 1841	SingleCellHumanUmi	2.44e-10	4.714	head and neck squamous cell carcinoma (HNSC);normal control		peripheral blood		CellType1 vs. others	unassigned cell vs. others	GSE139324_UMI.GPL18573.CellMap1.test17	https://www.ncbi.nlm.nih.gov/geo/query/acc.cgi?acc=GSE139324
843- normal control [brain] 842	SingleCellMouseUmi	0.00257	4.707	normal control		brain		CellType1 vs. others	glial cell vs. others	GSE108097_UMI.GPL17021.CellMap36.test843	https://www.ncbi.nlm.nih.gov/geo/query/acc.cgi?acc=GSE108097
24- normal control [peripheral blood] none 21505	HumanDisease	5.83e-05	4.707	normal control		peripheral blood	none	CellType1 vs. CellType2	CellType => neutrophil vs CD4+ central memory T cell	GSE3982.GPL96.test24	https://www.ncbi.nlm.nih.gov/geo/query/acc.cgi?acc=GSE3982
755- normal control [fetal male gonad] 754	SingleCellMouseUmi	0.0173	4.707	normal control		fetal male gonad		CellType1 vs. others	Sertoli cell vs. others	GSE108097_UMI.GPL17021.CellMap31.test755	https://www.ncbi.nlm.nih.gov/geo/query/acc.cgi?acc=GSE108097
754- normal control [fetal male gonad] 753	SingleCellMouseUmi	0.0417	4.707	normal control		fetal male gonad		CellType1 vs. others	Leydig cell vs. others	GSE108097_UMI.GPL17021.CellMap31.test754	https://www.ncbi.nlm.nih.gov/geo/query/acc.cgi?acc=GSE108097
4- acute myeloid leukemia (LAML) [peripheral blood] doxycycline 1105	Hematology	2.8e-07	4.707	acute myeloid leukemia (LAML)		peripheral blood	doxycycline	Treatment1 vs. Treatment2	GeneticModification:TreatTime[days] => inducible knockdown RUVBL2 -> 4 vs 2	GSE117106.GPL18573.DESeq2.test4	https://www.ncbi.nlm.nih.gov/geo/query/acc.cgi?acc=GSE117106
32- normal control [lung] 167	SingleCellHumanUmiLite	5.42e-05	4.707	normal control		lung		CellType1 vs. others	fibroblast vs. others	TabulaSapiens_UMI.GPL24676.CellMap11.test32
910- normal control [fetal heart] NA 1056	HumanDisease	3.87e-09	4.707	normal control		fetal heart	NA	Other Comparisons	ExperimentGroup => heart 13 gestational weeks vs heart 12 gestational weeks	E-MTAB-6814.GPL16791.DESeq2R.test910	http://www.ebi.ac.uk/arrayexpress/experiments/E-MTAB-6814
7- normal control [fetal spinal cord] 1278	SingleCellHumanHCL	0.00123	4.707	normal control		fetal spinal cord		CellType1 vs. others	erythroid cell vs. others	HCL_SpinalCord.GPL20795.CellMap1.test7
15- normal control [retinal pigment epithelium] no serum 5100	HumanDisease	1.47e-13	4.707	normal control		retinal pigment epithelium	no serum	Treatment1 vs. Treatment2	ExperimentGroup => ARPE19 serum free 6 days vs ARPE19 serum free 4 days	GSE129964.GPL11154.DESeq2R.test15	https://www.ncbi.nlm.nih.gov/geo/query/acc.cgi?acc=GSE129964
22- glioblastoma (GBM) [parietal lobe] 1134	SingleCellHumanUmi	5.23e-05	4.7	glioblastoma (GBM)		parietal lobe		CellType1 vs. others	microglial cell vs. others	PRJNA579593_UMI.GPL19057.CellMap1.test22
58- autism spectrum disorder;congenital heart disease;epilepsy;autism spect 1203	SingleCellHumanUmi	0.00016	4.7	autism spectrum disorder;congenital heart disease;epilepsy;autism spectrum disorder;epilepsy;autism spectrum disorder;myocarditis;pneumonia;normal control		prefrontal cortex		CellType1 vs. others	neuron vs. others	SRP132816_UMI.GPL24247.CellMap3.test58	https://www.ncbi.nlm.nih.gov/bioproject/PRJNA434002
9- cardiovascular disease;liver carcinoma [middle temporal gyrus] 1964	SingleCellHumanUmi	1.54e-05	4.7	cardiovascular disease;liver carcinoma		middle temporal gyrus		CellType1 vs. others	oligodendrocyte precursor cell vs. others	GSE157277_UMI.GPL20301.CellMap1.test9	https://www.ncbi.nlm.nih.gov/geo/query/acc.cgi?acc=GSE157277
16- normal control [neural retina] 113	SingleCellHumanUmi	9.04e-07	4.7	normal control		neural retina		CellType1 vs. others	retinal horizontal cell vs. others	E-MTAB-7316_UMI.GPL16791.CellMap1.test16	http://www.ebi.ac.uk/arrayexpress/experiments/E-MTAB-7316
148- normal control [embryo] 147	SingleCellMouseUmi	0.000768	4.7	normal control		embryo		CellType1 vs. others	neuron vs. others	GSE108097_UMI.GPL17021.CellMap11.test148	https://www.ncbi.nlm.nih.gov/geo/query/acc.cgi?acc=GSE108097
511- normal control [bone] 510	SingleCellMouseUmi	2.05e-07	4.7	normal control		bone		CellType1 vs. others	chondrocyte vs. others	GSE108097_UMI.GPL17021.CellMap19.test511	https://www.ncbi.nlm.nih.gov/geo/query/acc.cgi?acc=GSE108097
2- control [cerebral organoid] 3-D culture;differentiation medium 181	OncoHuman	2.71e-09	4.69	control		cerebral organoid	3-D culture;differentiation medium	Treatment vs. Control	ExperimentGroup => glioblastoma-like CRISPR knockout NF1, PTEN and TP53 organoid vs control organoid	GSE101577.GPL16791.DESeq2R.test2	https://www.ncbi.nlm.nih.gov/geo/query/acc.cgi?acc=GSE101577
63- breast carcinoma [breast] fulvestrant 2555	OncoHuman	4.56e-06	4.69	breast carcinoma		breast	fulvestrant	Treatment vs. Control	Transfection:Treatment => FGFR2 N550K -> fulvestrant vs DMSO	GSE153509.GPL18573.DESeq2R.test63	https://www.ncbi.nlm.nih.gov/geo/query/acc.cgi?acc=GSE153509
109- Huntington's disease (HD) [cerebrum] NA 7574	MouseDisease	6.55e-07	4.69	Huntington's disease (HD)		cerebrum	NA	Other Comparisons	Age[months]:Genotype:Gender => HTT Q92/+:female -> 6 vs 2	GSE73468.GPL13112.DESeq2.test109	http://www.ncbi.nlm.nih.gov/geo/query/acc.cgi?acc=GSE73468
236- normal control [spleen] NA 3192	MouseDisease	3.91e-09	4.69	normal control		spleen	NA	Other Comparisons	CellDescription:AgeCategory => spleen CD4 T cell -> old vs adult	GSE124829.GPL19057.DESeq2.test236	https://www.ncbi.nlm.nih.gov/geo/query/acc.cgi?acc=GSE124829
660- normal control [fetal brain] 659	SingleCellMouseUmi	0.0494	4.69	normal control		fetal brain		CellType1 vs. others	neuron vs. others	GSE108097_UMI.GPL17021.CellMap26.test660	https://www.ncbi.nlm.nih.gov/geo/query/acc.cgi?acc=GSE108097
8- multiple myeloma [bone marrow] NA 1598	Hematology	5.47e-06	4.69	multiple myeloma		bone marrow	NA	Other Comparisons	DiseaseState:ExperimentGroup => multiple myeloma -> t(4;14) vs negative IGH translocation	GSE39925.GPL6244.test8	https://www.ncbi.nlm.nih.gov/geo/query/acc.cgi?acc=GSE39925
21- uveal melanoma (UVM) [eye] 1043	SingleCellHumanUmi	2.65e-11	4.667	uveal melanoma (UVM)		eye		CellType1 vs. others	NK cell vs. others	GSE158803_UMI.GPL24676.CellMap4.test21	https://www.ncbi.nlm.nih.gov/geo/query/acc.cgi?acc=GSE158803
32- attention deficit hyperactivity disorder;autism spectrum disorder;autis 1177	SingleCellHumanUmi	0.00133	4.667	attention deficit hyperactivity disorder;autism spectrum disorder;autism spectrum disorder;autism spectrum disorder;cerebellar heterotopia;epilepsy;autism spectrum disorder;congenital heart disease;epilepsy;autism spectrum disorder;epilepsy;autism spectrum disorder;mental depression;autism spectrum disorder;myocarditis;pneumonia;normal control		anterior cingulate gyrus		CellType1 vs. others	neuron vs. others	SRP132816_UMI.GPL24247.CellMap2.test32	https://www.ncbi.nlm.nih.gov/bioproject/PRJNA434002
358- normal control [bladder] 357	SingleCellMouseUmi	0.005	4.667	normal control		bladder		CellType1 vs. others	stromal cell vs. others	GSE108097_UMI.GPL17021.CellMap9.test358	https://www.ncbi.nlm.nih.gov/geo/query/acc.cgi?acc=GSE108097
16- disease control [stomach] 1328	SingleCellHumanHCL	2.42e-05	4.667	disease control		stomach		CellType1 vs. others	granulocyte vs. others	HCL_Stomach.GPL20795.CellMap3.test16
35- normal control [kidney] 34	SingleCellMouseUmi	0.000515	4.667	normal control		kidney		CellType1 vs. others	proximal tubule brush border cell vs. others	GSE108097_UMI.GPL17021.CellMap1.test35	https://www.ncbi.nlm.nih.gov/geo/query/acc.cgi?acc=GSE108097
27943- normal control [bone marrow] GSK429286A 19938	LINCS	7.96e-11	4.667	normal control	ROCK1;ROCK2	bone marrow	GSK429286A	Treatment vs. Control	Treatment => GSK429286A vs DMSO	GSE70138.GPL20573.LINCS.test27943	https://www.ncbi.nlm.nih.gov/geo/query/acc.cgi?acc=GSE70138
14- attention deficit hyperactivity disorder;autism spectrum disorder;autis 1159	SingleCellHumanUmi	1.72e-06	4.667	attention deficit hyperactivity disorder;autism spectrum disorder;autism spectrum disorder;autism spectrum disorder;cerebellar heterotopia;epilepsy;autism spectrum disorder;congenital heart disease;epilepsy;autism spectrum disorder;epilepsy;autism spectrum disorder;epilepsy;specific developmental disorder;autism spectrum disorder;mental depression;autism spectrum disorder;myocarditis;pneumonia;no…		anterior cingulate gyrus;prefrontal cortex		CellType1 vs. others	layer V/VI neuron vs. others	SRP132816_UMI.GPL24247.CellMap1.test14	https://www.ncbi.nlm.nih.gov/bioproject/PRJNA434002
83- normal control [bone;bone marrow;brain;embryo;fetal brain;fetal stomach;h 82	SingleCellMouseUmi	7.35e-06	4.667	normal control		bone;bone marrow;brain;embryo;fetal brain;fetal stomach;heart;muscle;pancreas;skin;testis		CellType1 vs. others	astrocyte vs. others	GSE108097_UMI.GPL17021.CellMap1.test83	https://www.ncbi.nlm.nih.gov/geo/query/acc.cgi?acc=GSE108097
9- normal control [umbilical cord blood] co-culture;differentiation medium 6396	HumanDisease	2.65e-19	4.667	normal control		umbilical cord blood	co-culture;differentiation medium	CellType1 vs. CellType2	ExperimentGroup:CellMarkers => MS5 cellline co-expressing human GM-CSF co-culture (MS5_GM) -> CD14+CD16+ vs CD1c+CD14+	GSE151086.GPL16791.DESeq2R.test9	https://www.ncbi.nlm.nih.gov/geo/query/acc.cgi?acc=GSE151086
13- chronic obstructive pulmonary disease (COPD);lung large cell carcinoma; 1238	SingleCellHumanUmi	0.00185	4.667	chronic obstructive pulmonary disease (COPD);lung large cell carcinoma;chronic obstructive pulmonary disease (COPD);lung squamous cell carcinoma (LUSC)		lung		CellType1 vs. others	myeloid cell vs. others	E-MTAB-6149_UMI.GPL20301.CellMap1.test13	http://www.ebi.ac.uk/arrayexpress/experiments/E-MTAB-6149
43- normal control [fetal pancreas] 1106	SingleCellHumanHCL	0.000343	4.644	normal control		fetal pancreas		CellType1 vs. others	neuron vs. others	HCL_Pancreas.GPL20795.CellMap5.test43
719- normal control [fetal liver] 718	SingleCellMouseUmi	0.0141	4.644	normal control		fetal liver		CellType1 vs. others	erythroblast vs. others	GSE108097_UMI.GPL17021.CellMap29.test719	https://www.ncbi.nlm.nih.gov/geo/query/acc.cgi?acc=GSE108097
3- normal control [fetal hippocampus] 1589	SingleCellHumanUmi	2.58e-06	4.644	normal control		fetal hippocampus		CellType1 vs. others	unassigned cell vs. others	GSE119212_UMI.GPL20301.CellMap1.test3	https://www.ncbi.nlm.nih.gov/geo/query/acc.cgi?acc=GSE119212
10- disease control [liver] NA 14298	MouseDisease	2.32e-11	4.642	disease control		liver	NA	Other Comparisons	SubjectTreatment:Genotype:Molecule => amino acid media lacking methionine:wild type -> polyribosomal RNA vs total RNA	GSE11496.GPL1261.test10	https://www.ncbi.nlm.nih.gov/geo/query/acc.cgi?acc=GSE11496
8- normal control [peripheral blood] differentiation medium 27934	HumanDisease	6.43e-09	4.642	normal control		peripheral blood	differentiation medium	CellType1 vs. CellType2	CellSubgroup => mature dendritic cell vs B cell	GSE76340.GPL6947.test8	https://www.ncbi.nlm.nih.gov/geo/query/acc.cgi?acc=GSE76340
32- esophageal cancer [esophagus] 402	SingleCellHumanHCL	0.00525	4.642	esophageal cancer		esophagus		CellType1 vs. others	endothelial cell vs. others	HCL_Esophagus.GPL20795.CellMap3.test32
572- normal control [liver] acetaminophen 6847	RatDisease	3.36e-09	4.642	normal control		liver	acetaminophen	Treatment1 vs. Treatment2	ExperimentGroup => acetaminophen high vs acetamide high	GSE119933.GPL1355.test572	https://www.ncbi.nlm.nih.gov/geo/query/acc.cgi?acc=GSE119933
610- normal control [small intestine] 609	SingleCellMouseUmi	6.84e-07	4.629	normal control		small intestine		CellType1 vs. others	epithelial cell vs. others	GSE108097_UMI.GPL17021.CellMap23.test610	https://www.ncbi.nlm.nih.gov/geo/query/acc.cgi?acc=GSE108097
18- normal control [decidua;peripheral blood] 134	SingleCellHuman	1.79e-14	4.629	normal control		decidua;peripheral blood		CellType1 vs. others	dendritic cell (DC) vs. others	E-MTAB-6678_nonUMI.GPL11154.CellMap1.test18	http://www.ebi.ac.uk/arrayexpress/experiments/E-MTAB-6678
13- normal control [peripheral blood] brefeldin A;ionomycin (IO);phorbol my 1924	SingleCellHumanUmi	3.74e-06	4.629	normal control		peripheral blood	brefeldin A;ionomycin (IO);phorbol myristate acetate (PMA)	CellType1 vs. others	unassigned cell vs. others	GSE150132_UMI.GPL24676.CellMap1.test13	https://www.ncbi.nlm.nih.gov/geo/query/acc.cgi?acc=GSE150132
9- drug-induced hypersensitivity syndrome;normal control [skin] NA 1714	SingleCellHumanUmi	2.13e-09	4.629	drug-induced hypersensitivity syndrome;normal control		skin	NA	CellType1 vs. others	unassigned cell vs. others	GSE132802_UMI.GPL21290.CellMap1.test9	https://www.ncbi.nlm.nih.gov/geo/query/acc.cgi?acc=GSE132802
315- liver carcinoma [liver] Transfection_NCBP2 shRNA 240	ENCODE RNA Binding	3.17e-20	4.629	liver carcinoma		liver	Transfection_NCBP2 shRNA	Treatment vs. Control	ExperimentGroup => HEPG2 NCBP2 shRNA vs HEPG2 control shRNA	ENCODE.GPL11154.DESeq2R.test315	https://www.encodeproject.org/
121- colon cancer [transverse colon] 691	SingleCellHumanHCL	0.00407	4.629	colon cancer		transverse colon		CellType1 vs. others	enterocyte vs. others	HCL_Intestine.GPL20795.CellMap15.test121
10- normal control [crest bone marrow] 170	SingleCellHumanUmi	2.23e-06	4.621	normal control		crest bone marrow		CellType1 vs. others	NK cell vs. others	GSE116256_UMI.GPL18573.CellMap1.test10	https://www.ncbi.nlm.nih.gov/geo/query/acc.cgi?acc=GSE116256
7- cytomegalovirus infection [spleen] 1237	SingleCellMouseUmi	5.52e-08	4.621	cytomegalovirus infection		spleen		CellType1 vs. others	NK cell vs. others	GSE132394_UMI.GPL19057.CellMap2.test7	https://www.ncbi.nlm.nih.gov/geo/query/acc.cgi?acc=GSE132394
75- acute myeloid leukemia (LAML) [crest bone marrow] 235	SingleCellHumanUmi	0.000254	4.621	acute myeloid leukemia (LAML)		crest bone marrow		CellType1 vs. others	myeloid cell vs. others	GSE116256_UMI.GPL18573.CellMap16.test75	https://www.ncbi.nlm.nih.gov/geo/query/acc.cgi?acc=GSE116256
5- normal control [lung] 905	SingleCellHumanHCL	0.0283	4.621	normal control		lung		CellType1 vs. others	M2 macrophage vs. others	HCL_Lung.GPL20795.CellMap1.test5
40- lung adenocarcinoma (LUAD) [lung] 1422	SingleCellHumanUmi	0.000126	4.621	lung adenocarcinoma (LUAD)		lung		CellType1 vs. others	myeloid cell vs. others	GSE117570_UMI.GPL18573.CellMap3.test40	https://www.ncbi.nlm.nih.gov/geo/query/acc.cgi?acc=GSE117570
18- liver hemangioma [liver] 846	SingleCellHumanHCL	0.00738	4.619	liver hemangioma		liver		CellType1 vs. others	Kupffer cell vs. others	HCL_Liver.GPL20795.CellMap3.test18
10- normal control [fetal gonad] 448	SingleCellHumanHCL	1.55e-05	4.619	normal control		fetal gonad		CellType1 vs. others	M2 macrophage vs. others	HCL_FetalGonad.GPL20795.CellMap1.test10
3- renal clear cell carcinoma (KIRC) [kidney] 853	SingleCellHumanUmi	0.00143	4.6	renal clear cell carcinoma (KIRC)		kidney		CellType1 vs. others	tumor-associated macrophage vs. others	GSE121636_UMI.GPL20301.CellMap1.test3	https://www.ncbi.nlm.nih.gov/geo/query/acc.cgi?acc=GSE121638
152- liver carcinoma [liver] Transfection_RBM25 shRNA 59	ENCODE RNA Binding	8.74e-08	4.6	liver carcinoma		liver	Transfection_RBM25 shRNA	Treatment vs. Control	ExperimentGroup => HEPG2 RBM25 shRNA vs HEPG2 control shRNA	ENCODE.GPL11154.DESeq2R.test152	https://www.encodeproject.org/
17639- breast adenocarcinoma [breast] CP724714 8489	LINCS	4.02e-08	4.6	breast adenocarcinoma	HER2	breast	CP724714	Treatment vs. Control	Treatment => CP724714 vs DMSO	GSE70138.GPL20573.LINCS.test17639	https://www.ncbi.nlm.nih.gov/geo/query/acc.cgi?acc=GSE70138
411- normal control [muscle] 410	SingleCellMouseUmi	1.14e-08	4.596	normal control		muscle		CellType1 vs. others	neutrophil vs. others	GSE108097_UMI.GPL17021.CellMap14.test411	https://www.ncbi.nlm.nih.gov/geo/query/acc.cgi?acc=GSE108097
47- normal control [peripheral blood] NA 3726	Hematology	2.66e-06	4.596	normal control		peripheral blood	NA	Tissue1 vs. Tissue2	CellType => mature NK cell vs CD8+ effector memory T cell	GSE24759.GPL4685.test47	https://www.ncbi.nlm.nih.gov/geo/query/acc.cgi?acc=GSE24759
24- extrahepatic bile duct neuroendocrine tumor;pancreatic ductal adenocarc 2031	SingleCellHumanUmi	0.00142	4.596	extrahepatic bile duct neuroendocrine tumor;pancreatic ductal adenocarcinoma;pancreatic mucinous cystadenoma;pancreatic neuroendocrine tumor;pancreatic serous cystadenoma;pancreatic solid pseudopapillary neoplasm;papillary adenocarcinoma;small intestinal intraepithelial neoplasia		pancreas		CellType1 vs. others	macrophage vs. others	PRJCA001063_UMI.GPL20795.CellMap2.test24	https://ngdc.cncb.ac.cn/bioproject/browse/PRJCA001063
36- disease control [epityphlon] 606	SingleCellHumanHCL	3.15e-08	4.596	disease control		epityphlon		CellType1 vs. others	plasma B cell vs. others	HCL_Intestine.GPL20795.CellMap5.test36
1- pancytopenia [bone marrow] 158	SingleCellHumanHCL	0.000505	4.596	pancytopenia		bone marrow		CellType1 vs. others	neutrophil vs. others	HCL_BoneMarrow.GPL20795.CellMap1.test1
172- normal control [fetal intestine] 742	SingleCellHumanHCL	0.0035	4.596	normal control		fetal intestine		CellType1 vs. others	neuron vs. others	HCL_Intestine.GPL20795.CellMap23.test172
859- normal control [bone] 858	SingleCellMouseUmi	4.69e-05	4.596	normal control		bone		CellType1 vs. others	osteoblast vs. others	GSE108097_UMI.GPL17021.CellMap37.test859	https://www.ncbi.nlm.nih.gov/geo/query/acc.cgi?acc=GSE108097
15- fibrosarcoma [connective tissue] IFN alpha;U0126 8576	OncoHuman	0.000351	4.583	fibrosarcoma		connective tissue	IFN alpha;U0126	Treatment1 vs. Treatment2	CellLine:Treatment:TreatTime[hours] => HT1080:IFN alpha;U0126 -> 12 vs 6	GSE31019.GPL6244.test15	http://www.ncbi.nlm.nih.gov/geo/query/acc.cgi?acc=GSE31019
247- normal control [brain] palmitic acid 9771	MouseDisease	6.8e-12	4.583	normal control		brain	palmitic acid	Treatment1 vs. Treatment2	ExperimentGroup => palmitic acid 24 hours vs 1-methyl-4-phenylpyridinium iodide 24 hours	GSE109329.GPL19057.DESeq2R.test247	https://www.ncbi.nlm.nih.gov/geo/query/acc.cgi?acc=GSE109329
152- normal control [embryo] 151	SingleCellMouseUmi	0.00399	4.583	normal control		embryo		CellType1 vs. others	neuron vs. others	GSE108097_UMI.GPL17021.CellMap11.test152	https://www.ncbi.nlm.nih.gov/geo/query/acc.cgi?acc=GSE108097
18- neurodegenerative disease [spleen] NA 6519	MouseDisease	1.87e-16	4.564	neurodegenerative disease		spleen	NA	Other Comparisons	CellType:Genotype => helper T cell -> C9ORF72-/-;STING1 gt/gt vs C9ORF72 flox/flox;CX3CR1 Cre/+	GSE151936.GPL19057.DESeq2.test18	https://www.ncbi.nlm.nih.gov/geo/query/acc.cgi?acc=GSE151936
12- normal control [decidua] 128	SingleCellHuman	1.46e-06	4.564	normal control		decidua		CellType1 vs. others	macrophage vs. others	E-MTAB-6678_nonUMI.GPL11154.CellMap1.test12	http://www.ebi.ac.uk/arrayexpress/experiments/E-MTAB-6678
39- normal control [breast] 780	SingleCellHumanUmi	0.0451	4.564	normal control		breast		CellType1 vs. others	mammary gland luminal epithelial cell vs. others	GSE113196_UMI.GPL20301.CellMap5.test39	https://www.ncbi.nlm.nih.gov/geo/query/acc.cgi?acc=GSE113196
33- normal control [peripheral blood] fibroblast co-culture;auranofin;TNF 9000	HumanDisease	5.3e-14	4.542	normal control		peripheral blood	fibroblast co-culture;auranofin;TNF	Treatment1 vs. Treatment2	Treatment => fibroblast co-culture;auranofin;TNF vs fibroblast co-culture;TNF	GSE95588.GPL20301.DESeq2R.test33	https://www.ncbi.nlm.nih.gov/geo/query/acc.cgi?acc=GSE95588
119- acute myeloid leukemia (LAML) [crest bone marrow] 279	SingleCellHumanUmi	0.0137	4.542	acute myeloid leukemia (LAML)		crest bone marrow		CellTypeGroup vs. others	NK cell, T cell vs. others	GSE116256_UMI.GPL18573.CellMap5.test119	https://www.ncbi.nlm.nih.gov/geo/query/acc.cgi?acc=GSE116256
55- attention deficit hyperactivity disorder;autism spectrum disorder;autis 1200	SingleCellHumanUmi	4.73e-07	4.542	attention deficit hyperactivity disorder;autism spectrum disorder;autism spectrum disorder;autism spectrum disorder;congenital heart disease;epilepsy;autism spectrum disorder;epilepsy;autism spectrum disorder;mental depression;autism spectrum disorder;myocarditis;pneumonia;normal control		prefrontal cortex		CellType1 vs. others	layer V/VI neuron vs. others	SRP132816_UMI.GPL24247.CellMap3.test55	https://www.ncbi.nlm.nih.gov/bioproject/PRJNA434002
6- gestational diabetes mellitus [milk] 1939	SingleCellHumanUmi	1.31e-07	4.542	gestational diabetes mellitus		milk		CellType1 vs. others	mammary gland epithelial cell vs. others	GSE153889_UMI.GPL24676.CellMap1.test6	https://www.ncbi.nlm.nih.gov/geo/query/acc.cgi?acc=GSE153889
7- normal control [quadriceps femoris muscle] 1103	SingleCellMouseUmi	2.32e-08	4.542	normal control		quadriceps femoris muscle		CellType1 vs. others	chondrocyte vs. others	GSE138707_UMI.GPL19057.CellMap1.test7	https://www.ncbi.nlm.nih.gov/geo/query/acc.cgi?acc=GSE138707
1- cardiovascular disease;epilepsy;liver carcinoma [middle temporal gyrus;t 1956	SingleCellHumanUmi	0.000275	4.536	cardiovascular disease;epilepsy;liver carcinoma		middle temporal gyrus;temporal cortex		CellType1 vs. others	unassigned cell vs. others	GSE157277_UMI.GPL20301.CellMap1.test1	https://www.ncbi.nlm.nih.gov/geo/query/acc.cgi?acc=GSE157277
2- genetic disease [spleen] NA 8448	MouseDisease	1.2e-06	4.536	genetic disease		spleen	NA	Other Comparisons	CellDescription:Genotype => spleen regulatory T cell -> BACTg(IL10-Thy1.1);FOXP3 IRES-GFP;IL10+/+ vs BACTg(IL10-Thy1.1);FOXP3 IRES-GFP;IL10-/-	GSE81882.GPL19057.DESeq2.test2	https://www.ncbi.nlm.nih.gov/geo/query/acc.cgi?acc=GSE81882
170- normal control [fetal intestine] 740	SingleCellHumanHCL	0.0209	4.536	normal control		fetal intestine		CellType1 vs. others	goblet cell vs. others	HCL_Intestine.GPL20795.CellMap23.test170
35- stomach cancer [stomach] 1347	SingleCellHumanHCL	0.000657	4.536	stomach cancer		stomach		CellType1 vs. others	gastric parietal cell vs. others	HCL_Stomach.GPL20795.CellMap5.test35
121- normal control [peripheral blood] ORN-8L 10858	HumanDisease	3.45e-08	4.536	normal control		peripheral blood	ORN-8L	Treatment1 vs. Treatment2	Treatment => ORN-8L vs IFN gamma	GSE103500.GPL10558.test121	https://www.ncbi.nlm.nih.gov/geo/query/acc.cgi?acc=GSE103500
3- normal control [eye] NA 6695	MouseDisease	4.94e-10	4.536	normal control		eye	NA	Other Comparisons	AnimalStrain => C57BL/6J vs BALB/cJ	GSE38359.GPL11002.DESeq2.test3	https://www.ncbi.nlm.nih.gov/geo/query/acc.cgi?acc=GSE38359
28- lung adenocarcinoma (LUAD) [lung] 1410	SingleCellHumanUmi	8.39e-08	4.533	lung adenocarcinoma (LUAD)		lung		CellType1 vs. others	macrophage vs. others	GSE117570_UMI.GPL18573.CellMap2.test28	https://www.ncbi.nlm.nih.gov/geo/query/acc.cgi?acc=GSE117570
808- normal control [mammary gland] 807	SingleCellMouseUmi	1.71e-05	4.529	normal control		mammary gland		CellType1 vs. others	stromal cell vs. others	GSE108097_UMI.GPL17021.CellMap34.test808	https://www.ncbi.nlm.nih.gov/geo/query/acc.cgi?acc=GSE108097
49- breast cancer [breast] 48	SingleCellHumanUmiLite	0.0162	4.529	breast cancer		breast		CellType1 vs. others	myeloid cell vs. others	GSE114725_UMI.GPL16791.CellMap6.test49	https://www.ncbi.nlm.nih.gov/geo/query/acc.cgi?acc=GSE114725
41- coronavirus disease 2019 (COVID-19) [peripheral blood] 677	SingleCellHumanUmi	9.6e-08	4.529	coronavirus disease 2019 (COVID-19)		peripheral blood		CellType1 vs. others	platelet vs. others	E-MTAB-9221_UMI.GPL24247.CellMap5.test41	http://www.ebi.ac.uk/arrayexpress/experiments/E-MTAB-9221
127- acute myeloid leukemia (LAML) [crest bone marrow] 287	SingleCellHumanUmi	6.29e-05	4.529	acute myeloid leukemia (LAML)		crest bone marrow		CellTypeGroup vs. others	monocyte, promonocyte vs. others	GSE116256_UMI.GPL18573.CellMap6.test127	https://www.ncbi.nlm.nih.gov/geo/query/acc.cgi?acc=GSE116256
855- normal control [bone] 854	SingleCellMouseUmi	0.0409	4.529	normal control		bone		CellType1 vs. others	chondrocyte vs. others	GSE108097_UMI.GPL17021.CellMap37.test855	https://www.ncbi.nlm.nih.gov/geo/query/acc.cgi?acc=GSE108097
20- normal control [liver] 1370	SingleCellHumanUmi	2.23e-10	4.525	normal control		liver		CellType1 vs. others	hepatocyte vs. others	GSE115469_UMI.GPL16791.CellMap1.test20	https://www.ncbi.nlm.nih.gov/geo/query/acc.cgi?acc=GSE115469
4- multiple sclerosis (MS);pseudotumor cerebri [cerebrospinal fluid;peripher 375	SingleCellHumanUmi	9.74e-05	4.523	multiple sclerosis (MS);pseudotumor cerebri		cerebrospinal fluid;peripheral blood		CellType1 vs. others	myeloid cell vs. others	GSE138266_UMI.GPL18573.CellMap1.test4	https://www.ncbi.nlm.nih.gov/geo/query/acc.cgi?acc=GSE138266
4- drug-induced hypersensitivity syndrome;normal control [skin] NA 1709	SingleCellHumanUmi	2.38e-10	4.523	drug-induced hypersensitivity syndrome;normal control		skin	NA	CellType1 vs. others	unassigned cell vs. others	GSE132802_UMI.GPL21290.CellMap1.test4	https://www.ncbi.nlm.nih.gov/geo/query/acc.cgi?acc=GSE132802
10- amyloidosis;hip osteoarthritis [crest bone marrow] 790	SingleCellHumanUmi	4.98e-06	4.523	amyloidosis;hip osteoarthritis		crest bone marrow		CellType1 vs. others	plasma B cell vs. others	GSE117156_UMI.GPL18573.CellMap1.test10	https://www.ncbi.nlm.nih.gov/geo/query/acc.cgi?acc=GSE117156
1- mature T-cell and NK-cell lymphoma [hematopoietic and lymphoid tissue] ga 480	Hematology	1.59e-15	4.523	mature T-cell and NK-cell lymphoma		hematopoietic and lymphoid tissue	gamma radiation	Treatment vs. Control	ExperimentGroup => CD123_BBz CAR NK cell 10 Gy gamma radiation vs CD123_BBz CAR NK cell culture medium	GSE166976.GPL16791.DESeq2.test1	https://www.ncbi.nlm.nih.gov/geo/query/acc.cgi?acc=GSE166976
14- normal control;type 2 diabetes mellitus [pancreatic islets] 1319	SingleCellHumanUmi	1.6e-08	4.523	normal control;type 2 diabetes mellitus		pancreatic islets		CellType1 vs. others	pancreatic beta cell vs. others	GSE101207_UMI.GPL11154.CellMap1.test14	https://www.ncbi.nlm.nih.gov/geo/query/acc.cgi?acc=GSE101207
11- amyloidosis;multiple myeloma [crest bone marrow] 791	SingleCellHumanUmi	6.87e-08	4.522	amyloidosis;multiple myeloma		crest bone marrow		CellType1 vs. others	plasma B cell vs. others	GSE117156_UMI.GPL18573.CellMap1.test11	https://www.ncbi.nlm.nih.gov/geo/query/acc.cgi?acc=GSE117156
43- normal control [ileum] 613	SingleCellHumanHCL	0.00678	4.522	normal control		ileum		CellType1 vs. others	enterocyte vs. others	HCL_Intestine.GPL20795.CellMap7.test43
1- lung adenocarcinoma (LUAD);lung large cell carcinoma;lung squamous cell 1243	SingleCellHumanUmi	3.01e-09	4.522	lung adenocarcinoma (LUAD);lung large cell carcinoma;lung squamous cell carcinoma (LUSC)		lung	NA	CellType1 vs. others	alveolar type II capillary endothelial cell vs. others	E-MTAB-6308_UMI.GPL20301.CellMap1.test1	http://www.ebi.ac.uk/arrayexpress/experiments/E-MTAB-6308
6- diet induced obesity;nonalcoholic steatohepatitis (NASH);normal control 1183	SingleCellMouseUmi	5e-07	4.522	diet induced obesity;nonalcoholic steatohepatitis (NASH);normal control		liver		CellType1 vs. others	unassigned cell vs. others	GSE128334_UMI.GPL17021.CellMap1.test6	https://www.ncbi.nlm.nih.gov/geo/query/acc.cgi?acc=GSE128334
32- acute myeloid leukemia (LAML) [crest bone marrow] 192	SingleCellHumanUmi	4.5e-05	4.522	acute myeloid leukemia (LAML)		crest bone marrow		CellTypeGroup vs. others	monocyte, promonocyte vs. others	GSE116256_UMI.GPL18573.CellMap11.test32	https://www.ncbi.nlm.nih.gov/geo/query/acc.cgi?acc=GSE116256
98- normal control [brain] NA 247	RatDisease	1.19e-06	4.491	normal control		brain	NA	Other Comparisons	Tissue:Gender:Age[weeks] => brain:2 -> female vs male	GSE53960.GPL14844.DESeq2.test98	https://www.ncbi.nlm.nih.gov/geo/query/acc.cgi?acc=GSE53960
502- normal control [spleen] NA 11362	MouseDisease	5.04e-06	4.491	normal control		spleen	NA	Other Comparisons	Tissue:Age[months] => spleen -> 15 vs 9	GSE132040.GPL24247.DESeq2R.test502	https://www.ncbi.nlm.nih.gov/geo/query/acc.cgi?acc=GSE132040
26312- normal control [adipose tissue] SB216763 18127	LINCS	0.00144	4.491	normal control	GSK3	adipose tissue	SB216763	Treatment vs. Control	Treatment => SB216763 vs DMSO	GSE70138.GPL20573.LINCS.test26312	https://www.ncbi.nlm.nih.gov/geo/query/acc.cgi?acc=GSE70138
940- normal control [spleen] 939	SingleCellMouseUmi	0.009	4.491	normal control		spleen		CellType1 vs. others	macrophage vs. others	GSE108097_UMI.GPL17021.CellMap41.test940	https://www.ncbi.nlm.nih.gov/geo/query/acc.cgi?acc=GSE108097
302- liver carcinoma [liver] Transfection_PABPC4 shRNA 226	ENCODE RNA Binding	3.41e-06	4.491	liver carcinoma		liver	Transfection_PABPC4 shRNA	Treatment vs. Control	ExperimentGroup => HEPG2 PABPC4 shRNA vs HEPG2 control shRNA	ENCODE.GPL11154.DESeq2R.test302	https://www.encodeproject.org/
936- normal control [spleen] 935	SingleCellMouseUmi	7.58e-07	4.491	normal control		spleen		CellType1 vs. others	NK cell vs. others	GSE108097_UMI.GPL17021.CellMap41.test936	https://www.ncbi.nlm.nih.gov/geo/query/acc.cgi?acc=GSE108097
33- normal control [peripheral blood] 1167	SingleCellHumanHCL	3.63e-06	4.491	normal control		peripheral blood		CellType1 vs. others	monocyte vs. others	HCL_PeripheralBlood.GPL20795.CellMap5.test33
142- normal control [fetal intestine] 712	SingleCellHumanHCL	0.0287	4.491	normal control		fetal intestine		CellType1 vs. others	smooth muscle cell vs. others	HCL_Intestine.GPL20795.CellMap19.test142
10- normal control [kidney] 758	SingleCellHumanHCL	0.000606	4.49	normal control		kidney		CellType1 vs. others	unassigned cell vs. others	HCL_Kidney.GPL20795.CellMap1.test10
5- leukemia [ascites] lipopolysaccharide (LPS);vehicle control 17315	MouseDisease	5.27e-09	4.49	leukemia		ascites	lipopolysaccharide (LPS);vehicle control	Treatment vs. Control	Treatment => lipopolysaccharide (LPS);vehicle control vs vehicle control	GSE21841.GPL1261.test5	https://www.ncbi.nlm.nih.gov/geo/query/acc.cgi?acc=GSE21841
11- normal control [liver] 839	SingleCellHumanHCL	0.00125	4.49	normal control		liver		CellType1 vs. others	neutrophil vs. others	HCL_Liver.GPL20795.CellMap1.test11
10- normal control [pancreatic islets] forskolin 7410	MouseDisease	1.92e-09	4.49	normal control		pancreatic islets	forskolin	Treatment vs. Control	SamplingTime[hours] => 44 vs 0	GSE69889.GPL19057.DESeq2.test10	http://www.ncbi.nlm.nih.gov/geo/query/acc.cgi?acc=GSE69889
31- cutaneous lupus erythematosus [skin] IFN alpha 2;IL-18 4057	HumanDisease	5.64e-10	4.49	cutaneous lupus erythematosus		skin	IFN alpha 2;IL-18	Treatment1 vs. Treatment2	DiseaseState:Treatment => cutaneous lupus erythematosus -> IFN alpha 2;IL-18 vs IFN alpha 6	GSE124939.GPL20301.DESeq2R.test31	https://www.ncbi.nlm.nih.gov/geo/query/acc.cgi?acc=GSE124939
23- lung injury;normal control [lung] 1440	SingleCellMouseUmi	1.36e-08	4.49	lung injury;normal control		lung		CellType1 vs. others	neutrophil vs. others	GSE141259_UMI.GPL21103.CellMap1.test23	https://www.ncbi.nlm.nih.gov/geo/query/acc.cgi?acc=GSE141259
461- normal control [heart] 460	SingleCellMouseUmi	0.0039	4.472	normal control		heart		CellType1 vs. others	neutrophil vs. others	GSE108097_UMI.GPL17021.CellMap17.test461	https://www.ncbi.nlm.nih.gov/geo/query/acc.cgi?acc=GSE108097
3- Gaucher's disease type I [spleen] NA 6741	MouseDisease	9.77e-05	4.472	Gaucher's disease type I		spleen	NA	Treatment1 vs. Treatment2	Tissue:SubjectTreatment => spleen -> imiglucerase vs velaglucerase alfa	GSE44640.GPL13112.DESeq2.test3	https://www.ncbi.nlm.nih.gov/geo/query/acc.cgi?acc=GSE44640
5019- melanoma [skin] PHA793887 22702	LINCS	0.00173	4.472	melanoma	CDK2;CDK5;CDK7	skin	PHA793887	Treatment vs. Control	Treatment => PHA793887 vs DMSO	GSE70138.GPL20573.LINCS.test5019	https://www.ncbi.nlm.nih.gov/geo/query/acc.cgi?acc=GSE70138
45- normal control [hippocampus] NA 8271	MouseDisease	0.000198	4.472	normal control		hippocampus	NA	Other Comparisons	ExperimentGroup => adult hippocampus 8 weeks vs brain E16.5	GSE79812.GPL19057.DESeq2.test45	http://www.ncbi.nlm.nih.gov/geo/query/acc.cgi?acc=GSE79812
15- bladder carcinoma (BLCA) [bladder] NA 12956	OncoHuman	7.83e-07	4.459	bladder carcinoma (BLCA)		bladder	NA	Other Comparisons	ExperimentGroup => Ta G3 tumor with carcinoma in situ prior T1 (group D) vs Ta G2 tumor no recurrence within 2 years (group A)	GSE89.GPL80.test15	https://www.ncbi.nlm.nih.gov/geo/query/acc.cgi?acc=GSE89
2- ovarian cancer [ovary] culture medium 3563	OncoHuman	1.43e-13	4.459	ovarian cancer		ovary	culture medium	Treatment vs. Control	GeneticModification => CRISPR knockout BRD4;CRISPR knockout KDM4C vs control	GSE71074.GPL11154.DESeq2R.test2	https://www.ncbi.nlm.nih.gov/geo/query/acc.cgi?acc=GSE71074
11- normal control [pancreatic islets] forskolin 7411	MouseDisease	1.07e-11	4.459	normal control		pancreatic islets	forskolin	Treatment vs. Control	SamplingTime[hours] => 8 vs 0	GSE69889.GPL19057.DESeq2.test11	http://www.ncbi.nlm.nih.gov/geo/query/acc.cgi?acc=GSE69889
24- liver carcinoma [liver] Transfection_BUD13 shRNA 403	ENCODE RNA Binding	1.2e-10	4.459	liver carcinoma		liver	Transfection_BUD13 shRNA	Treatment vs. Control	ExperimentGroup => HEPG2 BUD13 shRNA vs HEPG2 control shRNA	ENCODE.GPL16791.DESeq2R.test24	https://www.encodeproject.org/
959- normal control [stomach] 958	SingleCellMouseUmi	2.66e-05	4.459	normal control		stomach		CellType1 vs. others	gastric parietal cell vs. others	GSE108097_UMI.GPL17021.CellMap42.test959	https://www.ncbi.nlm.nih.gov/geo/query/acc.cgi?acc=GSE108097
2- Alzheimer's disease (AD) [superior parietal cortex] 1018	SingleCellHumanUmi	0.00883	4.459	Alzheimer's disease (AD)		superior parietal cortex		CellType1 vs. others	microglial cell vs. others	GSE146639_UMI.GPL21697.CellMap1.test2	https://www.ncbi.nlm.nih.gov/geo/query/acc.cgi?acc=GSE146639
370- normal control [bladder] 369	SingleCellMouseUmi	5.18e-05	4.439	normal control		bladder		CellType1 vs. others	smooth muscle cell vs. others	GSE108097_UMI.GPL17021.CellMap9.test370	https://www.ncbi.nlm.nih.gov/geo/query/acc.cgi?acc=GSE108097
2- chronic obstructive pulmonary disease (COPD);lung adenocarcinoma (LUAD); 1227	SingleCellHumanUmi	0.004	4.439	chronic obstructive pulmonary disease (COPD);lung adenocarcinoma (LUAD);chronic obstructive pulmonary disease (COPD);lung large cell carcinoma;chronic obstructive pulmonary disease (COPD);lung squamous cell carcinoma (LUSC);lung adenocarcinoma (LUAD)		lung		CellType1 vs. others	myeloid cell vs. others	E-MTAB-6149_UMI.GPL20301.CellMap1.test2	http://www.ebi.ac.uk/arrayexpress/experiments/E-MTAB-6149
56- normal control [fetal liver] 884	SingleCellHumanHCL	0.0424	4.439	normal control		fetal liver		CellType1 vs. others	conventional dendritic cell vs. others	HCL_Liver.GPL20795.CellMap7.test56
211- normal control [kidney] 210	SingleCellMouseUmi	0.00598	4.439	normal control		kidney		CellType1 vs. others	intercalated cell vs. others	GSE108097_UMI.GPL17021.CellMap3.test211	https://www.ncbi.nlm.nih.gov/geo/query/acc.cgi?acc=GSE108097
11- normal control [neural retina] 108	SingleCellHumanUmi	5.25e-08	4.439	normal control		neural retina		CellType1 vs. others	retinal rod cell vs. others	E-MTAB-7316_UMI.GPL16791.CellMap1.test11	http://www.ebi.ac.uk/arrayexpress/experiments/E-MTAB-7316
8- normal control [prostate] 1380	SingleCellHumanUmi	8.3e-05	4.429	normal control		prostate		CellType1 vs. others	prostate basal epithelial cell vs. others	GSE117403_UMI.GPL18573.CellMap1.test8	https://www.ncbi.nlm.nih.gov/geo/query/acc.cgi?acc=GSE117403
53- amyloidosis;multiple myeloma [crest bone marrow;peripheral blood] 833	SingleCellHumanUmi	0.00463	4.427	amyloidosis;multiple myeloma		crest bone marrow;peripheral blood		CellType1 vs. others	plasma B cell vs. others	GSE117156_UMI.GPL18573.CellMap3.test53	https://www.ncbi.nlm.nih.gov/geo/query/acc.cgi?acc=GSE117156
9- chronic obstructive pulmonary disease (COPD);lung adenocarcinoma (LUAD); 1234	SingleCellHumanUmi	0.0211	4.427	chronic obstructive pulmonary disease (COPD);lung adenocarcinoma (LUAD);chronic obstructive pulmonary disease (COPD);lung large cell carcinoma;chronic obstructive pulmonary disease (COPD);lung squamous cell carcinoma (LUSC);lung adenocarcinoma (LUAD)		lung		CellType1 vs. others	endothelial cell vs. others	E-MTAB-6149_UMI.GPL20301.CellMap1.test9	http://www.ebi.ac.uk/arrayexpress/experiments/E-MTAB-6149
8- lung injury;normal control [lung] 1425	SingleCellMouseUmi	8.83e-05	4.427	lung injury;normal control		lung		CellType1 vs. others	ciliated epithelial cell vs. others	GSE141259_UMI.GPL21103.CellMap1.test8	https://www.ncbi.nlm.nih.gov/geo/query/acc.cgi?acc=GSE141259
178- non-small cell lung carcinoma [lung] KU60019 8667	LINCS	6.52e-12	4.427	non-small cell lung carcinoma	ATM	lung	KU60019	Treatment vs. Control	Treatment => KU60019 vs DMSO	GSE70138.GPL20573.LINCS.test178	https://www.ncbi.nlm.nih.gov/geo/query/acc.cgi?acc=GSE70138
5- normal control [esophagus] 375	SingleCellHumanHCL	1.07e-05	4.427	normal control		esophagus		CellType1 vs. others	epidermal keratinocyte vs. others	HCL_Esophagus.GPL20795.CellMap1.test5
45- coronavirus disease 2019 (COVID-19) [peripheral blood] 681	SingleCellHumanUmi	4.68e-05	4.427	coronavirus disease 2019 (COVID-19)		peripheral blood		CellType1 vs. others	monocyte vs. others	E-MTAB-9221_UMI.GPL24247.CellMap6.test45	http://www.ebi.ac.uk/arrayexpress/experiments/E-MTAB-9221
9- follicular epithelial dysplasia [thyroid] 1415	SingleCellHumanHCL	0.043	4.427	follicular epithelial dysplasia		thyroid		CellType1 vs. others	thyroid epithelial cell vs. others	HCL_Thyroid.GPL20795.CellMap3.test9
159- liver carcinoma [liver] Transfection_QKI shRNA 66	ENCODE RNA Binding	6.42e-18	4.427	liver carcinoma		liver	Transfection_QKI shRNA	Treatment vs. Control	ExperimentGroup => HEPG2 QKI shRNA vs HEPG2 control shRNA	ENCODE.GPL11154.DESeq2R.test159	https://www.encodeproject.org/
59- normal control [fetal kidney] 807	SingleCellHumanHCL	0.0185	4.426	normal control		fetal kidney		CellType1 vs. others	renal interstitial cell vs. others	HCL_Kidney.GPL20795.CellMap5.test59
497- normal control [bone] 496	SingleCellMouseUmi	8.92e-07	4.426	normal control		bone		CellType1 vs. others	chondrocyte vs. others	GSE108097_UMI.GPL17021.CellMap19.test497	https://www.ncbi.nlm.nih.gov/geo/query/acc.cgi?acc=GSE108097
1- brain ependymoma [brain] NA 441	Pediatrics	4.11e-07	4.426	brain ependymoma		brain	NA	Other Comparisons	MethylationCluster => low global H3K27me3 vs high global H3K27me3	GSE89446.GPL16791.DESeq2.test1	https://www.ncbi.nlm.nih.gov/geo/query/acc.cgi?acc=GSE89446
5- normal control [fetal spinal cord] 1276	SingleCellHumanHCL	0.00218	4.426	normal control		fetal spinal cord		CellType1 vs. others	M1 macrophage vs. others	HCL_SpinalCord.GPL20795.CellMap1.test5
28- normal control [kidney cortex;kidney medulla] 1225	SingleCellMouseUmi	0.000717	4.426	normal control		kidney cortex;kidney medulla		CellType1 vs. others	epithelial cell of proximal tubule vs. others	GSE129798_UMI.GPL21103.CellMap1.test28	https://www.ncbi.nlm.nih.gov/geo/query/acc.cgi?acc=GSE129798
2- pancreatic ductal adenocarcinoma [pancreas] 2009	SingleCellHumanUmi	0.0284	4.426	pancreatic ductal adenocarcinoma		pancreas		CellType1 vs. others	macrophage vs. others	PRJCA001063_UMI.GPL20795.CellMap1.test2	https://ngdc.cncb.ac.cn/bioproject/browse/PRJCA001063
25263- breast adenocarcinoma [breast] pelitinib 16961	LINCS	7.41e-09	4.426	breast adenocarcinoma	EGFR	breast	pelitinib	Treatment vs. Control	Treatment => pelitinib vs DMSO	GSE70138.GPL20573.LINCS.test25263	https://www.ncbi.nlm.nih.gov/geo/query/acc.cgi?acc=GSE70138
20- normal control [peripheral blood] 1154	SingleCellHumanHCL	0.000335	4.426	normal control		peripheral blood		CellType1 vs. others	neutrophil vs. others	HCL_PeripheralBlood.GPL20795.CellMap3.test20
12596- colorectal adenocarcinoma [large intestine] BMS345541 2886	LINCS	1.67e-08	4.426	colorectal adenocarcinoma	IKKbeta;IKKalpha	large intestine	BMS345541	Treatment vs. Control	Treatment => BMS345541 vs DMSO	GSE70138.GPL20573.LINCS.test12596	https://www.ncbi.nlm.nih.gov/geo/query/acc.cgi?acc=GSE70138
264- normal control [lung] 263	SingleCellMouseUmi	0.00853	4.426	normal control		lung		CellType1 vs. others	neutrophil vs. others	GSE108097_UMI.GPL17021.CellMap4.test264	https://www.ncbi.nlm.nih.gov/geo/query/acc.cgi?acc=GSE108097
188- normal control [liver] acetaminophen 6107	RatDisease	6.77e-08	4.426	normal control		liver	acetaminophen	Treatment1 vs. Treatment2	ExperimentGroup => acetaminophen high vs acetaminophen low	GSE119933.GPL1355.test188	https://www.ncbi.nlm.nih.gov/geo/query/acc.cgi?acc=GSE119933
896- normal control [peripheral blood] 895	SingleCellMouseUmi	0.00011	4.423	normal control		peripheral blood		CellType1 vs. others	neutrophil vs. others	GSE108097_UMI.GPL17021.CellMap39.test896	https://www.ncbi.nlm.nih.gov/geo/query/acc.cgi?acc=GSE108097
184- lung adenocarcinoma (LUAD) [lung] 1566	SingleCellHumanUmi	0.00386	4.422	lung adenocarcinoma (LUAD)		lung		CellType1 vs. others	M2 macrophage vs. others	GSE117570_UMI.GPL18573.CellMap12.test184	https://www.ncbi.nlm.nih.gov/geo/query/acc.cgi?acc=GSE117570
591- normal control [small intestine] 590	SingleCellMouseUmi	0.00772	4.422	normal control		small intestine		CellTypeGroup vs. others	epithelial cell, paneth cell vs. others	GSE108097_UMI.GPL17021.CellMap23.test591	https://www.ncbi.nlm.nih.gov/geo/query/acc.cgi?acc=GSE108097
23- disease control [omentum] 1054	SingleCellHumanHCL	2.59e-09	4.422	disease control		omentum		CellType1 vs. others	neutrophil vs. others	HCL_Omentum.GPL20795.CellMap5.test23
19- disease control [fetal lung] 1145	SingleCellMouseUmi	4.57e-06	4.382	disease control		fetal lung		CellType1 vs. others	unassigned cell vs. others	GSE139186_UMI.GPL17021.CellMap3.test19	https://www.ncbi.nlm.nih.gov/geo/query/acc.cgi?acc=GSE139186
4- cardiovascular disease;epilepsy;liver carcinoma [middle temporal gyrus;t 1959	SingleCellHumanUmi	5.19e-06	4.382	cardiovascular disease;epilepsy;liver carcinoma		middle temporal gyrus;temporal cortex		CellType1 vs. others	excitatory neuron vs. others	GSE157277_UMI.GPL20301.CellMap1.test4	https://www.ncbi.nlm.nih.gov/geo/query/acc.cgi?acc=GSE157277
10- ovarian cancer [ovary] 1032	SingleCellHumanUmi	0.000511	4.382	ovarian cancer		ovary		CellType1 vs. others	myeloid cell vs. others	GSE158803_UMI.GPL24676.CellMap2.test10	https://www.ncbi.nlm.nih.gov/geo/query/acc.cgi?acc=GSE158803
12- intrahepatic cholangiocarcinoma [liver] 345	SingleCellHumanUmi	0.00654	4.382	intrahepatic cholangiocarcinoma		liver		CellType1 vs. others	macrophage vs. others	GSE138709_UMI.GPL20795.CellMap1.test12	https://www.ncbi.nlm.nih.gov/geo/query/acc.cgi?acc=GSE138709
18- normal control [peripheral blood] none 8035	HumanDisease	1.61e-11	4.382	normal control		peripheral blood	none	CellType1 vs. CellType2	CellType => NK cell vs cytotoxic T cell	GSE76371.GPL16791.DESeq2R.test18	https://www.ncbi.nlm.nih.gov/geo/query/acc.cgi?acc=GSE76371
12- normal control [retinal pigment epithelium] no serum 5097	HumanDisease	2.33e-10	4.382	normal control		retinal pigment epithelium	no serum	Treatment1 vs. Treatment2	ExperimentGroup => ARPE19 serum free 5 days vs ARPE19 serum free 4 days	GSE129964.GPL11154.DESeq2R.test12	https://www.ncbi.nlm.nih.gov/geo/query/acc.cgi?acc=GSE129964
539- normal control [skin] 538	SingleCellMouseUmi	0.000979	4.382	normal control		skin		CellType1 vs. others	mast cell vs. others	GSE108097_UMI.GPL17021.CellMap20.test539	https://www.ncbi.nlm.nih.gov/geo/query/acc.cgi?acc=GSE108097
5- diet induced obesity;nonalcoholic fatty liver disease (NAFLD) [liver] NA 5641	MouseDisease	2.69e-14	4.382	diet induced obesity;nonalcoholic fatty liver disease (NAFLD)		liver	NA	Treatment1 vs. Treatment2	SubjectTreatment => high fat diet;levocarnitine vs high fat diet	GSE136821.GPL19057.DESeq2.test5	https://www.ncbi.nlm.nih.gov/geo/query/acc.cgi?acc=GSE136821
91- normal control [substantia nigra;ventral tegmental area] 90	SingleCellMouseUmiLite	0.0154	4.382	normal control		substantia nigra;ventral tegmental area		CellType1 vs. others	astrocyte vs. others	GSE116470_UMI.GPL19057.CellMap8.test91
47- normal control [peripheral blood] NA 17177	HumanDisease	1.64e-05	4.382	normal control		peripheral blood	NA	CellType1 vs. CellType2	CellType => mature NK cell vs CD8+ effector memory T cell	GSE24759.GPL4685.test47	https://www.ncbi.nlm.nih.gov/geo/query/acc.cgi?acc=GSE24759
583- normal control [fetal stomach] 582	SingleCellMouseUmi	0.0122	4.379	normal control		fetal stomach		CellType1 vs. others	endocrine cell vs. others	GSE108097_UMI.GPL17021.CellMap22.test583	https://www.ncbi.nlm.nih.gov/geo/query/acc.cgi?acc=GSE108097
19723- non-small cell lung carcinoma [lung] RG108 10805	LINCS	2.34e-10	4.379	non-small cell lung carcinoma	DNMT	lung	RG108	Treatment vs. Control	Treatment => RG108 vs DMSO	GSE70138.GPL20573.LINCS.test19723	https://www.ncbi.nlm.nih.gov/geo/query/acc.cgi?acc=GSE70138
58- Huntington's disease (HD) [hippocampus] NA 7747	MouseDisease	1.02e-08	4.379	Huntington's disease (HD)		hippocampus	NA	Other Comparisons	Age[months]:Genotype:Gender => 10:female -> HTT Q111/+ vs HTT Q20/+	GSE73503.GPL13112.DESeq2.test58	http://www.ncbi.nlm.nih.gov/geo/query/acc.cgi?acc=GSE73503
18018- breast adenocarcinoma [breast] AEW541 8911	LINCS	0.00521	4.359	breast adenocarcinoma	IGF-1R	breast	AEW541	Treatment vs. Control	Treatment => AEW541 vs DMSO	GSE70138.GPL20573.LINCS.test18018	https://www.ncbi.nlm.nih.gov/geo/query/acc.cgi?acc=GSE70138
1- dilated cardiomyopathy [heart] NA 6994	MouseDisease	0.000788	4.359	dilated cardiomyopathy		heart	NA	Disease vs. Normal	DiseaseState => dilated cardiomyopathy vs normal control	GSE64391.GPL11002.DESeq2.test1	http://www.ncbi.nlm.nih.gov/geo/query/acc.cgi?acc=GSE64391
40- breast cancer [breast] 39	SingleCellHumanUmiLite	0.0497	4.359	breast cancer		breast		CellType1 vs. others	T cell vs. others	GSE114725_UMI.GPL16791.CellMap5.test40	https://www.ncbi.nlm.nih.gov/geo/query/acc.cgi?acc=GSE114725
96- acute myeloid leukemia (LAML) [crest bone marrow] 256	SingleCellHumanUmi	0.00155	4.359	acute myeloid leukemia (LAML)		crest bone marrow		CellType1 vs. others	unassigned cell vs. others	GSE116256_UMI.GPL18573.CellMap2.test96	https://www.ncbi.nlm.nih.gov/geo/query/acc.cgi?acc=GSE116256
30- normal control [peripheral blood] 1164	SingleCellHumanHCL	0.0046	4.352	normal control		peripheral blood		CellType1 vs. others	monocyte vs. others	HCL_PeripheralBlood.GPL20795.CellMap5.test30
7- normal control [peripheral blood] NA 7081	HumanDisease	1.66e-10	4.352	normal control		peripheral blood	NA	CellType1 vs. CellType2	CellDescription => NK cell vs central memory T cell	GSE173377.GPL16791.DESeq2R.test7	https://www.ncbi.nlm.nih.gov/geo/query/acc.cgi?acc=GSE173377
1- skin melanoma (SKCM) [skin] NA 15	OncoMouse	1.94e-10	4.352	skin melanoma (SKCM)		skin	NA	Treatment vs. Control	SubjectTreatment => vemurafenib vs DMSO	GSE103712.GPL21493.DESeq2.test1	https://www.ncbi.nlm.nih.gov/geo/query/acc.cgi?acc=GSE103712
1181- breast ductal carcinoma [breast] linifanib 2013	LINCS	2.02e-08	4.352	breast ductal carcinoma	RTK;VEGF;PDGF	breast	linifanib	Treatment vs. Control	Treatment => linifanib vs DMSO	GSE70138.GPL20573.LINCS.test1181	https://www.ncbi.nlm.nih.gov/geo/query/acc.cgi?acc=GSE70138
100- disease control [sigmoid colon] 670	SingleCellHumanHCL	0.000301	4.352	disease control		sigmoid colon		CellType1 vs. others	enterocyte vs. others	HCL_Intestine.GPL20795.CellMap13.test100
19- normal control [peripheral blood] none 8036	HumanDisease	2.04e-11	4.352	normal control		peripheral blood	none	CellType1 vs. CellType2	CellType => NK cell vs helper T cell	GSE76371.GPL16791.DESeq2R.test19	https://www.ncbi.nlm.nih.gov/geo/query/acc.cgi?acc=GSE76371
121- normal control [brain] 120	SingleCellMouseUmi	0.023	4.333	normal control		brain		CellType1 vs. others	astrocyte vs. others	GSE108097_UMI.GPL17021.CellMap10.test121	https://www.ncbi.nlm.nih.gov/geo/query/acc.cgi?acc=GSE108097
26- esophageal cancer [esophagus] 396	SingleCellHumanHCL	0.000983	4.333	esophageal cancer		esophagus		CellType1 vs. others	mast cell vs. others	HCL_Esophagus.GPL20795.CellMap3.test26
200- normal control [mammary gland] 199	SingleCellMouseUmi	0.00985	4.333	normal control		mammary gland		CellType1 vs. others	dendritic cell (DC) vs. others	GSE108097_UMI.GPL17021.CellMap2.test200	https://www.ncbi.nlm.nih.gov/geo/query/acc.cgi?acc=GSE108097
323- normal control [bone marrow] 322	SingleCellMouseUmi	0.0254	4.333	normal control		bone marrow		CellType1 vs. others	neutrophil vs. others	GSE108097_UMI.GPL17021.CellMap8.test323	https://www.ncbi.nlm.nih.gov/geo/query/acc.cgi?acc=GSE108097
1- normal control [liver] 1351	SingleCellHumanUmi	6.54e-08	4.33	normal control		liver		CellType1 vs. others	hepatocyte vs. others	GSE115469_UMI.GPL16791.CellMap1.test1	https://www.ncbi.nlm.nih.gov/geo/query/acc.cgi?acc=GSE115469
2- mature T-cell and NK-cell lymphoma [hematopoietic and lymphoid tissue] lo 479	Hematology	2.09e-18	4.33	mature T-cell and NK-cell lymphoma		hematopoietic and lymphoid tissue	low energy electron irradiation (LEEI)	Treatment vs. Control	ExperimentGroup => CD123_BBz CAR NK cell 11 Gy LEEI vs CD123_BBz CAR NK cell culture medium	GSE166976.GPL16791.DESeq2.test2	https://www.ncbi.nlm.nih.gov/geo/query/acc.cgi?acc=GSE166976
18- lung injury;normal control [lung] 1435	SingleCellMouseUmi	3.42e-05	4.323	lung injury;normal control		lung		CellTypeGroup vs. others	club cell, lung goblet cell vs. others	GSE141259_UMI.GPL21103.CellMap1.test18	https://www.ncbi.nlm.nih.gov/geo/query/acc.cgi?acc=GSE141259
10- follicular epithelial dysplasia [thyroid] 1416	SingleCellHumanHCL	0.0282	4.323	follicular epithelial dysplasia		thyroid		CellType1 vs. others	thyroid epithelial cell vs. others	HCL_Thyroid.GPL20795.CellMap3.test10
178- lung adenocarcinoma (LUAD) [lung] 1560	SingleCellHumanUmi	0.000474	4.323	lung adenocarcinoma (LUAD)		lung		CellType1 vs. others	M2 macrophage vs. others	GSE117570_UMI.GPL18573.CellMap12.test178	https://www.ncbi.nlm.nih.gov/geo/query/acc.cgi?acc=GSE117570
1- B-cell lymphoma [hematopoietic and lymphoid tissue] BI3802 307	Hematology	1.81e-15	4.323	B-cell lymphoma		hematopoietic and lymphoid tissue	BI3802	Treatment vs. Control	CellLine:TreatTime[hours]:Treatment => FARAGE:168 -> BI3802 vs DMSO	GSE94099.GPL16791.DESeq2.test1	https://www.ncbi.nlm.nih.gov/geo/query/acc.cgi?acc=GSE94099
54- normal control [fetal kidney] 802	SingleCellHumanHCL	0.041	4.323	normal control		fetal kidney		CellType1 vs. others	kidney loop of Henle epithelial progenitor cell vs. others	HCL_Kidney.GPL20795.CellMap5.test54
20- normal control [adrenal gland] 27	SingleCellHumanHCL	0.00861	4.323	normal control		adrenal gland		CellType1 vs. others	fasciculata cell vs. others	HCL_AdrenalGland.GPL20795.CellMap3.test20
795- normal control [mammary gland] 794	SingleCellMouseUmi	0.0447	4.323	normal control		mammary gland		CellType1 vs. others	macrophage vs. others	GSE108097_UMI.GPL17021.CellMap33.test795	https://www.ncbi.nlm.nih.gov/geo/query/acc.cgi?acc=GSE108097
624- normal control [bone marrow] 623	SingleCellMouseUmi	0.0169	4.323	normal control		bone marrow		CellType1 vs. others	neutrophil vs. others	GSE108097_UMI.GPL17021.CellMap24.test624	https://www.ncbi.nlm.nih.gov/geo/query/acc.cgi?acc=GSE108097
368- normal control [peripheral blood] 503	SingleCellHumanUmiLite	2.7e-05	4.323	normal control		peripheral blood		CellType1 vs. others	neutrophil vs. others	TabulaSapiens_UMI.GPL24676.CellMap3.test368
43- normal control [spleen] 4 degrees Celsius;hypothermic preservation media 554	SingleCellHumanUmi	0.0147	4.323	normal control		spleen	4 degrees Celsius;hypothermic preservation media;hypothermic preservation media	CellType1 vs. others	cytotoxic T cell vs. others	PRJEB31843_UMI.GPL20301.CellMap3.test43	https://www.ncbi.nlm.nih.gov/bioproject/529120
65- acute myeloid leukemia (LAML) [crest bone marrow] 225	SingleCellHumanUmi	0.0178	4.323	acute myeloid leukemia (LAML)		crest bone marrow		CellType1 vs. others	unassigned cell vs. others	GSE116256_UMI.GPL18573.CellMap15.test65	https://www.ncbi.nlm.nih.gov/geo/query/acc.cgi?acc=GSE116256
12- drug-induced hypersensitivity syndrome;normal control [skin] NA 1717	SingleCellHumanUmi	1.81e-10	4.323	drug-induced hypersensitivity syndrome;normal control		skin	NA	CellType1 vs. others	unassigned cell vs. others	GSE132802_UMI.GPL21290.CellMap1.test12	https://www.ncbi.nlm.nih.gov/geo/query/acc.cgi?acc=GSE132802
104- lung adenocarcinoma (LUAD) [lung] 1486	SingleCellHumanUmi	3.21e-06	4.323	lung adenocarcinoma (LUAD)		lung		CellType1 vs. others	macrophage vs. others	GSE117570_UMI.GPL18573.CellMap7.test104	https://www.ncbi.nlm.nih.gov/geo/query/acc.cgi?acc=GSE117570
22- normal control [diaphragm muscle] 1118	SingleCellMouseUmi	4.29e-12	4.323	normal control		diaphragm muscle		CellType1 vs. others	unassigned cell vs. others	GSE138707_UMI.GPL19057.CellMap2.test22	https://www.ncbi.nlm.nih.gov/geo/query/acc.cgi?acc=GSE138707
49- castration-resistant prostate carcinoma [prostate] 1811	SingleCellHumanUmi	7.41e-08	4.32	castration-resistant prostate carcinoma		prostate		CellType1 vs. others	myeloid cell vs. others	GSE137829_UMI.GPL24676.CellMap5.test49	https://www.ncbi.nlm.nih.gov/geo/query/acc.cgi?acc=GSE137829
1- normal control [substantia nigra] 1842	SingleCellHumanUmi	5.7e-06	4.32	normal control		substantia nigra		CellType1 vs. others	oligodendrocyte vs. others	GSE140231_UMI.GPL20301.CellMap1.test1	https://www.ncbi.nlm.nih.gov/geo/query/acc.cgi?acc=GSE140231
31- extrahepatic bile duct neuroendocrine tumor;pancreatic ductal adenocarc 2038	SingleCellHumanUmi	2.66e-11	4.32	extrahepatic bile duct neuroendocrine tumor;pancreatic ductal adenocarcinoma;pancreatic mucinous cystadenoma;pancreatic neuroendocrine tumor;pancreatic serous cystadenoma;pancreatic solid pseudopapillary neoplasm;papillary adenocarcinoma;small intestinal intraepithelial neoplasia		pancreas		CellType1 vs. others	endocrine cell vs. others	PRJCA001063_UMI.GPL20795.CellMap2.test31	https://ngdc.cncb.ac.cn/bioproject/browse/PRJCA001063
807- normal control [mammary gland] 806	SingleCellMouseUmi	8.13e-05	4.32	normal control		mammary gland		CellType1 vs. others	stromal cell vs. others	GSE108097_UMI.GPL17021.CellMap34.test807	https://www.ncbi.nlm.nih.gov/geo/query/acc.cgi?acc=GSE108097
11- normal control [fetal hippocampus] 1597	SingleCellHumanUmi	1.79e-07	4.32	normal control		fetal hippocampus		CellType1 vs. others	neuron vs. others	GSE119212_UMI.GPL20301.CellMap1.test11	https://www.ncbi.nlm.nih.gov/geo/query/acc.cgi?acc=GSE119212
7- normal control [liver] 835	SingleCellHumanHCL	0.00173	4.32	normal control		liver		CellType1 vs. others	hepatocyte vs. others	HCL_Liver.GPL20795.CellMap1.test7
52- normal control [embryo] differentiation medium 1015	SingleCellHumanUmi	0.0275	4.315	normal control		embryo	differentiation medium	CellType1 vs. others	pericyte cell vs. others	GSE146373_UMI.GPL16791.CellMap7.test52	https://www.ncbi.nlm.nih.gov/geo/query/acc.cgi?acc=GSE146373
31- normal control [occipital cortex] 30	SingleCellMouseUmiLite	0.0134	4.315	normal control		occipital cortex		CellType1 vs. others	neuron vs. others	GSE116470_UMI.GPL19057.CellMap3.test31
86- malaria [peripheral blood] P_ falciparum circumsporozoite protein 15295	HumanDisease	1.57e-11	4.315	malaria		peripheral blood	P. falciparum circumsporozoite protein	Treatment vs. Control	SubjectCity:ExperimentGroup2:ExperimentGroup:Treatment => Manhica:RTS,S/AS01E pre-immunization:protected -> P. falciparum circumsporozoite protein vs DMSO	GSE144826.GPL17692.test86	https://www.ncbi.nlm.nih.gov/geo/query/acc.cgi?acc=GSE144826
19- normal control [placenta] 1206	SingleCellHumanHCL	0.0108	4.315	normal control		placenta		CellType1 vs. others	syncytiotrophoblast cell vs. others	HCL_Placenta.GPL20795.CellMap1.test19
29- normal control [neocortex] NA 2708	MouseDisease	6.86e-10	4.315	normal control		neocortex	NA	CellType1 vs. CellType2	CellDescription => neocortex microglial cell vs cerebrum microglial cell	GSE122108.GPL19057.DESeq2.test29	https://www.ncbi.nlm.nih.gov/geo/query/acc.cgi?acc=GSE122108
309- liver carcinoma [liver] Transfection_MAGOH shRNA 233	ENCODE RNA Binding	6.65e-10	4.271	liver carcinoma		liver	Transfection_MAGOH shRNA	Treatment vs. Control	ExperimentGroup => HEPG2 MAGOH shRNA vs HEPG2 control shRNA	ENCODE.GPL11154.DESeq2R.test309	https://www.encodeproject.org/
37- normal control [cord blood] 349	SingleCellHumanHCL	0.00136	4.264	normal control		cord blood		CellType1 vs. others	dendritic cell (DC) vs. others	HCL_CordBlood.GPL20795.CellMap5.test37
6- normal control [embryo] differentiation medium 1561	HumanDisease	5.6e-05	4.264	normal control		embryo	differentiation medium	CellType1 vs. CellType2	ExperimentGroup => neural progenitor cell proliferation day 12, 14, 16 vs neural commitment day 8, 10	GSE103715.GPL11154.DESeq2R.test6	https://www.ncbi.nlm.nih.gov/geo/query/acc.cgi?acc=GSE103715
17143- fibrocystic breast disease [breast] linifanib 7939	LINCS	1.75e-08	4.264	fibrocystic breast disease	RTK;VEGF;PDGF	breast	linifanib	Treatment vs. Control	Treatment => linifanib vs DMSO	GSE70138.GPL20573.LINCS.test17143	https://www.ncbi.nlm.nih.gov/geo/query/acc.cgi?acc=GSE70138
28- normal control [cerebral cortex] NA 8252	MouseDisease	8.58e-05	4.264	normal control		cerebral cortex	NA	Other Comparisons	ExperimentGroup => adult cortex 8 weeks vs brain day 3	GSE79812.GPL19057.DESeq2.test28	http://www.ncbi.nlm.nih.gov/geo/query/acc.cgi?acc=GSE79812
351- normal control [peripheral blood] 486	SingleCellHumanUmiLite	0.011	4.264	normal control		peripheral blood		CellType1 vs. others	alpha-beta T cell vs. others	TabulaSapiens_UMI.GPL24676.CellMap3.test351
17- normal control [hippocampus] 16	SingleCellMouseUmiLite	0.0449	4.264	normal control		hippocampus		CellType1 vs. others	neuron vs. others	GSE116470_UMI.GPL19057.CellMap1.test17
1- colorectal cancer [colonrectum] anti-CD28 antibody;anti-CD3 antibody;ant 1959	OncoHuman	1.81e-12	4.264	colorectal cancer		colonrectum	anti-CD28 antibody;anti-CD3 antibody;anti-human TNFRSF4 antibody (v12)	Treatment1 vs. Treatment2	ExperimentGroup:Treatment => liver metastasis CD4+CD25+ tumor-infiltrating lymphocyte (TIL) -> anti-CD28 antibody;anti-CD3 antibody;anti-human TNFRSF4 antibody (v12) vs anti-CD28 antibody;anti-CD3 antibody	GSE152904.GPL16791.DESeq2R.test1	https://www.ncbi.nlm.nih.gov/geo/query/acc.cgi?acc=GSE152904
1- colon cancer [colon] 5-azadeoxycytidine 3162	OncoHuman	0.000124	4.264	colon cancer		colon	5-azadeoxycytidine	Treatment vs. Control	ExperimentGroup => 10 uM 5-azadeoxycytidine vs DMSO	GSE41586.GPL11154.DESeq2R.test1	http://www.ncbi.nlm.nih.gov/geo/query/acc.cgi?acc=GSE41586
9- normal control [liver] 837	SingleCellHumanHCL	0.000123	4.243	normal control		liver		CellType1 vs. others	neutrophil vs. others	HCL_Liver.GPL20795.CellMap1.test9
50- normal control [ileum] 620	SingleCellHumanHCL	0.0197	4.243	normal control		ileum		CellType1 vs. others	plasma B cell vs. others	HCL_Intestine.GPL20795.CellMap7.test50
69- normal control [testis] 68	SingleCellMouseUmi	7.8e-06	4.243	normal control		testis		CellType1 vs. others	testicular cell vs. others	GSE108097_UMI.GPL17021.CellMap1.test69	https://www.ncbi.nlm.nih.gov/geo/query/acc.cgi?acc=GSE108097
13- ovarian serous carcinoma [ovary] NA 1915	OncoHuman	6.31e-12	4.243	ovarian serous carcinoma		ovary	NA	Treatment vs. Control	Response:ExperimentGroup => stable disease -> paired day 15 vs paired pre-treatment	GSE149723.GPL20301.DESeq2R.test13	https://www.ncbi.nlm.nih.gov/geo/query/acc.cgi?acc=GSE149723
8- normal control;type 2 diabetes mellitus [pancreatic islets] 1313	SingleCellHumanUmi	0.00336	4.243	normal control;type 2 diabetes mellitus		pancreatic islets		CellType1 vs. others	pancreatic alpha cell vs. others	GSE101207_UMI.GPL11154.CellMap1.test8	https://www.ncbi.nlm.nih.gov/geo/query/acc.cgi?acc=GSE101207
32- crohn's disease (CD) [peripheral blood] NA 9594	HumanDisease	0.00129	4.243	crohn's disease (CD)		peripheral blood	NA	CellType1 vs. CellType2	DiseaseState:CellType => crohn's disease (CD) -> neutrophil vs helper T cell	E-MTAB-2452.A-AFFY-168.test32	http://www.ebi.ac.uk/arrayexpress/experiments/E-MTAB-2452
34- pancreatic ductal carcinoma [pancreas] gemcitabine 274	OncoHuman	1.26e-10	4.243	pancreatic ductal carcinoma		pancreas	gemcitabine	Treatment1 vs. Treatment2	CellLine:TreatTime[hours]:Dosage => MIAPACA2:6 -> 300 nM vs 30 nM	GSE105083.GPL18573.DESeq2R.test34	https://www.ncbi.nlm.nih.gov/geo/query/acc.cgi?acc=GSE105083
65- normal control [liver] NA 2408	RatDisease	2.71e-08	4.243	normal control		liver	NA	Treatment1 vs. Treatment2	Tissue:SubjectTreatment:SamplingTime[hours]:PreTreatment => liver:sorafenib:24 -> gemcitabine vs saline	GSE119133.GPL1355.test65	https://www.ncbi.nlm.nih.gov/geo/query/acc.cgi?acc=GSE119133
114- acute myeloid leukemia (LAML) [crest bone marrow] 274	SingleCellHumanUmi	7.23e-09	4.243	acute myeloid leukemia (LAML)		crest bone marrow		CellType1 vs. others	erythroid cell vs. others	GSE116256_UMI.GPL18573.CellMap4.test114	https://www.ncbi.nlm.nih.gov/geo/query/acc.cgi?acc=GSE116256
529- normal control [skin] 528	SingleCellMouseUmi	0.028	4.243	normal control		skin		CellType1 vs. others	adipocyte vs. others	GSE108097_UMI.GPL17021.CellMap20.test529	https://www.ncbi.nlm.nih.gov/geo/query/acc.cgi?acc=GSE108097
8- non-small cell lung carcinoma [lung] 144	SingleCellHumanUmi	0.00297	4.23	non-small cell lung carcinoma		lung		CellType1 vs. others	cytotoxic T cell vs. others	GSE111896_UMI.GPL16791.CellMap1.test8	https://www.ncbi.nlm.nih.gov/geo/query/acc.cgi?acc=GSE111896
176- normal control [uterus] 175	SingleCellMouseUmi	0.00415	4.23	normal control		uterus		CellType1 vs. others	monocyte vs. others	GSE108097_UMI.GPL17021.CellMap12.test176	https://www.ncbi.nlm.nih.gov/geo/query/acc.cgi?acc=GSE108097
823- normal control [mammary gland] 822	SingleCellMouseUmi	0.0121	4.226	normal control		mammary gland		CellType1 vs. others	stromal cell vs. others	GSE108097_UMI.GPL17021.CellMap34.test823	https://www.ncbi.nlm.nih.gov/geo/query/acc.cgi?acc=GSE108097
236- normal control [lung] 235	SingleCellMouseUmi	0.00233	4.226	normal control		lung		CellType1 vs. others	type II pneumocyte vs. others	GSE108097_UMI.GPL17021.CellMap4.test236	https://www.ncbi.nlm.nih.gov/geo/query/acc.cgi?acc=GSE108097
533- normal control [skin] 532	SingleCellMouseUmi	6.56e-05	4.226	normal control		skin		CellType1 vs. others	adipocyte vs. others	GSE108097_UMI.GPL17021.CellMap20.test533	https://www.ncbi.nlm.nih.gov/geo/query/acc.cgi?acc=GSE108097
6- normal control [embryo;parietal endoderm] 995	SingleCellMouseUmi	2.09e-07	4.226	normal control		embryo;parietal endoderm		CellTypeGroup vs. others	embryonic cell, extraembryonic cell vs. others	GSE123046_UMI.GPL24247.CellMap1.test6	https://www.ncbi.nlm.nih.gov/geo/query/acc.cgi?acc=GSE123046
19- normal control [dentate gyrus] 1164	SingleCellMouseUmi	5.11e-08	4.226	normal control		dentate gyrus		CellType1 vs. others	astrocyte vs. others	GSE104323_UMI.GPL21103.CellMap1.test19	https://www.ncbi.nlm.nih.gov/geo/query/acc.cgi?acc=GSE104323
138- lung adenocarcinoma (LUAD) [lung] 1520	SingleCellHumanUmi	3.82e-06	4.221	lung adenocarcinoma (LUAD)		lung		CellType1 vs. others	unassigned cell vs. others	GSE117570_UMI.GPL18573.CellMap9.test138	https://www.ncbi.nlm.nih.gov/geo/query/acc.cgi?acc=GSE117570
5- disease control;extrinsic allergic alveolitis;idiopathic pulmonary fibros 906	SingleCellHumanUmi	0.0256	4.221	disease control;extrinsic allergic alveolitis;idiopathic pulmonary fibrosis;interstitial lung disease (ILD);nonspecific interstitial pneumonia;sarcoidosis		lung		CellType1 vs. others	type II pneumocyte vs. others	GSE135893_UMI.GPL24676.CellMap1.test5	https://www.ncbi.nlm.nih.gov/geo/query/acc.cgi?acc=GSE135893
11- normal control [kidney organoid] differentiation medium 1339	SingleCellHumanUmi	1.01e-08	4.218	normal control		kidney organoid	differentiation medium	CellType1 vs. others	endothelial cell vs. others	GSE108291_UMI.GPL16791.CellMap1.test11	https://www.ncbi.nlm.nih.gov/geo/query/acc.cgi?acc=GSE108291
17- normal control [embryo] differentiation medium 980	SingleCellHumanUmi	2.31e-05	4.218	normal control		embryo	differentiation medium	CellType1 vs. others	oligodendrocyte vs. others	GSE146373_UMI.GPL16791.CellMap3.test17	https://www.ncbi.nlm.nih.gov/geo/query/acc.cgi?acc=GSE146373
45- normal control [peripheral blood] 1179	SingleCellHumanHCL	0.00506	4.218	normal control		peripheral blood		CellType1 vs. others	monocyte vs. others	HCL_PeripheralBlood.GPL20795.CellMap7.test45
129- normal control [fetal lung] NA 2558	MouseDisease	1.01e-13	4.218	normal control		fetal lung	NA	CellType1 vs. CellType2	CellDescription => fetal lung tissue-resident macophage E14.5 vs fetal kidney tissue-resident macophage E14.5	GSE122108.GPL19057.DESeq2.test129	https://www.ncbi.nlm.nih.gov/geo/query/acc.cgi?acc=GSE122108
37- normal control [fetal pancreas] 1100	SingleCellHumanHCL	0.000719	4.217	normal control		fetal pancreas		CellType1 vs. others	endocrine cell vs. others	HCL_Pancreas.GPL20795.CellMap5.test37
5- cytomegalovirus infection [spleen] 1235	SingleCellMouseUmi	0.000185	4.217	cytomegalovirus infection		spleen		CellType1 vs. others	NK cell vs. others	GSE132394_UMI.GPL19057.CellMap2.test5	https://www.ncbi.nlm.nih.gov/geo/query/acc.cgi?acc=GSE132394
5- normal control [fetal hippocampus] 1591	SingleCellHumanUmi	5.78e-08	4.217	normal control		fetal hippocampus		CellType1 vs. others	unassigned cell vs. others	GSE119212_UMI.GPL20301.CellMap1.test5	https://www.ncbi.nlm.nih.gov/geo/query/acc.cgi?acc=GSE119212
16- lung adenocarcinoma (LUAD);lung squamous cell carcinoma (LUSC) [lung] N 1258	SingleCellHumanUmi	1.11e-07	4.217	lung adenocarcinoma (LUAD);lung squamous cell carcinoma (LUSC)		lung	NA	CellType1 vs. others	scavenging capillary endothelial cell vs. others	E-MTAB-6308_UMI.GPL20301.CellMap1.test16	http://www.ebi.ac.uk/arrayexpress/experiments/E-MTAB-6308
14- normal control [quadriceps femoris muscle] 1110	SingleCellMouseUmi	1.59e-09	4.217	normal control		quadriceps femoris muscle		CellType1 vs. others	unassigned cell vs. others	GSE138707_UMI.GPL19057.CellMap1.test14	https://www.ncbi.nlm.nih.gov/geo/query/acc.cgi?acc=GSE138707
7- normal control [peripheral blood;umbilical cord blood] 123	SingleCellHumanUmi	0.00265	4.217	normal control		peripheral blood;umbilical cord blood		CellType1 vs. others	NK cell vs. others	GSE100866_UMI.GPL16791.CellMap1.test7	https://www.ncbi.nlm.nih.gov/geo/query/acc.cgi?acc=GSE100866
19- follicular epithelial dysplasia [thyroid] 1425	SingleCellHumanHCL	0.00733	4.2	follicular epithelial dysplasia		thyroid		CellType1 vs. others	smooth muscle cell vs. others	HCL_Thyroid.GPL20795.CellMap3.test19
59- acute myeloid leukemia (LAML) [crest bone marrow] 219	SingleCellHumanUmi	3.38e-07	4.2	acute myeloid leukemia (LAML)		crest bone marrow		CellType1 vs. others	unassigned cell vs. others	GSE116256_UMI.GPL18573.CellMap14.test59	https://www.ncbi.nlm.nih.gov/geo/query/acc.cgi?acc=GSE116256
19- pancreatic ductal adenocarcinoma [pancreas] 2026	SingleCellHumanUmi	0.0428	4.2	pancreatic ductal adenocarcinoma		pancreas		CellType1 vs. others	unassigned cell vs. others	PRJCA001063_UMI.GPL20795.CellMap1.test19	https://ngdc.cncb.ac.cn/bioproject/browse/PRJCA001063
513- normal control [bone] 512	SingleCellMouseUmi	1.03e-06	4.2	normal control		bone		CellType1 vs. others	myeloid cell vs. others	GSE108097_UMI.GPL17021.CellMap19.test513	https://www.ncbi.nlm.nih.gov/geo/query/acc.cgi?acc=GSE108097
9- normal control [optic choroid;retinal pigment epithelium] NA 21621	MouseDisease	2.5e-09	4.2	normal control		optic choroid;retinal pigment epithelium	NA	Other Comparisons	ExperimentGroup => wild type LCMV day 8 vs wild type LCMV day 3	GSE73519.GPL6246.test9	https://www.ncbi.nlm.nih.gov/geo/query/acc.cgi?acc=GSE73519
1- skin melanoma (SKCM) [skin] NA 54	MetastaticCancer	0.00113	4.2	skin melanoma (SKCM)		skin	NA	Disease1 vs. Disease2	ExperimentGroup => B vs A	GSE4845.GPL96.test1	https://www.ncbi.nlm.nih.gov/geo/query/acc.cgi?acc=GSE4845
21- normal control [lung] 1059	SingleCellMouseUmi	0.000907	4.2	normal control		lung		CellType1 vs. others	type I pneumocyte vs. others	GSE106960_UMI.GPL17021.CellMap4.test21	https://www.ncbi.nlm.nih.gov/geo/query/acc.cgi?acc=GSE106960
51- acute myeloid leukemia (LAML) [crest bone marrow] 211	SingleCellHumanUmi	0.00217	4.2	acute myeloid leukemia (LAML)		crest bone marrow		CellType1 vs. others	NK cell vs. others	GSE116256_UMI.GPL18573.CellMap13.test51	https://www.ncbi.nlm.nih.gov/geo/query/acc.cgi?acc=GSE116256
1- ovarian cancer [ovary] co-culture 6512	OncoHuman	2.09e-10	4.2	ovarian cancer		ovary	co-culture	Treatment vs. Control	CellLine:CultureCondition => SKOV3 -> non-contact co-culture with myeloid-derived suppressor cell (MDSC) vs monoculture	GSE145374.GPL21185.test1	https://www.ncbi.nlm.nih.gov/geo/query/acc.cgi?acc=GSE145374
188- chronic myeloid leukemia (CML) [bone marrow] Transfection_TBRG4 shRNA 98	ENCODE RNA Binding	4.49e-06	4.2	chronic myeloid leukemia (CML)		bone marrow	Transfection_TBRG4 shRNA	Treatment vs. Control	ExperimentGroup => K562 TBRG4 shRNA vs K562 control shRNA	ENCODE.GPL11154.DESeq2R.test188	https://www.encodeproject.org/
94- normal control [substantia nigra;ventral tegmental area] 93	SingleCellMouseUmiLite	0.0259	4.158	normal control		substantia nigra;ventral tegmental area		CellType1 vs. others	oligodendrocyte vs. others	GSE116470_UMI.GPL19057.CellMap8.test94
112- normal control [peripheral blood] lipoteichoic acid 10848	HumanDisease	8.35e-08	4.158	normal control		peripheral blood	lipoteichoic acid	Treatment1 vs. Treatment2	Treatment => lipoteichoic acid vs IFN alpha 2b	GSE103500.GPL10558.test112	https://www.ncbi.nlm.nih.gov/geo/query/acc.cgi?acc=GSE103500
960- normal control [stomach] 959	SingleCellMouseUmi	0.000608	4.158	normal control		stomach		CellType1 vs. others	G cell vs. others	GSE108097_UMI.GPL17021.CellMap42.test960	https://www.ncbi.nlm.nih.gov/geo/query/acc.cgi?acc=GSE108097
17- normal control [kidney] 765	SingleCellHumanHCL	0.00714	4.158	normal control		kidney		CellType1 vs. others	kidney principal cell vs. others	HCL_Kidney.GPL20795.CellMap1.test17
90- normal control [substantia nigra;ventral tegmental area] 89	SingleCellMouseUmiLite	0.00212	4.158	normal control		substantia nigra;ventral tegmental area		CellType1 vs. others	neuron vs. others	GSE116470_UMI.GPL19057.CellMap8.test90
2- normal control [bone marrow] M-CSF;RANKL 20156	MouseDisease	0.000646	4.146	normal control		bone marrow	M-CSF;RANKL	Treatment vs. Control	CellDescription => bone marrow derived macrophage RANKL day 2 vs bone marrow derived macrophage untreated	GSE57468.GPL6885.test2	https://www.ncbi.nlm.nih.gov/geo/query/acc.cgi?acc=GSE57468
11- ulcerative colitis (UC) [ileal mucosa] NA 8189	HumanDisease	2.77e-10	4.146	ulcerative colitis (UC)		ileal mucosa	NA	Other Comparisons	TissueRegion:ClinicalPhenotype:SamplingTime => pouch:healthy -> month 12 vs month 4	GSE81266.GPL16791.DESeq2R.test11	https://www.ncbi.nlm.nih.gov/geo/query/acc.cgi?acc=GSE81266
72- normal control [fetal liver] 900	SingleCellHumanHCL	0.00214	4.146	normal control		fetal liver		CellType1 vs. others	dendritic cell (DC) vs. others	HCL_Liver.GPL20795.CellMap7.test72
56- normal control [fetal heart] 563	SingleCellHumanHCL	0.0159	4.146	normal control		fetal heart		CellType1 vs. others	atrial cardiac myocyte vs. others	HCL_Heart.GPL20795.CellMap7.test56
3- acute myeloid leukemia (LAML) [peripheral blood] culture medium 1104	Hematology	9.98e-05	4.146	acute myeloid leukemia (LAML)		peripheral blood	culture medium	Treatment1 vs. Treatment2	GeneticModification:TreatTime[days] => control -> 4 vs 2	GSE117106.GPL18573.DESeq2.test3	https://www.ncbi.nlm.nih.gov/geo/query/acc.cgi?acc=GSE117106
14667- normal control [breast] OSI027 5187	LINCS	0.0132	4.146	normal control	mTOR	breast	OSI027	Treatment vs. Control	Treatment => OSI027 vs DMSO	GSE70138.GPL20573.LINCS.test14667	https://www.ncbi.nlm.nih.gov/geo/query/acc.cgi?acc=GSE70138
5231- melanoma [skin] XMD1185H 22938	LINCS	0.00112	4.146	melanoma	multiple targets	skin	XMD1185H	Treatment vs. Control	Treatment => XMD1185H vs DMSO	GSE70138.GPL20573.LINCS.test5231	https://www.ncbi.nlm.nih.gov/geo/query/acc.cgi?acc=GSE70138
341- normal control [bone marrow] 340	SingleCellMouseUmi	0.00948	4.146	normal control		bone marrow		CellType1 vs. others	neutrophil vs. others	GSE108097_UMI.GPL17021.CellMap8.test341	https://www.ncbi.nlm.nih.gov/geo/query/acc.cgi?acc=GSE108097
26870- normal control [adipose tissue] resveratrol 18746	LINCS	4.82e-12	4.146	normal control	multiple targets	adipose tissue	resveratrol	Treatment vs. Control	Treatment => resveratrol vs DMSO	GSE70138.GPL20573.LINCS.test26870	https://www.ncbi.nlm.nih.gov/geo/query/acc.cgi?acc=GSE70138
74- systemic lupus erythematosus (SLE) [peripheral blood] NA 9674	HumanDisease	3.12e-06	4.146	systemic lupus erythematosus (SLE)		peripheral blood	NA	CellType1 vs. CellType2	DiseaseState:CellType => systemic lupus erythematosus (SLE) -> peripheral blood mononuclear cell (PBMC) vs cytotoxic T cell	E-MTAB-2713.A-AFFY-168.test74	http://www.ebi.ac.uk/arrayexpress/experiments/E-MTAB-2713
78- disease control [peripheral blood] 714	SingleCellHumanUmi	1.13e-10	4.143	disease control		peripheral blood		CellType1 vs. others	platelet vs. others	E-MTAB-9221_UMI.GPL24247.CellMap4.test78	http://www.ebi.ac.uk/arrayexpress/experiments/E-MTAB-9221
42- lung adenocarcinoma (LUAD) [lung] 1424	SingleCellHumanUmi	8.03e-07	4.143	lung adenocarcinoma (LUAD)		lung		CellType1 vs. others	M2 macrophage vs. others	GSE117570_UMI.GPL18573.CellMap3.test42	https://www.ncbi.nlm.nih.gov/geo/query/acc.cgi?acc=GSE117570
9- disease control [gallbladder] 488	SingleCellHumanHCL	0.00242	4.143	disease control		gallbladder		CellType1 vs. others	epithelial cell vs. others	HCL_GallBladder.GPL20795.CellMap1.test9
8- disease control [gallbladder] 487	SingleCellHumanHCL	0.00126	4.143	disease control		gallbladder		CellType1 vs. others	mucosal epithelial cell vs. others	HCL_GallBladder.GPL20795.CellMap1.test8
16- castration-resistant prostate carcinoma [prostate] 1778	SingleCellHumanUmi	5.69e-10	4.143	castration-resistant prostate carcinoma		prostate		CellType1 vs. others	fibroblast vs. others	GSE137829_UMI.GPL24676.CellMap3.test16	https://www.ncbi.nlm.nih.gov/geo/query/acc.cgi?acc=GSE137829
3794- normal control [fetal brain] Cot inhibitor-2 21340	LINCS	1.12e-07	4.131	normal control	COT	fetal brain	Cot inhibitor-2	Treatment vs. Control	Treatment => Cot inhibitor-2 vs DMSO	GSE70138.GPL20573.LINCS.test3794	https://www.ncbi.nlm.nih.gov/geo/query/acc.cgi?acc=GSE70138
12- normal control [neural retina] 109	SingleCellHumanUmi	0.00106	4.131	normal control		neural retina		CellType1 vs. others	retinal bipolar neuron vs. others	E-MTAB-7316_UMI.GPL16791.CellMap1.test12	http://www.ebi.ac.uk/arrayexpress/experiments/E-MTAB-7316
3- normal control;type 2 diabetes mellitus [pancreatic islets] 1308	SingleCellHumanUmi	0.0413	4.131	normal control;type 2 diabetes mellitus		pancreatic islets		CellType1 vs. others	pancreatic beta cell vs. others	GSE101207_UMI.GPL11154.CellMap1.test3	https://www.ncbi.nlm.nih.gov/geo/query/acc.cgi?acc=GSE101207
14- normal control [tibialis anterior] 1272	SingleCellMouseUmi	0.0111	4.131	normal control		tibialis anterior		CellType1 vs. others	leukocyte vs. others	GSE143437_UMI.GPL19057.CellMap1.test14	https://www.ncbi.nlm.nih.gov/geo/query/acc.cgi?acc=GSE143437
56- colorectal cancer [cecum;colon;colon ascendens;rectosigmoid junction;sigm 55	SingleCellHumanUmi	0.0352	4.131	colorectal cancer		cecum;colon;colon ascendens;rectosigmoid junction;sigmoid colon		CellType1 vs. others	stromal cell vs. others	E-MTAB-8410_UMI.GPL20301.CellMap4.test56
189- normal control [liver] acetaminophen 6856	RatDisease	5.9e-11	4.131	normal control		liver	acetaminophen	Treatment1 vs. Treatment2	ExperimentGroup => acetaminophen high vs acetaminophen middle	GSE119933.GPL1355.test189	https://www.ncbi.nlm.nih.gov/geo/query/acc.cgi?acc=GSE119933
6- amyloidosis;hip osteoarthritis;monoclonal gammopathy of uncertain signifi 786	SingleCellHumanUmi	0.000833	4.128	amyloidosis;hip osteoarthritis;monoclonal gammopathy of uncertain significance;multiple myeloma;smoldering multiple myeloma		crest bone marrow		CellType1 vs. others	plasma B cell vs. others	GSE117156_UMI.GPL18573.CellMap1.test6	https://www.ncbi.nlm.nih.gov/geo/query/acc.cgi?acc=GSE117156
5- normal control [pancreatic islets] 1319	SingleCellMouseUmi	0.00607	4.128	normal control		pancreatic islets		CellType1 vs. others	pancreatic D cell vs. others	GSE84133_UMI.GPL17021.CellMap1.test5	https://www.ncbi.nlm.nih.gov/geo/query/acc.cgi?acc=GSE84133
35- normal control [lung] 935	SingleCellHumanHCL	0.00115	4.128	normal control		lung		CellType1 vs. others	lung endothelial cell vs. others	HCL_Lung.GPL20795.CellMap3.test35
22- normal control [fetal spinal cord] 1293	SingleCellHumanHCL	0.0157	4.123	normal control		fetal spinal cord		CellType1 vs. others	chondrocyte vs. others	HCL_SpinalCord.GPL20795.CellMap1.test22
81- normal control [fetal lung] 981	SingleCellHumanHCL	0.0308	4.123	normal control		fetal lung		CellType1 vs. others	fibroblast of lung vs. others	HCL_Lung.GPL20795.CellMap7.test81
137- normal control [fetal intestine] 707	SingleCellHumanHCL	0.0123	4.123	normal control		fetal intestine		CellType1 vs. others	smooth muscle cell vs. others	HCL_Intestine.GPL20795.CellMap17.test137
50- normal control [brain] 1384	SingleCellMouseUmi	9.92e-05	4.123	normal control		brain		CellType1 vs. others	microglial cell vs. others	GSE98969_UMI.GPL19057.CellMap6.test50	https://www.ncbi.nlm.nih.gov/geo/query/acc.cgi?acc=GSE98969
412- normal control [skeletal muscle] NA 15165	MouseDisease	0.00178	4.123	normal control		skeletal muscle	NA	Treatment1 vs. Treatment2	Tissue:ExperimentGroup:SamplingTime[hours] => skeletal muscle:lipopolysaccharide (LPS) -> 8 vs 4	GSE120661.GPL10787.test412	https://www.ncbi.nlm.nih.gov/geo/query/acc.cgi?acc=GSE120661
9- lung injury [lung] NA 6599	MouseDisease	0.00745	4.123	lung injury		lung	NA	Treatment1 vs. Treatment2	CellType:PreTreatment => pulmonary fibroblast -> all-trans retinoic acid (ATRA) vs none	GSE157440.GPL17021.DESeq2.test9	https://www.ncbi.nlm.nih.gov/geo/query/acc.cgi?acc=GSE157440
4- control [cerebral organoid] 3-D culture;differentiation medium 183	OncoHuman	7.56e-06	4.123	control		cerebral organoid	3-D culture;differentiation medium	Treatment vs. Control	ExperimentGroup => glioblastoma-like overexpression EGFRvIII, CRISPR knockout CDKN2A and PTEN organoid vs control organoid	GSE101577.GPL16791.DESeq2R.test4	https://www.ncbi.nlm.nih.gov/geo/query/acc.cgi?acc=GSE101577
22754- normal control [kidney] A769662 14173	LINCS	5.89e-06	4.123	normal control	AMP kinase	kidney	A769662	Treatment vs. Control	Treatment => A769662 vs DMSO	GSE70138.GPL20573.LINCS.test22754	https://www.ncbi.nlm.nih.gov/geo/query/acc.cgi?acc=GSE70138
11- Huntington's disease (HD) [neostriatum] NA 7254	MouseDisease	6.65e-07	4.123	Huntington's disease (HD)		neostriatum	NA	Other Comparisons	Age[months]:Genotype:Gender => 2:HTT Q20/+ -> female vs male	GSE65774.GPL13112.DESeq2.test11	http://www.ncbi.nlm.nih.gov/geo/query/acc.cgi?acc=GSE65774
150- small intestine carcinoid neuroendocrine tumor [small intestine] ML210 4214	OncoHuman	1.71e-16	4.123	small intestine carcinoid neuroendocrine tumor		small intestine	ML210	Treatment vs. Control	TreatTime:ExperimentGroup => hour 24 -> 40 nM ML210 vs DMSO	GSE96760.GPL16791.DESeq2R.test150	https://www.ncbi.nlm.nih.gov/geo/query/acc.cgi?acc=GSE96760
8- normal control [breast organoid] 267	SingleCellHumanHCL	0.00585	4.117	normal control		breast organoid		CellType1 vs. others	mammary gland luminal epithelial cell vs. others	HCL_BreastEpithelium.GPL20301.CellMap1.test8
3- breast carcinoma [breast] sphere forming culture 717	SingleCellHumanUmi	9.21e-05	4.117	breast carcinoma		breast	sphere forming culture	CellType1 vs. others	mammary gland epithelial cell vs. others	GSE106202_UMI.GPL18573.CellMap1.test3	https://www.ncbi.nlm.nih.gov/geo/query/acc.cgi?acc=GSE106202
16- disease control;idiopathic pulmonary fibrosis;interstitial lung disease 917	SingleCellHumanUmi	0.000232	4.117	disease control;idiopathic pulmonary fibrosis;interstitial lung disease (ILD);nonspecific interstitial pneumonia;sarcoidosis		lung		CellType1 vs. others	unassigned cell vs. others	GSE135893_UMI.GPL24676.CellMap1.test16	https://www.ncbi.nlm.nih.gov/geo/query/acc.cgi?acc=GSE135893
131- normal control [brain] 130	SingleCellMouseUmi	0.00753	4.116	normal control		brain		CellType1 vs. others	astrocyte vs. others	GSE108097_UMI.GPL17021.CellMap10.test131	https://www.ncbi.nlm.nih.gov/geo/query/acc.cgi?acc=GSE108097
49- attention deficit hyperactivity disorder;autism spectrum disorder;autis 1194	SingleCellHumanUmi	0.00156	4.116	attention deficit hyperactivity disorder;autism spectrum disorder;autism spectrum disorder;congenital heart disease;epilepsy;autism spectrum disorder;epilepsy;autism spectrum disorder;mental depression;autism spectrum disorder;myocarditis;pneumonia;normal control		prefrontal cortex		CellType1 vs. others	layer IV neuron vs. others	SRP132816_UMI.GPL24247.CellMap3.test49	https://www.ncbi.nlm.nih.gov/bioproject/PRJNA434002
7- leukemia [ascites] chlorogenic acid;ginkgetin;lipopolysaccharide (LPS); 17317	MouseDisease	1.26e-10	4.116	leukemia		ascites	chlorogenic acid;ginkgetin;lipopolysaccharide (LPS);pseudohypericin;quercetin	Treatment1 vs. Treatment2	Treatment => chlorogenic acid;ginkgetin;lipopolysaccharide (LPS);pseudohypericin;quercetin vs chlorogenic acid;ginkgetin;pseudohypericin;quercetin	GSE21841.GPL1261.test7	https://www.ncbi.nlm.nih.gov/geo/query/acc.cgi?acc=GSE21841
78- normal control [fetal lung;heart;muscle] 77	SingleCellMouseUmi	0.000131	4.111	normal control		fetal lung;heart;muscle		CellType1 vs. others	cardiomyocyte vs. others	GSE108097_UMI.GPL17021.CellMap1.test78	https://www.ncbi.nlm.nih.gov/geo/query/acc.cgi?acc=GSE108097
125- lung adenocarcinoma (LUAD) [lung] 1507	SingleCellHumanUmi	0.00167	4.111	lung adenocarcinoma (LUAD)		lung		CellType1 vs. others	macrophage vs. others	GSE117570_UMI.GPL18573.CellMap8.test125	https://www.ncbi.nlm.nih.gov/geo/query/acc.cgi?acc=GSE117570
8- disease control;extrinsic allergic alveolitis;idiopathic pulmonary fibros 909	SingleCellHumanUmi	0.01	4.111	disease control;extrinsic allergic alveolitis;idiopathic pulmonary fibrosis;interstitial lung disease (ILD);nonspecific interstitial pneumonia;sarcoidosis		lung		CellType1 vs. others	basal epithelial cell vs. others	GSE135893_UMI.GPL24676.CellMap1.test8	https://www.ncbi.nlm.nih.gov/geo/query/acc.cgi?acc=GSE135893
867- normal control [pancreas] 866	SingleCellMouseUmi	0.00988	4.111	normal control		pancreas		CellType1 vs. others	erythroblast vs. others	GSE108097_UMI.GPL17021.CellMap38.test867	https://www.ncbi.nlm.nih.gov/geo/query/acc.cgi?acc=GSE108097
3- normal control [omentum] 1034	SingleCellHumanHCL	0.00592	4.111	normal control		omentum		CellType1 vs. others	macrophage vs. others	HCL_Omentum.GPL20795.CellMap1.test3
21- normal control [embryo] differentiation medium 984	SingleCellHumanUmi	4.76e-08	4.11	normal control		embryo	differentiation medium	CellType1 vs. others	oligodendrocyte vs. others	GSE146373_UMI.GPL16791.CellMap4.test21	https://www.ncbi.nlm.nih.gov/geo/query/acc.cgi?acc=GSE146373
9- intrahepatic cholangiocarcinoma [liver] 1905	SingleCellHumanUmi	1.92e-05	4.11	intrahepatic cholangiocarcinoma		liver		CellType1 vs. others	B cell vs. others	GSE142784_UMI.GPL24676.CellMap1.test9	https://www.ncbi.nlm.nih.gov/geo/query/acc.cgi?acc=GSE142784
18034- breast adenocarcinoma [breast] PHA665752 8929	LINCS	1.71e-07	4.082	breast adenocarcinoma	c-MET	breast	PHA665752	Treatment vs. Control	Treatment => PHA665752 vs DMSO	GSE70138.GPL20573.LINCS.test18034	https://www.ncbi.nlm.nih.gov/geo/query/acc.cgi?acc=GSE70138
1- lupus nephritis (LN) [kidney] NA 14548	MouseDisease	0.000515	4.082	lupus nephritis (LN)		kidney	NA	Treatment vs. Control	ExperimentGroup:SubjectTreatment => 36 to 42 weeks -> rapamycin vs none	GSE12024.GPL75.test1	http://www.ncbi.nlm.nih.gov/geo/query/acc.cgi?acc=GSE12024
15- disease control [fallopian tube] 436	SingleCellHumanHCL	0.0275	4.082	disease control		fallopian tube		CellType1 vs. others	macrophage vs. others	HCL_FallopianTube.GPL20795.CellMap1.test15
49- pulmonary nodule [lung] 949	SingleCellHumanHCL	0.000592	4.082	pulmonary nodule		lung		CellType1 vs. others	M2 macrophage vs. others	HCL_Lung.GPL20795.CellMap5.test49
95- normal control [peripheral blood] IL-18 11302	HumanDisease	2.7e-06	4.082	normal control		peripheral blood	IL-18	Treatment1 vs. Treatment2	Treatment => IL-18 vs IFN gamma	GSE103500.GPL10558.test95	https://www.ncbi.nlm.nih.gov/geo/query/acc.cgi?acc=GSE103500
27- Alzheimer's disease (AD) [entorhinal cortex;superior frontal gyrus] 92	SingleCellHumanUmi	0.0424	4.082	Alzheimer's disease (AD)		entorhinal cortex;superior frontal gyrus		CellType1 vs. others	excitatory neuron vs. others	GSE147528_UMI.GPL24676.CellMap3.test27
59- Huntington's disease (HD) [hippocampus] NA 7748	MouseDisease	3.14e-09	4.082	Huntington's disease (HD)		hippocampus	NA	Other Comparisons	Age[months]:Genotype:Gender => 10:female -> HTT Q140/+ vs HTT Q20/+	GSE73503.GPL13112.DESeq2.test59	http://www.ncbi.nlm.nih.gov/geo/query/acc.cgi?acc=GSE73503
77- normal control [peripheral blood] IFN alpha;IL-21;IL-6 27756	HumanDisease	4.91e-06	4.082	normal control		peripheral blood	IFN alpha;IL-21;IL-6	Treatment1 vs. Treatment2	Treatment:SamplingTime => IFN alpha;IL-21;IL-6 -> hour 96 vs hour 24	GSE75007.GPL10558.test77	https://www.ncbi.nlm.nih.gov/geo/query/acc.cgi?acc=GSE75007
13- head and neck squamous cell carcinoma (HNSC);normal control;obstructive 1837	SingleCellHumanUmi	2.39e-12	4.082	head and neck squamous cell carcinoma (HNSC);normal control;obstructive sleep apnea		buccal mucosa;jaw skeleton;larynx;lower jaw gingiva;mouth floor;oral cavity;peripheral blood;supraglottis;tongue;tonsil		CellType1 vs. others	B cell vs. others	GSE139324_UMI.GPL18573.CellMap1.test13	https://www.ncbi.nlm.nih.gov/geo/query/acc.cgi?acc=GSE139324
8- bacterial infection;coronavirus disease 2019 (COVID-19);coronavirus disea 644	SingleCellHumanUmi	1.91e-11	4.082	bacterial infection;coronavirus disease 2019 (COVID-19);coronavirus disease 2019 (COVID-19);disease control		peripheral blood		CellType1 vs. others	erythroid cell vs. others	E-MTAB-9221_UMI.GPL24247.CellMap1.test8	http://www.ebi.ac.uk/arrayexpress/experiments/E-MTAB-9221
6493- non-small cell lung carcinoma [lung] TWS119 24339	LINCS	7.59e-07	4.082	non-small cell lung carcinoma	GSK3beta	lung	TWS119	Treatment vs. Control	Treatment => TWS119 vs DMSO	GSE70138.GPL20573.LINCS.test6493	https://www.ncbi.nlm.nih.gov/geo/query/acc.cgi?acc=GSE70138
29- hip osteoarthritis;monoclonal gammopathy of uncertain significance;multi 809	SingleCellHumanUmi	0.00996	4.082	hip osteoarthritis;monoclonal gammopathy of uncertain significance;multiple myeloma;smoldering multiple myeloma		crest bone marrow		CellType1 vs. others	plasma B cell vs. others	GSE117156_UMI.GPL18573.CellMap1.test29	https://www.ncbi.nlm.nih.gov/geo/query/acc.cgi?acc=GSE117156
6- brain lesion [cerebellum] 184	SingleCellHumanHCL	0.00698	4.041	brain lesion		cerebellum		CellType1 vs. others	neutrophil vs. others	HCL_Brain.GPL20795.CellMap1.test6
1- diabetes mellitus;pancreatic ductal adenocarcinoma [peripheral blood] N 27660	HumanDisease	9.46e-08	4.041	diabetes mellitus;pancreatic ductal adenocarcinoma		peripheral blood	NA	Disease vs. Normal	DiseaseState => diabetes mellitus;pancreatic ductal adenocarcinoma vs normal control	GSE74629.GPL10558.test1	http://www.ncbi.nlm.nih.gov/geo/query/acc.cgi?acc=GSE74629
7- disease control;normal control [embryonic gut;endoderm;parietal endoderm; 996	SingleCellMouseUmi	0.000355	4.041	disease control;normal control		embryonic gut;endoderm;parietal endoderm;visceral endoderm;yolk sac		CellTypeGroup vs. others	extraembryonic endoderm cell, pharyngeal mesoderm cell vs. others	GSE123046_UMI.GPL24247.CellMap1.test7	https://www.ncbi.nlm.nih.gov/geo/query/acc.cgi?acc=GSE123046
25- anaplastic astrocytoma;glioblastoma (GBM) [frontal lobe;parietal lobe] 1137	SingleCellHumanUmi	0.00421	4.041	anaplastic astrocytoma;glioblastoma (GBM)		frontal lobe;parietal lobe		CellType1 vs. others	microglial cell vs. others	PRJNA579593_UMI.GPL19057.CellMap1.test25
1- normal control [peripheral blood] NA 28148	HumanDisease	2.62e-07	4.041	normal control		peripheral blood	NA	CellType1 vs. CellType2	CellType => cytotoxic T cell vs helper T cell	GSE78840.GPL10558.test1	https://www.ncbi.nlm.nih.gov/geo/query/acc.cgi?acc=GSE78840
6- normal control [hippocampus] 5	SingleCellMouseUmiLite	0.0052	4.041	normal control		hippocampus		CellType1 vs. others	neuron vs. others	GSE116470_UMI.GPL19057.CellMap1.test6
1- disease control [thymus] NA 74	OncoMouse	2.61e-07	4.041	disease control		thymus	NA	Other Comparisons	Genotype => ROSA 26(Cre-ERT2);ZMIZ1 flox/flox vs ROSA 26(Cre-ERT2)	GSE106683.GPL17021.DESeq2.test1	https://www.ncbi.nlm.nih.gov/geo/query/acc.cgi?acc=GSE106683
13- normal control [placenta] 1200	SingleCellHumanHCL	0.0394	4.041	normal control		placenta		CellType1 vs. others	neutrophil vs. others	HCL_Placenta.GPL20795.CellMap1.test13
100- normal control [substantia nigra;ventral tegmental area] 99	SingleCellMouseUmiLite	0.00276	4.041	normal control		substantia nigra;ventral tegmental area		CellType1 vs. others	neuron vs. others	GSE116470_UMI.GPL19057.CellMap8.test100
65- normal control [lateral globus pallidus;telencephalon basal nucleus] 64	SingleCellMouseUmiLite	0.022	4.041	normal control		lateral globus pallidus;telencephalon basal nucleus		CellType1 vs. others	astrocyte vs. others	GSE116470_UMI.GPL19057.CellMap6.test65
26895- normal control [adipose tissue] daminozide 18773	LINCS	8.07e-12	4.041	normal control	JMJC	adipose tissue	daminozide	Treatment vs. Control	Treatment => daminozide vs DMSO	GSE70138.GPL20573.LINCS.test26895	https://www.ncbi.nlm.nih.gov/geo/query/acc.cgi?acc=GSE70138
1197- breast ductal carcinoma [breast] AT7519 2190	LINCS	0.025	4.025	breast ductal carcinoma	CDK	breast	AT7519	Treatment vs. Control	Treatment => AT7519 vs DMSO	GSE70138.GPL20573.LINCS.test1197	https://www.ncbi.nlm.nih.gov/geo/query/acc.cgi?acc=GSE70138
6- disease control [kidney] NA 22055	HumanDisease	0.000342	4.025	disease control		kidney	NA	Treatment1 vs. Treatment2	DiseaseState[donor]:ExperimentGroup => brain diseases -> post-transplant, after reperfusion vs pre-transplant, after cold ischemia	GSE43974.GPL10558.test6	https://www.ncbi.nlm.nih.gov/geo/query/acc.cgi?acc=GSE43974
505- normal control [spleen] NA 11365	MouseDisease	0.000166	4.025	normal control		spleen	NA	Other Comparisons	Tissue:Age[months] => spleen -> 24 vs 9	GSE132040.GPL24247.DESeq2R.test505	https://www.ncbi.nlm.nih.gov/geo/query/acc.cgi?acc=GSE132040
54- normal control [fetal brain] 232	SingleCellHumanHCL	0.0247	4.025	normal control		fetal brain		CellType1 vs. others	Purkinje cell vs. others	HCL_Brain.GPL20795.CellMap7.test54
18- lung adenocarcinoma (LUAD);lung large cell carcinoma;lung squamous cell 1260	SingleCellHumanUmi	4.98e-09	4.025	lung adenocarcinoma (LUAD);lung large cell carcinoma;lung squamous cell carcinoma (LUSC)		lung	NA	CellType1 vs. others	B cell vs. others	E-MTAB-6308_UMI.GPL20301.CellMap1.test18	http://www.ebi.ac.uk/arrayexpress/experiments/E-MTAB-6308
8- normal control [fetal spinal cord] 1279	SingleCellHumanHCL	0.0158	4.025	normal control		fetal spinal cord		CellType1 vs. others	motor neuron vs. others	HCL_SpinalCord.GPL20795.CellMap1.test8
8- normal control [cecum;colon transversum;mesenteric lymph node;sigmoid co 1284	SingleCellHumanUmi	0.000197	4.025	normal control		cecum;colon transversum;mesenteric lymph node;sigmoid colon		CellType1 vs. others	unassigned cell vs. others	E-MTAB-8007_UMI.GPL20301.CellMap1.test8	http://www.ebi.ac.uk/arrayexpress/experiments/E-MTAB-8007
2- normal control [peripheral blood] NA 3456	HumanDisease	9.24e-08	4.025	normal control		peripheral blood	NA	Treatment vs. Control	SamplingTime => 72 hours after second administration vs pre-treatment	GSE120115.GPL16791.DESeq2R.test2	https://www.ncbi.nlm.nih.gov/geo/query/acc.cgi?acc=GSE120115
40- normal control [spleen] 4 degrees Celsius;hypothermic preservation media 551	SingleCellHumanUmi	1.03e-06	4.025	normal control		spleen	4 degrees Celsius;hypothermic preservation media;hypothermic preservation media	CellType1 vs. others	plasma B cell vs. others	PRJEB31843_UMI.GPL20301.CellMap3.test40	https://www.ncbi.nlm.nih.gov/bioproject/529120
227- normal control [kidney] NA 7534	RatDisease	0.000264	4.025	normal control		kidney	NA	Treatment vs. Control	ExperimentGroup2 => N-nitrosodiethylamine 1.67 mg/kg/day 1 day vs saline 1 day	GSE57811.GPL1355.test227	https://www.ncbi.nlm.nih.gov/geo/query/acc.cgi?acc=GSE57811
46- normal control [brain] 1380	SingleCellMouseUmi	0.000131	4.025	normal control		brain		CellType1 vs. others	microglial cell vs. others	GSE98969_UMI.GPL19057.CellMap6.test46	https://www.ncbi.nlm.nih.gov/geo/query/acc.cgi?acc=GSE98969
3- normal control [liver] NA 67	RatDisease	0.000163	4.025	normal control		liver	NA	Treatment1 vs. Treatment2	SubjectTreatment:TreatTime[weeks] => choline supplemented L-amino acid-defined diet -> 12 vs 4	GSE134715.GPL23945.DESeq2R.test3	https://www.ncbi.nlm.nih.gov/geo/query/acc.cgi?acc=GSE134715
1- glioblastoma (GBM) [brain] 5-azadeoxycytidine 9910	OncoHuman	0.00504	4.025	glioblastoma (GBM)		brain	5-azadeoxycytidine	Treatment vs. Control	CellDescription:Treatment => non-immortalized short term culture of primary glioblastoma cell line (GLI56) -> 5-azadeoxycytidine vs none	GSE4717.GPL96.test1	http://www.ncbi.nlm.nih.gov/geo/query/acc.cgi?acc=GSE4717
655- normal control [fetal brain] 654	SingleCellMouseUmi	7.93e-05	4.025	normal control		fetal brain		CellType1 vs. others	neural progenitor cell (NPC) vs. others	GSE108097_UMI.GPL17021.CellMap26.test655	https://www.ncbi.nlm.nih.gov/geo/query/acc.cgi?acc=GSE108097
1- control [peritoneal cavity] crocidolite asbestos 3493	OncoHuman	0.00137	4.025	control		peritoneal cavity	crocidolite asbestos	Treatment vs. Control	ExperimentGroup:Treatment => HM3 -> crocidolite asbestos vs none	GSE63966.GPL15433.DESeq2R.test1	https://www.ncbi.nlm.nih.gov/geo/query/acc.cgi?acc=GSE63966
19- lung adenocarcinoma (LUAD);lung squamous cell carcinoma (LUSC) [lung] N 1261	SingleCellHumanUmi	0.00018	4.017	lung adenocarcinoma (LUAD);lung squamous cell carcinoma (LUSC)		lung	NA	CellType1 vs. others	epithelial cell vs. others	E-MTAB-6308_UMI.GPL20301.CellMap1.test19	http://www.ebi.ac.uk/arrayexpress/experiments/E-MTAB-6308
59- lung squamous cell carcinoma (LUSC) [lung] 1441	SingleCellHumanUmi	0.000448	4.017	lung squamous cell carcinoma (LUSC)		lung		CellType1 vs. others	unassigned cell vs. others	GSE117570_UMI.GPL18573.CellMap4.test59	https://www.ncbi.nlm.nih.gov/geo/query/acc.cgi?acc=GSE117570
905- normal control [peripheral blood] 904	SingleCellMouseUmi	1.07e-07	4.017	normal control		peripheral blood		CellType1 vs. others	B cell vs. others	GSE108097_UMI.GPL17021.CellMap39.test905	https://www.ncbi.nlm.nih.gov/geo/query/acc.cgi?acc=GSE108097
385- normal control [mammary gland] 384	SingleCellMouseUmi	0.00467	4.012	normal control		mammary gland		CellType1 vs. others	stromal cell vs. others	GSE108097_UMI.GPL17021.CellMap13.test385	https://www.ncbi.nlm.nih.gov/geo/query/acc.cgi?acc=GSE108097
22- normal control [fetal brain] NA 115	SingleCellHumanUmiLite	6.98e-10	4.012	normal control		fetal brain	NA	CellType1 vs. others	immature astrocyte-like cell vs. others	NYSCF_UMI.GPL20795.CellMap2.test22	https://www.synapse.org/#!Synapse:syn21861229
15- melanoma [skin] 365	SingleCellHumanUmi	5.84e-05	4.012	melanoma		skin		CellType1 vs. others	tumor-infiltrating NK cell vs. others	GSE139249_UMI.GPL20301.CellMap2.test15	https://www.ncbi.nlm.nih.gov/geo/query/acc.cgi?acc=GSE139249
16- esophageal cancer [esophagus] 386	SingleCellHumanHCL	0.00015	4.012	esophageal cancer		esophagus		CellType1 vs. others	stromal cell vs. others	HCL_Esophagus.GPL20795.CellMap3.test16
961- normal control [stomach] 960	SingleCellMouseUmi	3.59e-07	4.012	normal control		stomach		CellType1 vs. others	gastric parietal cell vs. others	GSE108097_UMI.GPL17021.CellMap42.test961	https://www.ncbi.nlm.nih.gov/geo/query/acc.cgi?acc=GSE108097
25- castration-resistant prostate carcinoma [prostate] 1787	SingleCellHumanUmi	6.78e-06	4.004	castration-resistant prostate carcinoma		prostate		CellTypeGroup vs. others	endothelial cell, fibroblast, myeloid cell vs. others	GSE137829_UMI.GPL24676.CellMap6.test25	https://www.ncbi.nlm.nih.gov/geo/query/acc.cgi?acc=GSE137829
1- lung adenocarcinoma (LUAD);lung squamous cell carcinoma (LUSC) [lung] 1383	SingleCellHumanUmi	0.00105	4.004	lung adenocarcinoma (LUAD);lung squamous cell carcinoma (LUSC)		lung		CellType1 vs. others	myeloid cell vs. others	GSE117570_UMI.GPL18573.CellMap1.test1	https://www.ncbi.nlm.nih.gov/geo/query/acc.cgi?acc=GSE117570
4- Alzheimer's disease (AD) [entorhinal cortex] 69	SingleCellHumanUmi	7.33e-05	4.004	Alzheimer's disease (AD)		entorhinal cortex		CellType1 vs. others	excitatory neuron vs. others	GSE147528_UMI.GPL24676.CellMap1.test4
1- cervix carcinoma [cervix] DMSO 11772	OncoHuman	4.28e-09	4.004	cervix carcinoma		cervix	DMSO	Treatment vs. Control	CellLine:ExperimentGroup => HELA -> 0.5 hour post coxsackievirus B3 (CVB3) vs uninfected	GSE697.GPL8300.test1	http://www.ncbi.nlm.nih.gov/geo/query/acc.cgi?acc=GSE697
430- normal control [adipose tissue] 565	SingleCellHumanUmiLite	3.25e-05	4.004	normal control		adipose tissue		CellType1 vs. others	neutrophil vs. others	TabulaSapiens_UMI.GPL24676.CellMap6.test430
243- normal control [lung] 242	SingleCellMouseUmi	0.000595	4.003	normal control		lung		CellType1 vs. others	type II pneumocyte vs. others	GSE108097_UMI.GPL17021.CellMap4.test243	https://www.ncbi.nlm.nih.gov/geo/query/acc.cgi?acc=GSE108097
18- normal control [liver] 1652	SingleCellHumanUmi	3.54e-06	4.003	normal control		liver		CellType1 vs. others	monocyte vs. others	GSE125188_UMI.GPL20795.CellMap4.test18	https://www.ncbi.nlm.nih.gov/geo/query/acc.cgi?acc=GSE125188
2- normal control [lung] 4 degrees Celsius;hypothermic preservation media;hy 513	SingleCellHumanUmi	0.000501	4.003	normal control		lung	4 degrees Celsius;hypothermic preservation media;hypothermic preservation media	CellType1 vs. others	myeloid cell vs. others	PRJEB31843_UMI.GPL20301.CellMap1.test2	https://www.ncbi.nlm.nih.gov/bioproject/529120
18- acute myeloid leukemia (LAML) [crest bone marrow] 178	SingleCellHumanUmi	0.0144	4.003	acute myeloid leukemia (LAML)		crest bone marrow		CellType1 vs. others	erythroid cell vs. others	GSE116256_UMI.GPL18573.CellMap10.test18	https://www.ncbi.nlm.nih.gov/geo/query/acc.cgi?acc=GSE116256
13- normal control [tibialis anterior] 1271	SingleCellMouseUmi	9.56e-06	4.003	normal control		tibialis anterior		CellTypeGroup vs. others	fibro/adipogenic progenitor cell, tenocyte vs. others	GSE143437_UMI.GPL19057.CellMap1.test13	https://www.ncbi.nlm.nih.gov/geo/query/acc.cgi?acc=GSE143437
19- tongue squamous cell carcinoma [tongue] 483	SingleCellHumanUmi	2.95e-05	4.003	tongue squamous cell carcinoma		tongue		CellType1 vs. others	epithelial cell vs. others	GSE144236_UMI.GPL20301.CellMap2.test19	https://www.ncbi.nlm.nih.gov/geo/query/acc.cgi?acc=GSE144236
51- Huntington's disease (HD) [neostriatum] loxapine 3725	MouseDisease	0.0126	4	Huntington's disease (HD)		neostriatum	loxapine	Treatment1 vs. Treatment2	Treatment => loxapine vs EX527	GSE129143.GPL13112.DESeq2.test51	https://www.ncbi.nlm.nih.gov/geo/query/acc.cgi?acc=GSE129143
608- normal control [small intestine] 607	SingleCellMouseUmi	0.00501	4	normal control		small intestine		CellType1 vs. others	epithelial cell vs. others	GSE108097_UMI.GPL17021.CellMap23.test608	https://www.ncbi.nlm.nih.gov/geo/query/acc.cgi?acc=GSE108097
23979- prostate adenocarcinoma (PRAD) [prostate] rebastinib 15533	LINCS	4.47e-05	4	prostate adenocarcinoma (PRAD)	BCR-ABL	prostate	rebastinib	Treatment vs. Control	Treatment => rebastinib vs DMSO	GSE70138.GPL20573.LINCS.test23979	https://www.ncbi.nlm.nih.gov/geo/query/acc.cgi?acc=GSE70138
13- normal control [peripheral blood] NA 3449	HumanDisease	0.000537	4	normal control		peripheral blood	NA	Treatment vs. Control	Response:SamplingTime => no response -> 72 hours after fourth administration vs pre-treatment	GSE120115.GPL16791.DESeq2R.test13	https://www.ncbi.nlm.nih.gov/geo/query/acc.cgi?acc=GSE120115
1- normal control;type 2 diabetes mellitus [pancreatic islets] 1093	SingleCellHumanUmi	0.00174	4	normal control;type 2 diabetes mellitus		pancreatic islets		CellType1 vs. others	pancreatic alpha cell vs. others	GSE84133_UMI.GPL16791.CellMap1.test1	https://www.ncbi.nlm.nih.gov/geo/query/acc.cgi?acc=GSE84133
234- normal control [peripheral blood] CpG stimulation 10983	HumanDisease	0.0136	4	normal control		peripheral blood	CpG stimulation	Other Comparisons	Treatment:AgeCategory => CpG stimulation -> adult vs teenager	GSE103500.GPL10558.test234	https://www.ncbi.nlm.nih.gov/geo/query/acc.cgi?acc=GSE103500
22- disease control [peripheral blood] 658	SingleCellHumanUmi	0.000943	4	disease control		peripheral blood		CellTypeGroup vs. others	monocyte, neutrophil vs. others	E-MTAB-9221_UMI.GPL24247.CellMap2.test22	http://www.ebi.ac.uk/arrayexpress/experiments/E-MTAB-9221
5- disease control [lung] NA 5234	HumanDisease	0.0121	4	disease control		lung	NA	Tissue1 vs. Tissue2	CellMarkers:Tissue => CD16+CD56dim -> lung vs bone marrow	GSE133383.GPL16791.DESeq2R.test5	https://www.ncbi.nlm.nih.gov/geo/query/acc.cgi?acc=GSE133383
6- acute myeloid leukemia (LAML) [hematopoietic tissue] Transfection_CARM1 sh 14	Hematology	0.0123	4	acute myeloid leukemia (LAML)		hematopoietic tissue	Transfection_CARM1 shRNA2	Treatment vs. Control	Transfection => CARM1 shRNA2 vs control shRNA	GSE103528.GPL18573.DESeq2.test6	https://www.ncbi.nlm.nih.gov/geo/query/acc.cgi?acc=GSE103528
233- normal control [kidney] 232	SingleCellMouseUmi	5.14e-05	4	normal control		kidney		CellType1 vs. others	unassigned cell vs. others	GSE108097_UMI.GPL17021.CellMap3.test233	https://www.ncbi.nlm.nih.gov/geo/query/acc.cgi?acc=GSE108097
474- non-small cell lung carcinoma [lung] LY2603618 22391	LINCS	0.00172	4	non-small cell lung carcinoma	CHK1	lung	LY2603618	Treatment vs. Control	Treatment => LY2603618 vs DMSO	GSE70138.GPL20573.LINCS.test474	https://www.ncbi.nlm.nih.gov/geo/query/acc.cgi?acc=GSE70138
87- normal control [bladder;mammary gland;muscle;ovary;pancreas;skin] 86	SingleCellMouseUmi	0.0201	4	normal control		bladder;mammary gland;muscle;ovary;pancreas;skin		CellType1 vs. others	endothelial cell vs. others	GSE108097_UMI.GPL17021.CellMap1.test87	https://www.ncbi.nlm.nih.gov/geo/query/acc.cgi?acc=GSE108097
686- normal control [fetal female gonad] 685	SingleCellMouseUmi	0.0094	4	normal control		fetal female gonad		CellType1 vs. others	myeloid cell vs. others	GSE108097_UMI.GPL17021.CellMap27.test686	https://www.ncbi.nlm.nih.gov/geo/query/acc.cgi?acc=GSE108097
47- normal control [fetal brain] 225	SingleCellHumanHCL	3.36e-06	4	normal control		fetal brain		CellType1 vs. others	erythroid cell vs. others	HCL_Brain.GPL20795.CellMap5.test47
30- normal control [embryo] differentiation medium 993	SingleCellHumanUmi	9.12e-05	4	normal control		embryo	differentiation medium	CellType1 vs. others	oligodendrocyte vs. others	GSE146373_UMI.GPL16791.CellMap6.test30	https://www.ncbi.nlm.nih.gov/geo/query/acc.cgi?acc=GSE146373
36- normal control [peripheral blood] 1170	SingleCellHumanHCL	9.83e-05	4	normal control		peripheral blood		CellType1 vs. others	monocyte vs. others	HCL_PeripheralBlood.GPL20795.CellMap5.test36
13- bladder carcinoma (BLCA) [bladder] NA 12954	OncoHuman	0.000107	4	bladder carcinoma (BLCA)		bladder	NA	Other Comparisons	ExperimentGroup => Ta G3 tumor with carcinoma in situ no prior T1 (group C) vs Ta G2 tumor no recurrence within 2 years (group A)	GSE89.GPL80.test13	https://www.ncbi.nlm.nih.gov/geo/query/acc.cgi?acc=GSE89
14- Alzheimer's disease (AD);normal control [cerebral cortex] 1348	SingleCellMouseUmi	3.58e-05	4	Alzheimer's disease (AD);normal control		cerebral cortex		CellType1 vs. others	unassigned cell vs. others	GSE98969_UMI.GPL19057.CellMap3.test14	https://www.ncbi.nlm.nih.gov/geo/query/acc.cgi?acc=GSE98969
19- normal control;type 2 diabetes mellitus [pancreatic islets] 1111	SingleCellHumanUmi	0.0309	4	normal control;type 2 diabetes mellitus		pancreatic islets		CellType1 vs. others	macrophage vs. others	GSE84133_UMI.GPL16791.CellMap1.test19	https://www.ncbi.nlm.nih.gov/geo/query/acc.cgi?acc=GSE84133
14- systemic lupus erythematosus (SLE) [peripheral blood] NA 9608	HumanDisease	0.00105	4	systemic lupus erythematosus (SLE)		peripheral blood	NA	CellType1 vs. CellType2	DiseaseState:CellType => systemic lupus erythematosus (SLE) -> peripheral blood mononuclear cell (PBMC) vs helper T cell	E-MTAB-2713.A-AFFY-168.test14	http://www.ebi.ac.uk/arrayexpress/experiments/E-MTAB-2713
64- pseudotumor cerebri [cerebrospinal fluid] 435	SingleCellHumanUmi	0.00433	4	pseudotumor cerebri		cerebrospinal fluid		CellType1 vs. others	myeloid cell vs. others	GSE138266_UMI.GPL18573.CellMap4.test64	https://www.ncbi.nlm.nih.gov/geo/query/acc.cgi?acc=GSE138266
2- normal control [peripheral blood] 1927	SingleCellHumanUmi	2.65e-12	3.983	normal control		peripheral blood		CellType1 vs. others	unassigned cell vs. others	GSE151087_UMI.GPL24676.CellMap1.test2	https://www.ncbi.nlm.nih.gov/geo/query/acc.cgi?acc=GSE151087
7- Gaucher's disease type I [liver] NA 6748	MouseDisease	3.48e-08	3.962	Gaucher's disease type I		liver	NA	Other Comparisons	Tissue:Genotype => liver -> GBA D409V/- vs wild type	GSE44674.GPL13112.DESeq2.test7	https://www.ncbi.nlm.nih.gov/geo/query/acc.cgi?acc=GSE44674
11- control [cerebral organoid] 3-D culture;differentiation medium 180	OncoHuman	6.55e-11	3.962	control		cerebral organoid	3-D culture;differentiation medium	Treatment vs. Control	ExperimentGroup2 => glioblastoma-like organoid vs control organoid	GSE101577.GPL16791.DESeq2R.test11	https://www.ncbi.nlm.nih.gov/geo/query/acc.cgi?acc=GSE101577
1- fatty liver [liver] NA 1890	MouseDisease	7.99e-06	3.962	fatty liver		liver	NA	Treatment vs. Control	TreatmentGroup => BDE-47 gestational administration to dams vs tocopherol stripped corn oil administration to dams	GSE115143.GPL19057.DESeq2.test1	https://www.ncbi.nlm.nih.gov/geo/query/acc.cgi?acc=GSE115143
699- normal control [fetal intestine] 698	SingleCellMouseUmi	0.0161	3.962	normal control		fetal intestine		CellType1 vs. others	macrophage vs. others	GSE108097_UMI.GPL17021.CellMap28.test699	https://www.ncbi.nlm.nih.gov/geo/query/acc.cgi?acc=GSE108097
8671- breast adenocarcinoma [breast] GSK690693 26759	LINCS	1.23e-06	3.962	breast adenocarcinoma	AKT	breast	GSK690693	Treatment vs. Control	Treatment => GSK690693 vs DMSO	GSE70138.GPL20573.LINCS.test8671	https://www.ncbi.nlm.nih.gov/geo/query/acc.cgi?acc=GSE70138
61- normal control [fetal adrenal gland] 68	SingleCellHumanHCL	0.00162	3.962	normal control		fetal adrenal gland		CellType1 vs. others	neutrophil vs. others	HCL_AdrenalGland.GPL20795.CellMap5.test61
79- normal control [peripheral blood] IFN gamma;IL-21;IL-6 27758	HumanDisease	1.48e-05	3.962	normal control		peripheral blood	IFN gamma;IL-21;IL-6	Treatment1 vs. Treatment2	Treatment:SamplingTime => IFN gamma;IL-21;IL-6 -> hour 96 vs hour 24	GSE75007.GPL10558.test79	https://www.ncbi.nlm.nih.gov/geo/query/acc.cgi?acc=GSE75007
531- normal control [skin] 530	SingleCellMouseUmi	0.0424	3.962	normal control		skin		CellType1 vs. others	adipocyte vs. others	GSE108097_UMI.GPL17021.CellMap20.test531	https://www.ncbi.nlm.nih.gov/geo/query/acc.cgi?acc=GSE108097
91- normal control [peripheral blood] IL-1 beta 11298	HumanDisease	2.99e-05	3.962	normal control		peripheral blood	IL-1 beta	Treatment1 vs. Treatment2	Treatment => IL-1 beta vs IFN gamma	GSE103500.GPL10558.test91	https://www.ncbi.nlm.nih.gov/geo/query/acc.cgi?acc=GSE103500
4- major depressive disorder [peripheral blood] NA 30721	HumanDisease	8.41e-07	3.962	major depressive disorder		peripheral blood	NA	Disease vs. Normal	DiseaseState:ExperimentBatch => 2 -> major depressive disorder vs normal control	GSE98793.GPL570.test4	https://www.ncbi.nlm.nih.gov/geo/query/acc.cgi?acc=GSE98793
39- normal control [hippocampus] NA 8264	MouseDisease	1.49e-05	3.962	normal control		hippocampus	NA	Other Comparisons	ExperimentGroup => adult hippocampus 8 weeks vs brain day 3	GSE79812.GPL19057.DESeq2.test39	http://www.ncbi.nlm.nih.gov/geo/query/acc.cgi?acc=GSE79812
7- disease control [mesenteric lymph node] NA 9111	MouseDisease	3.68e-06	3.962	disease control		mesenteric lymph node	NA	Other Comparisons	InfectionGroup:Genotype => mammalian orthoreovirus 1 Lang (T1L) -> IFNAR1-/- vs wild type	GSE94602.GPL17021.DESeq2.test7	https://www.ncbi.nlm.nih.gov/geo/query/acc.cgi?acc=GSE94602
9- normal control [peripheral blood] 92TH023 ENV peptide 11352	HumanDisease	8.26e-06	3.962	normal control		peripheral blood	92TH023 ENV peptide	Treatment vs. Control	SubjectTreatment:Treatment => none -> 92TH023 ENV peptide vs DMSO	GSE103671.GPL10558.test9	https://www.ncbi.nlm.nih.gov/geo/query/acc.cgi?acc=GSE103671
3- normal control [hippocampus] 2	SingleCellMouseUmiLite	0.011	3.962	normal control		hippocampus		CellType1 vs. others	neuron vs. others	GSE116470_UMI.GPL19057.CellMap1.test3
6- normal control [lung] silicon dioxide (SiO2) 20043	HumanDisease	0.000352	3.962	normal control		lung	silicon dioxide (SiO2)	Treatment1 vs. Treatment2	Dosage => 400 ug/ml vs 200 ug/ml	GSE30200.GPL6947.test6	http://www.ncbi.nlm.nih.gov/geo/query/acc.cgi?acc=GSE30200
19593- non-small cell lung carcinoma [lung] ABT737 10660	LINCS	1.71e-07	3.922	non-small cell lung carcinoma	BCL-2	lung	ABT737	Treatment vs. Control	Treatment => ABT737 vs DMSO	GSE70138.GPL20573.LINCS.test19593	https://www.ncbi.nlm.nih.gov/geo/query/acc.cgi?acc=GSE70138
17- Alzheimer's disease (AD) [superior frontal gyrus] 82	SingleCellHumanUmi	0.0198	3.922	Alzheimer's disease (AD)		superior frontal gyrus		CellType1 vs. others	excitatory neuron vs. others	GSE147528_UMI.GPL24676.CellMap2.test17
10- normal control [liver] 838	SingleCellHumanHCL	0.0157	3.922	normal control		liver		CellType1 vs. others	Kupffer cell vs. others	HCL_Liver.GPL20795.CellMap1.test10
24- normal control [frontal cortex] 23	SingleCellMouseUmiLite	0.00683	3.922	normal control		frontal cortex		CellType1 vs. others	neuron vs. others	GSE116470_UMI.GPL19057.CellMap2.test24
15- breast cancer [breast;lymph node;peripheral blood] 14	SingleCellHumanUmiLite	0.0159	3.922	breast cancer		breast;lymph node;peripheral blood		CellType1 vs. others	neutrophil vs. others	GSE114725_UMI.GPL16791.CellMap1.test15	https://www.ncbi.nlm.nih.gov/geo/query/acc.cgi?acc=GSE114725
3- triple-receptor negative breast cancer (TNBC) [breast] 721	SingleCellHumanUmi	1.24e-05	3.922	triple-receptor negative breast cancer (TNBC)		breast		CellType1 vs. others	CD8+ tissue-resident memory T cell vs. others	GSE110686_UMI.GPL16791.CellMap1.test3	https://www.ncbi.nlm.nih.gov/geo/query/acc.cgi?acc=GSE110686
11- normal control [pancreas] 1074	SingleCellHumanHCL	0.00636	3.922	normal control		pancreas		CellType1 vs. others	pancreatic beta cell vs. others	HCL_Pancreas.GPL20795.CellMap1.test11
55- normal control [fetal kidney] 803	SingleCellHumanHCL	0.0487	3.922	normal control		fetal kidney		CellType1 vs. others	podocyte vs. others	HCL_Kidney.GPL20795.CellMap5.test55
1- diet induced obesity [colon] NA 8544	MouseDisease	8.79e-10	3.922	diet induced obesity		colon	NA	Treatment1 vs. Treatment2	SubjectTreatment => high fat diet vs low fat diet	GSE85731.GPL13112.DESeq2.test1	https://www.ncbi.nlm.nih.gov/geo/query/acc.cgi?acc=GSE85731
3- normal control [lung] silicon dioxide (SiO2) 20040	HumanDisease	1.65e-05	3.922	normal control		lung	silicon dioxide (SiO2)	Treatment vs. Control	TreatmentGroup => silicon dioxide 400 ug/ml vs none	GSE30200.GPL6947.test3	http://www.ncbi.nlm.nih.gov/geo/query/acc.cgi?acc=GSE30200
2- disease control;extrinsic allergic alveolitis;idiopathic pulmonary fibros 903	SingleCellHumanUmi	0.00481	3.92	disease control;extrinsic allergic alveolitis;idiopathic pulmonary fibrosis;interstitial lung disease (ILD);nonspecific interstitial pneumonia;sarcoidosis		lung		CellType1 vs. others	ciliated epithelial cell vs. others	GSE135893_UMI.GPL24676.CellMap1.test2	https://www.ncbi.nlm.nih.gov/geo/query/acc.cgi?acc=GSE135893
51- focal nodular hyperplasia [liver] 879	SingleCellHumanHCL	0.000557	3.92	focal nodular hyperplasia		liver		CellType1 vs. others	hepatocyte vs. others	HCL_Liver.GPL20795.CellMap5.test51
17- disease control;extrinsic allergic alveolitis;idiopathic pulmonary fibro 918	SingleCellHumanUmi	0.000234	3.904	disease control;extrinsic allergic alveolitis;idiopathic pulmonary fibrosis;interstitial lung disease (ILD)		lung		CellType1 vs. others	epithelial cell vs. others	GSE135893_UMI.GPL24676.CellMap1.test17	https://www.ncbi.nlm.nih.gov/geo/query/acc.cgi?acc=GSE135893
50- breast cancer [breast] 49	SingleCellHumanUmiLite	0.000358	3.904	breast cancer		breast		CellType1 vs. others	NK cell vs. others	GSE114725_UMI.GPL16791.CellMap6.test50	https://www.ncbi.nlm.nih.gov/geo/query/acc.cgi?acc=GSE114725
2- normal control [pancreatic islets] 1316	SingleCellMouseUmi	0.0042	3.904	normal control		pancreatic islets		CellType1 vs. others	pancreatic beta cell vs. others	GSE84133_UMI.GPL17021.CellMap1.test2	https://www.ncbi.nlm.nih.gov/geo/query/acc.cgi?acc=GSE84133
8673- breast adenocarcinoma [breast] LDN193189 26761	LINCS	0.0233	3.9	breast adenocarcinoma	ALK1	breast	LDN193189	Treatment vs. Control	Treatment => LDN193189 vs DMSO	GSE70138.GPL20573.LINCS.test8673	https://www.ncbi.nlm.nih.gov/geo/query/acc.cgi?acc=GSE70138
8912- breast adenocarcinoma [breast] JW-7-24-1 27027	LINCS	0.0466	3.9	breast adenocarcinoma	LCK	breast	JW-7-24-1	Treatment vs. Control	Treatment => JW-7-24-1 vs DMSO	GSE70138.GPL20573.LINCS.test8912	https://www.ncbi.nlm.nih.gov/geo/query/acc.cgi?acc=GSE70138
1- childhood acute lymphocytic leukemia [hematopoietic tissue] prednisolone 57	Pediatrics	0.0425	3.9	childhood acute lymphocytic leukemia		hematopoietic tissue	prednisolone	Resistant vs. Sensitive	AgeCategory:Response => child -> resistant vs sensitive	GSE19143.GPL96.test1	http://www.ncbi.nlm.nih.gov/geo/query/acc.cgi?acc=GSE19143
1- Ewing sarcoma [soft tissue] none 9796	OncoHuman	0.00245	3.9	Ewing sarcoma		soft tissue	none	Treatment vs. Control	CellLine:Transfection => A673 -> FLI1 shRNA vs LacZ shRNA	GSE45414.GPL6244.test1	https://www.ncbi.nlm.nih.gov/geo/query/acc.cgi?acc=GSE45414
1- nonalcoholic fatty liver disease (NAFLD);obesity [liver] NA 2129	HumanDisease	1.12e-05	3.9	nonalcoholic fatty liver disease (NAFLD);obesity		liver	NA	Treatment vs. Control	SamplingTime => post-treatment vs pre-treatment	GSE107650.GPL16791.DESeq2R.test1	https://www.ncbi.nlm.nih.gov/geo/query/acc.cgi?acc=GSE107650
10148- normal control [skeletal muscle] CGK733 167	LINCS	0.0152	3.9	normal control	ATM/ATR	skeletal muscle	CGK733	Treatment vs. Control	Treatment => CGK733 vs DMSO	GSE70138.GPL20573.LINCS.test10148	https://www.ncbi.nlm.nih.gov/geo/query/acc.cgi?acc=GSE70138
2- diet induced obesity [subcutaneous white adipose tissue] NA 6601	MouseDisease	2.64e-09	3.9	diet induced obesity		subcutaneous white adipose tissue	NA	Treatment vs. Control	Tissue:PreTreatment => subcutaneous white adipose tissue -> visceral adipose tissue removal surgery vs sham surgery	GSE157798.GPL24247.DESeq2.test2	https://www.ncbi.nlm.nih.gov/geo/query/acc.cgi?acc=GSE157798
GSE54409 SOD1A4V vs SOD1WT TE-ensembl RPKM (means)_10, p_0 - 2022-10-01 11:52 AM	Example Analyses	5.4e-14	3.9
23- normal control [fetal pancreas] 1086	SingleCellHumanHCL	0.0105	3.9	normal control		fetal pancreas		CellType1 vs. others	follicular dendritic cell vs. others	HCL_Pancreas.GPL20795.CellMap3.test23
199- normal control [mammary gland] 198	SingleCellMouseUmi	1.64e-05	3.9	normal control		mammary gland		CellType1 vs. others	NK cell vs. others	GSE108097_UMI.GPL17021.CellMap2.test199	https://www.ncbi.nlm.nih.gov/geo/query/acc.cgi?acc=GSE108097
4- normal control [fetal cerebral cortex] vehicle control 63	RatDisease	3.77e-09	3.9	normal control		fetal cerebral cortex	vehicle control	Other Comparisons	Treatment:Molecule => vehicle control -> total RNA vs polyribosomal RNA	GSE149540.GPL22396.DESeq2R.test4	https://www.ncbi.nlm.nih.gov/geo/query/acc.cgiacc=GSE149540
20- normal control [fetal pancreas] 1083	SingleCellHumanHCL	0.000701	3.9	normal control		fetal pancreas		CellType1 vs. others	smooth muscle cell vs. others	HCL_Pancreas.GPL20795.CellMap3.test20
23- normal control [breast] 764	SingleCellHumanUmi	0.0412	3.9	normal control		breast		CellType1 vs. others	unassigned cell vs. others	GSE113196_UMI.GPL20301.CellMap3.test23	https://www.ncbi.nlm.nih.gov/geo/query/acc.cgi?acc=GSE113196
427- normal control [ovary] 426	SingleCellMouseUmi	1.07e-06	3.893	normal control		ovary		CellType1 vs. others	theca cell vs. others	GSE108097_UMI.GPL17021.CellMap15.test427	https://www.ncbi.nlm.nih.gov/geo/query/acc.cgi?acc=GSE108097
99- normal control [stomach] 98	SingleCellMouseUmi	2.38e-06	3.893	normal control		stomach		CellType1 vs. others	gastric mucosa cell vs. others	GSE108097_UMI.GPL17021.CellMap1.test99	https://www.ncbi.nlm.nih.gov/geo/query/acc.cgi?acc=GSE108097
55- drug-induced hypersensitivity syndrome [peripheral blood] sulfamethoxaz 1760	SingleCellHumanUmi	7.57e-06	3.893	drug-induced hypersensitivity syndrome		peripheral blood	sulfamethoxazole;tofacitinib;trimethoprim (TMP);sulfamethoxazole;trimethoprim (TMP)	CellType1 vs. others	NK cell vs. others	GSE132802_UMI.GPL21290.CellMap5.test55	https://www.ncbi.nlm.nih.gov/geo/query/acc.cgi?acc=GSE132802
8- normal control [kidney organoid] differentiation medium 1336	SingleCellHumanUmi	1.08e-06	3.889	normal control		kidney organoid	differentiation medium	CellType1 vs. others	stromal cell vs. others	GSE108291_UMI.GPL16791.CellMap1.test8	https://www.ncbi.nlm.nih.gov/geo/query/acc.cgi?acc=GSE108291
459- normal control [large intestine] 594	SingleCellHumanUmiLite	7.8e-07	3.889	normal control		large intestine		CellType1 vs. others	intestinal tuft cell vs. others	TabulaSapiens_UMI.GPL24676.CellMap9.test459
373- normal control [bladder] 372	SingleCellMouseUmi	0.00229	3.889	normal control		bladder		CellType1 vs. others	bladder urothelial cell vs. others	GSE108097_UMI.GPL17021.CellMap9.test373	https://www.ncbi.nlm.nih.gov/geo/query/acc.cgi?acc=GSE108097
8- attention deficit hyperactivity disorder;autism spectrum disorder;autism 1153	SingleCellHumanUmi	0.000153	3.889	attention deficit hyperactivity disorder;autism spectrum disorder;autism spectrum disorder;autism spectrum disorder;cerebellar heterotopia;epilepsy;autism spectrum disorder;congenital heart disease;epilepsy;autism spectrum disorder;epilepsy;autism spectrum disorder;mental depression;autism spectrum disorder;myocarditis;pneumonia;normal control		anterior cingulate gyrus;prefrontal cortex		CellType1 vs. others	neuron vs. others	SRP132816_UMI.GPL24247.CellMap1.test8	https://www.ncbi.nlm.nih.gov/bioproject/PRJNA434002
158- chronic myeloid leukemia (CML) [bone marrow] Transfection_UPF2 shRNA 381	ENCODE RNA Binding	2.18e-10	3.889	chronic myeloid leukemia (CML)		bone marrow	Transfection_UPF2 shRNA	Treatment vs. Control	ExperimentGroup => K562 UPF2 shRNA vs K562 control shRNA	ENCODE.GPL16791.DESeq2R.test158	https://www.encodeproject.org/
16- normal control [quadriceps femoris muscle] 1112	SingleCellMouseUmi	2.16e-06	3.888	normal control		quadriceps femoris muscle		CellType1 vs. others	neutrophil vs. others	GSE138707_UMI.GPL19057.CellMap1.test16	https://www.ncbi.nlm.nih.gov/geo/query/acc.cgi?acc=GSE138707
89- normal control [testis] 88	SingleCellMouseUmi	0.000379	3.888	normal control		testis		CellType1 vs. others	Leydig cell vs. others	GSE108097_UMI.GPL17021.CellMap1.test89	https://www.ncbi.nlm.nih.gov/geo/query/acc.cgi?acc=GSE108097
10- normal control [liver] 163	SingleCellHuman	1.48e-09	3.888	normal control		liver		CellType1 vs. others	cholangiocyte vs. others	GSE130473_nonUMI.GPL16791.CellMap1.test10	https://www.ncbi.nlm.nih.gov/geo/query/acc.cgi?acc=GSE130473
15364- normal control [breast] PFI1 5962	LINCS	2.65e-10	3.888	normal control	BRD4	breast	PFI1	Treatment vs. Control	Treatment => PFI1 vs DMSO	GSE70138.GPL20573.LINCS.test15364	https://www.ncbi.nlm.nih.gov/geo/query/acc.cgi?acc=GSE70138
38- attention deficit hyperactivity disorder;autism spectrum disorder;autis 1183	SingleCellHumanUmi	0.000646	3.888	attention deficit hyperactivity disorder;autism spectrum disorder;autism spectrum disorder;autism spectrum disorder;congenital heart disease;epilepsy;autism spectrum disorder;epilepsy;autism spectrum disorder;epilepsy;specific developmental disorder;autism spectrum disorder;mental depression;autism spectrum disorder;myocarditis;pneumonia;normal control		prefrontal cortex		CellType1 vs. others	neuron vs. others	SRP132816_UMI.GPL24247.CellMap3.test38	https://www.ncbi.nlm.nih.gov/bioproject/PRJNA434002
52- normal control [fetal adrenal gland] 59	SingleCellHumanHCL	0.0296	3.888	normal control		fetal adrenal gland		CellType1 vs. others	intra-adrenal ganglion neuron vs. others	HCL_AdrenalGland.GPL20795.CellMap5.test52
1- diet induced obesity [intestine] NA 6579	MouseDisease	2.45e-23	3.883	diet induced obesity		intestine	NA	Other Comparisons	Genotype => MYC flox/flox;Tg(Vil1-cre/ERT2) vs MYC flox/flox	GSE155460.GPL21103.DESeq2.test1	https://www.ncbi.nlm.nih.gov/geo/query/acc.cgi?acc=GSE155460
23- disease control [peripheral blood] 659	SingleCellHumanUmi	9.84e-12	3.883	disease control		peripheral blood		CellType1 vs. others	platelet vs. others	E-MTAB-9221_UMI.GPL24247.CellMap2.test23	http://www.ebi.ac.uk/arrayexpress/experiments/E-MTAB-9221
42- normal control [cord blood] 354	SingleCellHumanHCL	0.0038	3.873	normal control		cord blood		CellType1 vs. others	neutrophil vs. others	HCL_CordBlood.GPL20795.CellMap5.test42
848- normal control [brain] 847	SingleCellMouseUmi	0.042	3.873	normal control		brain		CellType1 vs. others	astrocyte vs. others	GSE108097_UMI.GPL17021.CellMap36.test848	https://www.ncbi.nlm.nih.gov/geo/query/acc.cgi?acc=GSE108097
5- non-small cell lung carcinoma [lung] NA 156	OncoMouse	0.0381	3.873	non-small cell lung carcinoma		lung	NA	Treatment1 vs. Treatment2	SubjectTreatment => active JQ1;anti-PD1 antibody vs anti-PD1 antibody	GSE114601.GPL19057.DESeq2.test5	https://www.ncbi.nlm.nih.gov/geo/query/acc.cgi?acc=GSE114601
274- malaria [peripheral blood] P_ falciparum circumsporozoite protein 15200	HumanDisease	3.7e-09	3.873	malaria		peripheral blood	P. falciparum circumsporozoite protein	Treatment vs. Control	Ethnicity:Gender:ExperimentGroup2:ExperimentGroup:Treatment => African:female:RTS,S/AS01E pre-immunization:protected -> P. falciparum circumsporozoite protein vs DMSO	GSE144826.GPL17692.test274	https://www.ncbi.nlm.nih.gov/geo/query/acc.cgi?acc=GSE144826
42- crohn's disease (CD) [peripheral blood] NA 9742	HumanDisease	4.56e-11	3.873	crohn's disease (CD)		peripheral blood	NA	Other Comparisons	CellType:HBI => cytotoxic T cell -> 10 vs 9	E-MTAB-331.A-AFFY-141.test42	http://www.ebi.ac.uk/arrayexpress/experiments/E-MTAB-331
3- Ewing sarcoma [soft tissue] doxycycline 9173	OncoHuman	0.0424	3.873	Ewing sarcoma		soft tissue	doxycycline	Treatment vs. Control	GeneticModification:Transfection => control shRNA -> inducible knockdown EWS_FLI1 vs control	GSE37409.GPL570.test3	https://www.ncbi.nlm.nih.gov/geo/query/acc.cgi?acc=GSE37409
18- NA [nasal epithelium] NA 5862	HumanDisease	3.41e-09	3.873	NA		nasal epithelium	NA	Other Comparisons	ClinicalPhenotype => medium wheeze;low atopy vs low wheeze;low atopy	GSE145505.GPL16791.DESeq2R.test18	https://www.ncbi.nlm.nih.gov/geo/query/acc.cgi?acc=GSE145505
95- Huntington's disease (HD) [cerebrum] NA 7673	MouseDisease	7.06e-05	3.873	Huntington's disease (HD)		cerebrum	NA	Other Comparisons	Age[months]:Genotype:Gender => HTT Q140/+:male -> 6 vs 2	GSE73468.GPL13112.DESeq2.test95	http://www.ncbi.nlm.nih.gov/geo/query/acc.cgi?acc=GSE73468
13- normal control [liver] 1363	SingleCellHumanUmi	5.83e-08	3.857	normal control		liver		CellType1 vs. others	hepatocyte vs. others	GSE115469_UMI.GPL16791.CellMap1.test13	https://www.ncbi.nlm.nih.gov/geo/query/acc.cgi?acc=GSE115469
46- lung adenocarcinoma (LUAD) [lung] 1428	SingleCellHumanUmi	2.89e-09	3.857	lung adenocarcinoma (LUAD)		lung		CellType1 vs. others	B cell vs. others	GSE117570_UMI.GPL18573.CellMap3.test46	https://www.ncbi.nlm.nih.gov/geo/query/acc.cgi?acc=GSE117570
203- lung adenocarcinoma (LUAD) [lung] 1585	SingleCellHumanUmi	4.58e-10	3.857	lung adenocarcinoma (LUAD)		lung		CellType1 vs. others	unassigned cell vs. others	GSE117570_UMI.GPL18573.CellMap13.test203	https://www.ncbi.nlm.nih.gov/geo/query/acc.cgi?acc=GSE117570
55- castration-resistant prostate carcinoma [prostate] 1817	SingleCellHumanUmi	2.61e-11	3.857	castration-resistant prostate carcinoma		prostate		CellType1 vs. others	B cell vs. others	GSE137829_UMI.GPL24676.CellMap5.test55	https://www.ncbi.nlm.nih.gov/geo/query/acc.cgi?acc=GSE137829
20- breast cancer [breast] 87	SingleCellHumanUmiLite	0.00512	3.838	breast cancer		breast		CellType1 vs. others	endothelial cell vs. others	GSE114725_UMI.GPL20301.CellMap2.test20	https://www.ncbi.nlm.nih.gov/geo/query/acc.cgi?acc=GSE114725
11- normal control [peripheral blood] none 27920	HumanDisease	5.95e-05	3.838	normal control		peripheral blood	none	CellType1 vs. CellType2	CellSubgroup => peripheral blood mononuclear cell (PBMC) vs B cell	GSE76340.GPL6947.test11	https://www.ncbi.nlm.nih.gov/geo/query/acc.cgi?acc=GSE76340
100- normal control [peripheral blood] ionomycin (IO);phorbol myristate ac 10835	HumanDisease	9.42e-05	3.838	normal control		peripheral blood	ionomycin (IO);phorbol myristate acetate (PMA)	Treatment1 vs. Treatment2	Treatment => ionomycin (IO);phorbol myristate acetate (PMA) vs IFN gamma	GSE103500.GPL10558.test100	https://www.ncbi.nlm.nih.gov/geo/query/acc.cgi?acc=GSE103500
10- normal control [peripheral blood] none 27919	HumanDisease	5.32e-05	3.838	normal control		peripheral blood	none	CellType1 vs. CellType2	CellSubgroup => monocyte vs B cell	GSE76340.GPL6947.test10	https://www.ncbi.nlm.nih.gov/geo/query/acc.cgi?acc=GSE76340
22- normal control [peripheral blood] none 21503	HumanDisease	0.00287	3.838	normal control		peripheral blood	none	CellType1 vs. CellType2	CellType => neutrophil vs B cell	GSE3982.GPL96.test22	https://www.ncbi.nlm.nih.gov/geo/query/acc.cgi?acc=GSE3982
58- normal control [fetal heart] 565	SingleCellHumanHCL	5.41e-05	3.838	normal control		fetal heart		CellType1 vs. others	neutrophil vs. others	HCL_Heart.GPL20795.CellMap7.test58
2- colon cancer [colon] 5-azadeoxycytidine 3163	OncoHuman	5.55e-05	3.838	colon cancer		colon	5-azadeoxycytidine	Treatment vs. Control	ExperimentGroup => 5 uM 5-azadeoxycytidine vs DMSO	GSE41586.GPL11154.DESeq2R.test2	http://www.ncbi.nlm.nih.gov/geo/query/acc.cgi?acc=GSE41586
34- normal control [cerebral cortex] NA 8259	MouseDisease	2.81e-05	3.838	normal control		cerebral cortex	NA	Other Comparisons	ExperimentGroup => adult cortex 8 weeks vs brain E16.5	GSE79812.GPL19057.DESeq2.test34	http://www.ncbi.nlm.nih.gov/geo/query/acc.cgi?acc=GSE79812
2- invasive ductal carcinoma [breast] NA 153	OncoHuman	1.81e-06	3.838	invasive ductal carcinoma		breast	NA	CellType1 vs. CellType2	ExperimentGroup => xenograft of metastatic tumor, CD184+ cell vs xenograft of metastatic tumor, unsorted	GSE100669.GPL11154.DESeq2R.test2	https://www.ncbi.nlm.nih.gov/geo/query/acc.cgi?acc=GSE100669
35- control [kidney] HAMLET 8057	OncoHuman	0.000115	3.838	control		kidney	HAMLET	Treatment vs. Control	CellLine:TreatTime[hours]:Treatment => human renal proximal tubule epithelial cell (RPTEC):3 -> HAMLET vs vehicle control	GSE23772.GPL6884.test35	https://www.ncbi.nlm.nih.gov/geo/query/acc.cgi?acc=GSE23772
588- normal control [liver] NA 2931	RatDisease	5.74e-10	3.838	normal control		liver	NA	Treatment1 vs. Treatment2	ExperimentGroup:TreatTime => carmustine 16 mg/kg/day -> day 5 vs day 3	GSE57815.GPL1355.test588	https://www.ncbi.nlm.nih.gov/geo/query/acc.cgi?acc=GSE57815
3220- T-cell childhood acute lymphocytic leukemia [peripheral blood] dinac 20704	LINCS	0.00321	3.838	T-cell childhood acute lymphocytic leukemia	CDK	peripheral blood	dinaciclib	Treatment vs. Control	Treatment => dinaciclib vs DMSO	GSE70138.GPL20573.LINCS.test3220	https://www.ncbi.nlm.nih.gov/geo/query/acc.cgi?acc=GSE70138
6- hematoma [liver] oncostatin M (OSM) 13735	HumanDisease	0.00191	3.838	hematoma		liver	oncostatin M (OSM)	Treatment1 vs. Treatment2	Treatment => oncostatin M (OSM) vs IFN alpha 2a	GSE13046.GPL571.test6	https://www.ncbi.nlm.nih.gov/geo/query/acc.cgi?acc=GSE13046
20091- non-small cell lung carcinoma [lung] MLN8054 11215	LINCS	3.04e-11	3.838	non-small cell lung carcinoma	Aurora A	lung	MLN8054	Treatment vs. Control	Treatment => MLN8054 vs DMSO	GSE70138.GPL20573.LINCS.test20091	https://www.ncbi.nlm.nih.gov/geo/query/acc.cgi?acc=GSE70138
17- normal control [bladder] 154	SingleCellHumanHCL	0.00221	3.838	normal control		bladder		CellType1 vs. others	M2 macrophage vs. others	HCL_Bladder.GPL20795.CellMap3.test17
25- normal control [hippocampus] NA 2692	MouseDisease	5.36e-07	3.838	normal control		hippocampus	NA	CellType1 vs. CellType2	CellDescription => hippocampus microglial cell vs cerebrum microglial cell	GSE122108.GPL19057.DESeq2.test25	https://www.ncbi.nlm.nih.gov/geo/query/acc.cgi?acc=GSE122108
13430- colorectal adenocarcinoma [large intestine] UNC0638 3814	LINCS	6.34e-05	3.838	colorectal adenocarcinoma	G9A	large intestine	UNC0638	Treatment vs. Control	Treatment => UNC0638 vs DMSO	GSE70138.GPL20573.LINCS.test13430	https://www.ncbi.nlm.nih.gov/geo/query/acc.cgi?acc=GSE70138
5- normal control [coronary artery] discoidal reconstituted HDL 24060	HumanDisease	2.83e-05	3.838	normal control		coronary artery	discoidal reconstituted HDL	Treatment1 vs. Treatment2	Treatment => discoidal reconstituted HDL vs normal patient HDL	GSE53201.GPL6244.test5	https://www.ncbi.nlm.nih.gov/geo/query/acc.cgi?acc=GSE53201
4- normal control [hippocampus] 3	SingleCellMouseUmiLite	0.0415	3.838	normal control		hippocampus		CellType1 vs. others	neuron vs. others	GSE116470_UMI.GPL19057.CellMap1.test4
6- normal control [peripheral blood] brefeldin A;ionomycin (IO);phorbol myr 1917	SingleCellHumanUmi	2.12e-07	3.833	normal control		peripheral blood	brefeldin A;ionomycin (IO);phorbol myristate acetate (PMA)	CellType1 vs. others	CD4+ memory T cell vs. others	GSE150132_UMI.GPL24676.CellMap1.test6	https://www.ncbi.nlm.nih.gov/geo/query/acc.cgi?acc=GSE150132
364- normal control [bladder] 363	SingleCellMouseUmi	1.38e-06	3.812	normal control		bladder		CellType1 vs. others	smooth muscle cell vs. others	GSE108097_UMI.GPL17021.CellMap9.test364	https://www.ncbi.nlm.nih.gov/geo/query/acc.cgi?acc=GSE108097
292- normal control [placenta] 291	SingleCellMouseUmi	2.78e-05	3.812	normal control		placenta		CellType1 vs. others	spongiotrophoblast cell vs. others	GSE108097_UMI.GPL17021.CellMap5.test292	https://www.ncbi.nlm.nih.gov/geo/query/acc.cgi?acc=GSE108097
Hepatocyte_vs_Others - 2022-10-01 12:01 PM	Example Analyses	5.24e-19	3.812
32- stomach cancer [stomach] 1344	SingleCellHumanHCL	0.00413	3.812	stomach cancer		stomach		CellType1 vs. others	gastric mucosa cell vs. others	HCL_Stomach.GPL20795.CellMap5.test32
6- bacterial infection;coronavirus disease 2019 (COVID-19);coronavirus disea 642	SingleCellHumanUmi	5.6e-13	3.81	bacterial infection;coronavirus disease 2019 (COVID-19);coronavirus disease 2019 (COVID-19);disease control		peripheral blood		CellType1 vs. others	platelet vs. others	E-MTAB-9221_UMI.GPL24247.CellMap1.test6	http://www.ebi.ac.uk/arrayexpress/experiments/E-MTAB-9221
6- normal control [airway epithelium] mechanical injury 25089	HumanDisease	8.63e-06	3.8	normal control		airway epithelium	mechanical injury	Treatment vs. Control	Treatment:TreatTime[hours] => 8 -> mechanical injury vs none	GSE59128.GPL10558.test6	http://www.ncbi.nlm.nih.gov/geo/query/acc.cgi?acc=GSE59128
60- acute myeloid leukemia (LAML) [crest bone marrow] 220	SingleCellHumanUmi	0.000151	3.8	acute myeloid leukemia (LAML)		crest bone marrow		CellType1 vs. others	erythroid cell vs. others	GSE116256_UMI.GPL18573.CellMap14.test60	https://www.ncbi.nlm.nih.gov/geo/query/acc.cgi?acc=GSE116256
5- normal control [testis] 733	SingleCellHumanUmi	0.000315	3.8	normal control		testis		CellType1 vs. others	sperm vs. others	GSE112013_UMI.GPL16791.CellMap1.test5	https://www.ncbi.nlm.nih.gov/geo/query/acc.cgi?acc=GSE112013
5- normal control [lung] silicon dioxide (SiO2) 20042	HumanDisease	4.89e-05	3.8	normal control		lung	silicon dioxide (SiO2)	Treatment1 vs. Treatment2	Dosage => 400 ug/ml vs 100 ug/ml	GSE30200.GPL6947.test5	http://www.ncbi.nlm.nih.gov/geo/query/acc.cgi?acc=GSE30200
67- normal control [lateral globus pallidus;telencephalon basal nucleus] 66	SingleCellMouseUmiLite	0.042	3.8	normal control		lateral globus pallidus;telencephalon basal nucleus		CellType1 vs. others	neuron vs. others	GSE116470_UMI.GPL19057.CellMap6.test67
520- normal control [skin] 519	SingleCellMouseUmi	6.42e-06	3.8	normal control		skin		CellType1 vs. others	adipocyte vs. others	GSE108097_UMI.GPL17021.CellMap20.test520	https://www.ncbi.nlm.nih.gov/geo/query/acc.cgi?acc=GSE108097
11- normal control [breast organoid] 270	SingleCellHumanHCL	0.0408	3.8	normal control		breast organoid		CellType1 vs. others	unassigned cell vs. others	HCL_BreastEpithelium.GPL20301.CellMap1.test11
10- normal control [bone marrow] cyclic di-AMP 12260	MouseDisease	2.67e-10	3.8	normal control		bone marrow	cyclic di-AMP	Treatment vs. Control	Treatment:SamplingTime[hours] => 48 -> cyclic di-AMP vs none	GSE101466.GPL6246.test10	https://www.ncbi.nlm.nih.gov/geo/query/acc.cgi?acc=GSE101466
193- rheumatoid arthritis (RA) [peripheral blood] NA 30117	HumanDisease	2.71e-09	3.8	rheumatoid arthritis (RA)		peripheral blood	NA	Disease vs. Normal	CellDescription:DiseaseState => neutrophil -> rheumatoid arthritis (RA) vs normal control	GSE93776.GPL570.test193	https://www.ncbi.nlm.nih.gov/geo/query/acc.cgi?acc=GSE93776
28- kidney cancer [kidney] 776	SingleCellHumanHCL	0.0058	3.795	kidney cancer		kidney		CellType1 vs. others	distal convoluted tubule cell vs. others	HCL_Kidney.GPL20795.CellMap3.test28
69- normal control [fetal liver] 897	SingleCellHumanHCL	0.0174	3.795	normal control		fetal liver		CellType1 vs. others	Kupffer cell vs. others	HCL_Liver.GPL20795.CellMap7.test69
954- normal control [stomach] 953	SingleCellMouseUmi	5.31e-05	3.795	normal control		stomach		CellType1 vs. others	gastric pit cell vs. others	GSE108097_UMI.GPL17021.CellMap42.test954	https://www.ncbi.nlm.nih.gov/geo/query/acc.cgi?acc=GSE108097
7- lung adenocarcinoma (LUAD);lung squamous cell carcinoma (LUSC) [lung] 1389	SingleCellHumanUmi	0.00131	3.795	lung adenocarcinoma (LUAD);lung squamous cell carcinoma (LUSC)		lung		CellType1 vs. others	macrophage vs. others	GSE117570_UMI.GPL18573.CellMap1.test7	https://www.ncbi.nlm.nih.gov/geo/query/acc.cgi?acc=GSE117570
86- acute myeloid leukemia (LAML) [crest bone marrow] 246	SingleCellHumanUmi	8.71e-06	3.795	acute myeloid leukemia (LAML)		crest bone marrow		CellType1 vs. others	erythroid cell vs. others	GSE116256_UMI.GPL18573.CellMap17.test86	https://www.ncbi.nlm.nih.gov/geo/query/acc.cgi?acc=GSE116256
1- normal control [vastus lateralis muscle] 321	SingleCellHumanUmi	0.0421	3.781	normal control		vastus lateralis muscle		CellType1 vs. others	endothelial cell vs. others	GSE130646_UMI.GPL16791.CellMap1.test1	https://www.ncbi.nlm.nih.gov/geo/query/acc.cgi?acc=GSE130646
5- lung disease [lung] Infection_M_ tuberculosis 2603	HumanDisease	4.64e-14	3.781	lung disease		lung	Infection_M. tuberculosis	Treatment vs. Control	CellType:InfectionGroup => mucosal-associated invariant T lymphocyte -> M. tuberculosis H37Rv vs none	GSE112483.GPL18460.DESeq2R.test5	https://www.ncbi.nlm.nih.gov/geo/query/acc.cgi?acc=GSE112483
155- liver carcinoma [liver] Transfection_PTBP1 shRNA 62	ENCODE RNA Binding	6.72e-15	3.781	liver carcinoma		liver	Transfection_PTBP1 shRNA	Treatment vs. Control	ExperimentGroup => HEPG2 PTBP1 shRNA vs HEPG2 control shRNA	ENCODE.GPL11154.DESeq2R.test155	https://www.encodeproject.org/
147- lung adenocarcinoma (LUAD) [lung] 1529	SingleCellHumanUmi	5.07e-07	3.781	lung adenocarcinoma (LUAD)		lung		CellType1 vs. others	M2 macrophage vs. others	GSE117570_UMI.GPL18573.CellMap10.test147	https://www.ncbi.nlm.nih.gov/geo/query/acc.cgi?acc=GSE117570
232- normal control [spleen] NA 3188	MouseDisease	3.73e-12	3.78	normal control		spleen	NA	Other Comparisons	CellDescription:AgeCategory => spleen regulatory T cell -> old vs young	GSE124829.GPL19057.DESeq2.test232	https://www.ncbi.nlm.nih.gov/geo/query/acc.cgi?acc=GSE124829
172- small intestine carcinoid neuroendocrine tumor [small intestine] PF375 4238	OncoHuman	1.67e-08	3.78	small intestine carcinoid neuroendocrine tumor		small intestine	PF3758309	Treatment vs. Control	TreatTime:ExperimentGroup => hour 24 -> 8 nM PF3758309 vs DMSO	GSE96760.GPL16791.DESeq2R.test172	https://www.ncbi.nlm.nih.gov/geo/query/acc.cgi?acc=GSE96760
3- multiple myeloma [hematopoietic and lymphoid tissue] doxycycline 122	Hematology	1.54e-07	3.78	multiple myeloma		hematopoietic and lymphoid tissue	doxycycline	Treatment vs. Control	CellLine:GeneticModification => OPM2 -> inducible CRISPR knockout IKZF1 vs control	GSE113031.GPL18573.DESeq2.test3	https://www.ncbi.nlm.nih.gov/geo/query/acc.cgi?acc=GSE113031
5509- melanoma [skin] doramapimod 23246	LINCS	1.84e-06	3.78	melanoma	MAPK p38	skin	doramapimod	Treatment vs. Control	Treatment => doramapimod vs DMSO	GSE70138.GPL20573.LINCS.test5509	https://www.ncbi.nlm.nih.gov/geo/query/acc.cgi?acc=GSE70138
91- normal control [bone marrow;brain;fetal intestine;ovary;placenta;skin] 90	SingleCellMouseUmi	0.0138	3.78	normal control		bone marrow;brain;fetal intestine;ovary;placenta;skin		CellType1 vs. others	decidual cell vs. others	GSE108097_UMI.GPL17021.CellMap1.test91	https://www.ncbi.nlm.nih.gov/geo/query/acc.cgi?acc=GSE108097
10- normal control [tibialis anterior] 1268	SingleCellMouseUmi	2.88e-05	3.773	normal control		tibialis anterior		CellType1 vs. others	endothelial cell vs. others	GSE143437_UMI.GPL19057.CellMap1.test10	https://www.ncbi.nlm.nih.gov/geo/query/acc.cgi?acc=GSE143437
22- normal control [dentate gyrus] 1167	SingleCellMouseUmi	7.86e-09	3.773	normal control		dentate gyrus		CellType1 vs. others	CA3 pyramidal neuron vs. others	GSE104323_UMI.GPL21103.CellMap1.test22	https://www.ncbi.nlm.nih.gov/geo/query/acc.cgi?acc=GSE104323
37- breast carcinoma [breast] S-equol 3253	OncoHuman	4.28e-12	3.773	breast carcinoma		breast	S-equol	Treatment1 vs. Treatment2	Treatment:Transfection => GLB1 -> S-equol vs genistein	GSE56066.GPL11154.DESeq2R.test37	http://www.ncbi.nlm.nih.gov/geo/query/acc.cgi?acc=GSE56066
129- normal control [peripheral blood] peptidoglycan (PGN) 10866	HumanDisease	1.3e-11	3.773	normal control		peripheral blood	peptidoglycan (PGN)	Treatment1 vs. Treatment2	Treatment => peptidoglycan (PGN) vs IFN alpha 2b	GSE103500.GPL10558.test129	https://www.ncbi.nlm.nih.gov/geo/query/acc.cgi?acc=GSE103500
2- normal control [quadriceps femoris muscle] 1098	SingleCellMouseUmi	1.86e-06	3.773	normal control		quadriceps femoris muscle		CellType1 vs. others	smooth muscle cell vs. others	GSE138707_UMI.GPL19057.CellMap1.test2	https://www.ncbi.nlm.nih.gov/geo/query/acc.cgi?acc=GSE138707
4- normal control [skin] differentiation medium 97	SingleCellHumanUmiLite	6.7e-05	3.773	normal control		skin	differentiation medium	CellType1 vs. others	oligodendrocyte vs. others	NYSCF_UMI.GPL20795.CellMap1.test4	https://www.synapse.org/#!Synapse:syn21861229
199- lung adenocarcinoma (LUAD) [lung] 1581	SingleCellHumanUmi	0.0373	3.773	lung adenocarcinoma (LUAD)		lung		CellType1 vs. others	macrophage vs. others	GSE117570_UMI.GPL18573.CellMap13.test199	https://www.ncbi.nlm.nih.gov/geo/query/acc.cgi?acc=GSE117570
241- normal control [lung] 240	SingleCellMouseUmi	0.00176	3.772	normal control		lung		CellType1 vs. others	club cell vs. others	GSE108097_UMI.GPL17021.CellMap4.test241	https://www.ncbi.nlm.nih.gov/geo/query/acc.cgi?acc=GSE108097
12- disease control [fallopian tube] 433	SingleCellHumanHCL	0.00228	3.772	disease control		fallopian tube		CellType1 vs. others	neutrophil vs. others	HCL_FallopianTube.GPL20795.CellMap1.test12
1- leukemia [ascites] chlorogenic acid;ginkgetin;lipopolysaccharide (LPS); 17311	MouseDisease	5.27e-09	3.772	leukemia		ascites	chlorogenic acid;ginkgetin;lipopolysaccharide (LPS);pseudohypericin;quercetin	Treatment vs. Control	Treatment => chlorogenic acid;ginkgetin;lipopolysaccharide (LPS);pseudohypericin;quercetin vs vehicle control	GSE21841.GPL1261.test1	https://www.ncbi.nlm.nih.gov/geo/query/acc.cgi?acc=GSE21841
5- normal control;type 2 diabetes mellitus [pancreatic islets] 1310	SingleCellHumanUmi	0.0184	3.772	normal control;type 2 diabetes mellitus		pancreatic islets		CellType1 vs. others	pancreatic alpha cell vs. others	GSE101207_UMI.GPL11154.CellMap1.test5	https://www.ncbi.nlm.nih.gov/geo/query/acc.cgi?acc=GSE101207
725- normal control [fetal liver] 724	SingleCellMouseUmi	0.0108	3.772	normal control		fetal liver		CellType1 vs. others	hepatocyte vs. others	GSE108097_UMI.GPL17021.CellMap29.test725	https://www.ncbi.nlm.nih.gov/geo/query/acc.cgi?acc=GSE108097
69- alcohol dependence;atherosclerosis;cardiovascular disease;epilepsy;epil 1214	SingleCellHumanUmi	0.0139	3.772	alcohol dependence;atherosclerosis;cardiovascular disease;epilepsy;epilepsy;epilepsy;obesity		prefrontal cortex		CellType1 vs. others	neuron vs. others	SRP132816_UMI.GPL24247.CellMap4.test69	https://www.ncbi.nlm.nih.gov/bioproject/PRJNA434002
23587- prostate adenocarcinoma (PRAD) [prostate] PHA793887 15098	LINCS	2.08e-13	3.772	prostate adenocarcinoma (PRAD)	CDK2;CDK5;CDK7	prostate	PHA793887	Treatment vs. Control	Treatment => PHA793887 vs DMSO	GSE70138.GPL20573.LINCS.test23587	https://www.ncbi.nlm.nih.gov/geo/query/acc.cgi?acc=GSE70138
12- bladder carcinoma (BLCA) [bladder] NA 12953	OncoHuman	2.78e-07	3.772	bladder carcinoma (BLCA)		bladder	NA	Other Comparisons	ExperimentGroup => Ta G3 tumor no carcinoma in situ no prior T1 (group B) vs Ta G2 tumor no recurrence within 2 years (group A)	GSE89.GPL80.test12	https://www.ncbi.nlm.nih.gov/geo/query/acc.cgi?acc=GSE89
4- pancreatic ductal adenocarcinoma [pancreas] 2011	SingleCellHumanUmi	0.00038	3.772	pancreatic ductal adenocarcinoma		pancreas		CellType1 vs. others	pancreatic stellate cell vs. others	PRJCA001063_UMI.GPL20795.CellMap1.test4	https://ngdc.cncb.ac.cn/bioproject/browse/PRJCA001063
114- colon cancer [transverse colon] 684	SingleCellHumanHCL	0.00188	3.772	colon cancer		transverse colon		CellType1 vs. others	enterocyte vs. others	HCL_Intestine.GPL20795.CellMap15.test114
7- myotonic dystrophy type 1 [quadriceps femoris muscle] NA 5613	MouseDisease	5.79e-10	3.772	myotonic dystrophy type 1		quadriceps femoris muscle	NA	Tissue1 vs. Tissue2	SubjectTreatment:Tissue => Pip6a-CAG7-PMO ASO -> quadriceps femoris muscle vs gastrocnemius muscle	GSE134926.GPL17021.DESeq2.test7	https://www.ncbi.nlm.nih.gov/geo/query/acc.cgi?acc=GSE134926
45- focal nodular hyperplasia [liver] 873	SingleCellHumanHCL	0.0084	3.772	focal nodular hyperplasia		liver		CellType1 vs. others	neutrophil vs. others	HCL_Liver.GPL20795.CellMap5.test45
3- major depressive disorder [peripheral blood] NA 22550	HumanDisease	5.41e-06	3.772	major depressive disorder		peripheral blood	NA	Treatment vs. Control	DiseaseState:TreatmentStatus => major depressive disorder -> dexamethasone vs none	GSE46743.GPL6947.test3	https://www.ncbi.nlm.nih.gov/geo/query/acc.cgi?acc=GSE46743
180- breast carcinoma [breast] none 24418	HumanDisease	0.00193	3.771	breast carcinoma		breast	none	Treatment1 vs. Treatment2	CellLine:SamplingTime => MDAMB134VI -> day 4 vs day 1	GSE54329.GPL18189.test180	https://www.ncbi.nlm.nih.gov/geo/query/acc.cgi?acc=GSE54329
917- normal control [fetal heart] NA 1063	HumanDisease	5.02e-05	3.771	normal control		fetal heart	NA	Other Comparisons	ExperimentGroup => heart 19 gestational weeks vs heart 12 gestational weeks	E-MTAB-6814.GPL16791.DESeq2R.test917	http://www.ebi.ac.uk/arrayexpress/experiments/E-MTAB-6814
2- type 2 diabetes mellitus [pancreatic islets] NA 1736	MouseDisease	0.00448	3.771	type 2 diabetes mellitus		pancreatic islets	NA	Other Comparisons	Genotype:AgeRange[weeks] => EED flox/flox;Tg(Ins2-Cre) -> 25 vs 8	GSE110648.GPL17021.DESeq2.test2	https://www.ncbi.nlm.nih.gov/geo/query/acc.cgi?acc=GSE110648
5- acute myeloid leukemia (LAML) [hematopoietic tissue] Transfection_CARM1 sh 17	Hematology	0.00264	3.771	acute myeloid leukemia (LAML)		hematopoietic tissue	Transfection_CARM1 shRNA1	Treatment vs. Control	Transfection => CARM1 shRNA1 vs control shRNA	GSE103528.GPL18573.DESeq2.test5	https://www.ncbi.nlm.nih.gov/geo/query/acc.cgi?acc=GSE103528
404- breast carcinoma [breast] fibroblast growth factor 2 (FGF2);palbocicli 2305	OncoHuman	0.000719	3.771	breast carcinoma		breast	fibroblast growth factor 2 (FGF2);palbociclib;WZ-4-145	Treatment1 vs. Treatment2	Transfection:Treatment => none -> fibroblast growth factor 2 (FGF2);palbociclib;WZ-4-145 vs palbociclib	GSE153509.GPL18573.DESeq2R.test404	https://www.ncbi.nlm.nih.gov/geo/query/acc.cgi?acc=GSE153509
5- Gaucher's disease type I [spleen] NA 19046	MouseDisease	2.1e-06	3.771	Gaucher's disease type I		spleen	NA	Treatment vs. Control	Tissue:SubjectTreatment => spleen -> imiglucerase vs saline	GSE44647.GPL6246.test5	https://www.ncbi.nlm.nih.gov/geo/query/acc.cgi?acc=GSE44647
60- Huntington's disease (HD) [hippocampus] NA 7750	MouseDisease	2.31e-05	3.771	Huntington's disease (HD)		hippocampus	NA	Other Comparisons	Age[months]:Genotype:Gender => 10:female -> HTT Q175/+ vs HTT Q20/+	GSE73503.GPL13112.DESeq2.test60	http://www.ncbi.nlm.nih.gov/geo/query/acc.cgi?acc=GSE73503
2- bone osteosarcoma (OS) [bone] recombinant hTNFSF12 9560	OncoHuman	5.34e-05	3.771	bone osteosarcoma (OS)		bone	recombinant hTNFSF12	Treatment vs. Control	CellLine:TreatTime[hours]:Treatment => U2OS:1 -> recombinant hTNFSF12 vs vehicle control	GSE41828.GPL570.test2	https://www.ncbi.nlm.nih.gov/geo/query/acc.cgi?acc=GSE41828
1- disease control [liver] NA 8517	HumanDisease	0.00378	3.771	disease control		liver	NA	Treatment vs. Control	DiseaseState:SamplingTime => disease control -> post-transplant vs pre-transplant	GSE87487.GPL11154.DESeq2R.test1	https://www.ncbi.nlm.nih.gov/geo/query/acc.cgi?acc=GSE87487
5- colitis;dysbiosis [colon] NA 21283	MouseDisease	0.00525	3.771	colitis;dysbiosis		colon	NA	Other Comparisons	Genotype:SubjectTreatment => dextran sodium sulfate (DSS) -> CARD9-/- vs wild type	GSE67577.GPL10787.test5	https://www.ncbi.nlm.nih.gov/geo/query/acc.cgi?acc=GSE67577
27644- normal control [bone marrow] GSK1070916 19606	LINCS	0.0016	3.771	normal control	Aurora B/C	bone marrow	GSK1070916	Treatment vs. Control	Treatment => GSK1070916 vs DMSO	GSE70138.GPL20573.LINCS.test27644	https://www.ncbi.nlm.nih.gov/geo/query/acc.cgi?acc=GSE70138
235- normal control [liver] NA 11065	MouseDisease	0.0009	3.771	normal control		liver	NA	Other Comparisons	Tissue:Age[months] => liver -> 27 vs 12	GSE132040.GPL24247.DESeq2R.test235	https://www.ncbi.nlm.nih.gov/geo/query/acc.cgi?acc=GSE132040
3- normal control [peripheral blood] P_ gingivalis 17295	HumanDisease	0.00432	3.771	normal control		peripheral blood	P. gingivalis	Treatment vs. Control	Treatment => P. gingivalis vs saline	GSE24897.GPL570.test3	https://www.ncbi.nlm.nih.gov/geo/query/acc.cgi?acc=GSE24897
1- diet induced obesity;nonalcoholic steatohepatitis (NASH);normal control 1178	SingleCellMouseUmi	2.8e-09	3.753	diet induced obesity;nonalcoholic steatohepatitis (NASH);normal control		liver		CellType1 vs. others	Kupffer cell vs. others	GSE128334_UMI.GPL17021.CellMap1.test1	https://www.ncbi.nlm.nih.gov/geo/query/acc.cgi?acc=GSE128334
251- breast carcinoma [breast] fibroblast growth factor 2 (FGF2);fulvestran 2135	OncoHuman	0.0152	3.742	breast carcinoma		breast	fibroblast growth factor 2 (FGF2);fulvestrant;palbociclib;WZ-4-145	Treatment1 vs. Treatment2	Transfection:Treatment => none -> fibroblast growth factor 2 (FGF2);fulvestrant;palbociclib;WZ-4-145 vs fibroblast growth factor 2 (FGF2)	GSE153509.GPL18573.DESeq2R.test251	https://www.ncbi.nlm.nih.gov/geo/query/acc.cgi?acc=GSE153509
16548- fibrocystic breast disease [breast] BX912 7277	LINCS	0.000117	3.742	fibrocystic breast disease	PDK1	breast	BX912	Treatment vs. Control	Treatment => BX912 vs DMSO	GSE70138.GPL20573.LINCS.test16548	https://www.ncbi.nlm.nih.gov/geo/query/acc.cgi?acc=GSE70138
6- Alzheimer's disease (AD);normal control [cerebral cortex;hippocampus] 1243	SingleCellMouseUmi	0.00399	3.742	Alzheimer's disease (AD);normal control		cerebral cortex;hippocampus		CellType1 vs. others	unassigned cell vs. others	GSE140399_UMI.GPL21103.CellMap1.test6	https://www.ncbi.nlm.nih.gov/geo/query/acc.cgi?acc=GSE140399
57- coronavirus disease 2019 (COVID-19) [peripheral blood] 693	SingleCellHumanUmi	3.97e-12	3.742	coronavirus disease 2019 (COVID-19)		peripheral blood		CellType1 vs. others	platelet vs. others	E-MTAB-9221_UMI.GPL24247.CellMap7.test57	http://www.ebi.ac.uk/arrayexpress/experiments/E-MTAB-9221
49- normal control [fetal stomach] 1361	SingleCellHumanHCL	0.0012	3.742	normal control		fetal stomach		CellType1 vs. others	erythroid cell vs. others	HCL_Stomach.GPL20795.CellMap7.test49
30- normal control [fetal heart] 537	SingleCellHumanHCL	0.00503	3.742	normal control		fetal heart		CellType1 vs. others	erythroid cell vs. others	HCL_Heart.GPL20795.CellMap5.test30
3- normal control [lung] influenza A 7570	HumanDisease	1.42e-05	3.742	normal control		lung	influenza A	Treatment vs. Control	SamplingTime[hpi]:InfectionGroup => 1 -> A/Udorn/307/1972(H3N2) vs mock	GSE61517.GPL11154.DESeq2R.test3	https://www.ncbi.nlm.nih.gov/geo/query/acc.cgi?acc=GSE61517
2- normal control [nucleus accumbens] NA 2495	MouseDisease	4.28e-07	3.742	normal control		nucleus accumbens	NA	CellType1 vs. CellType2	SampleMaterial:CellSubgroup => FACS sorted nuclei;frozen tissue -> dopamine receptor 2 vs dopamine receptor 1	GSE121199.GPL21103.DESeq2.test2	https://www.ncbi.nlm.nih.gov/geo/query/acc.cgi?acc=GSE121199
5- glioblastoma (GBM) [brain] NA 642	OncoHuman	4e-11	3.742	glioblastoma (GBM)		brain	NA	Treatment1 vs. Treatment2	CellDescription:Compound => cell line derived from xenograft of pediatric frontoparietal glioblastoma (D456) -> CHD7 shRNA 32 vs CHD7 shRNA 29	GSE119688.GPL16791.DESeq2R.test5	https://www.ncbi.nlm.nih.gov/geo/query/acc.cgi?acc=GSE119688
18- lung adenocarcinoma (LUAD) [alveoli] NA 6020	HumanDisease	0.0153	3.742	lung adenocarcinoma (LUAD)		alveoli	NA	Treatment1 vs. Treatment2	CellDescription => SARS-CoV-2 infected A549 cell line MOI 2 vs SARS-CoV-2 infected A549 cell line MOI 0.2	GSE147507.GPL18573.DESeq2R.test18	https://www.ncbi.nlm.nih.gov/geo/query/acc.cgi?acc=GSE147507
71- normal control [peripheral blood] M_ tuberculosis 7784	HumanDisease	2.53e-07	3.742	normal control		peripheral blood	M. tuberculosis	Treatment1 vs. Treatment2	SamplingTime[hours]:InfectionGroup => 4 -> M. tuberculosis GC1237 vs M. smegmatis	GSE67427.GPL16791.DESeq2R.test71	https://www.ncbi.nlm.nih.gov/geo/query/acc.cgi?acc=GSE67427
126- normal control [thymus] NA 254	RatDisease	0.00177	3.742	normal control		thymus	NA	Other Comparisons	Tissue:Gender:Age[weeks] => thymus:2 -> female vs male	GSE53960.GPL14844.DESeq2.test126	https://www.ncbi.nlm.nih.gov/geo/query/acc.cgi?acc=GSE53960
538- normal control [skin] 537	SingleCellMouseUmi	0.0079	3.742	normal control		skin		CellType1 vs. others	smooth muscle cell vs. others	GSE108097_UMI.GPL17021.CellMap20.test538	https://www.ncbi.nlm.nih.gov/geo/query/acc.cgi?acc=GSE108097
13- disease control [fallopian tube] 434	SingleCellHumanHCL	0.0251	3.742	disease control		fallopian tube		CellType1 vs. others	neutrophil vs. others	HCL_FallopianTube.GPL20795.CellMap1.test13
731- normal control [hindbrain] NA 857	HumanDisease	0.0065	3.742	normal control		hindbrain	NA	Other Comparisons	ExperimentGroup => hindbrain young adult vs hindbrain infant	E-MTAB-6814.GPL16791.DESeq2R.test731	http://www.ebi.ac.uk/arrayexpress/experiments/E-MTAB-6814
21- lung adenocarcinoma (LUAD) [lung] DMSO 6510	HumanDisease	9.9e-07	3.742	lung adenocarcinoma (LUAD)		lung	DMSO	Treatment vs. Control	ExperimentGroup:TreatmentGroup => hACE2 expressing A549 cells -> SARS-CoV-2, DMSO vs mock, DMSO	GSE154613.GPL18573.DESeq2R.test21	https://www.ncbi.nlm.nih.gov/geo/query/acc.cgi?acc=GSE154613
61- Alzheimer's disease (AD);normal control [brain] 1395	SingleCellMouseUmi	1.57e-05	3.727	Alzheimer's disease (AD);normal control		brain		CellType1 vs. others	microglial cell vs. others	GSE98969_UMI.GPL19057.CellMap7.test61	https://www.ncbi.nlm.nih.gov/geo/query/acc.cgi?acc=GSE98969
9- allergic asthma [bronchial airway epithelium] NA 21852	HumanDisease	1.8e-06	3.71	allergic asthma		bronchial airway epithelium	NA	Other Comparisons	Tissue:DiseaseStage => bronchial airway epithelium -> moderate vs mild	GSE41861.GPL570.test9	http://www.ncbi.nlm.nih.gov/geo/query/acc.cgi?acc=GSE41861
825- normal control [mammary gland] 824	SingleCellMouseUmi	0.00336	3.71	normal control		mammary gland		CellType1 vs. others	endothelial cell vs. others	GSE108097_UMI.GPL17021.CellMap34.test825	https://www.ncbi.nlm.nih.gov/geo/query/acc.cgi?acc=GSE108097
54- normal control [fetal adrenal gland] 61	SingleCellHumanHCL	0.00373	3.71	normal control		fetal adrenal gland		CellType1 vs. others	stromal cell vs. others	HCL_AdrenalGland.GPL20795.CellMap5.test54
5132- melanoma [skin] AZD7762 22828	LINCS	0.0132	3.71	melanoma	CHK	skin	AZD7762	Treatment vs. Control	Treatment => AZD7762 vs DMSO	GSE70138.GPL20573.LINCS.test5132	https://www.ncbi.nlm.nih.gov/geo/query/acc.cgi?acc=GSE70138
9- normal control [cord blood] 321	SingleCellHumanHCL	0.000232	3.71	normal control		cord blood		CellType1 vs. others	neutrophil vs. others	HCL_CordBlood.GPL20795.CellMap1.test9
9- normal control [dentate gyrus] 1154	SingleCellMouseUmi	0.0107	3.71	normal control		dentate gyrus		CellType1 vs. others	dentate granule cell vs. others	GSE104323_UMI.GPL21103.CellMap1.test9	https://www.ncbi.nlm.nih.gov/geo/query/acc.cgi?acc=GSE104323
70- normal control [peripheral blood] M_ tuberculosis (heat killed) 7783	HumanDisease	2.6e-08	3.71	normal control		peripheral blood	M. tuberculosis (heat killed)	Treatment1 vs. Treatment2	SamplingTime[hours]:InfectionGroup => 4 -> M. tuberculosis (heat killed) H37Rv vs M. smegmatis	GSE67427.GPL16791.DESeq2R.test70	https://www.ncbi.nlm.nih.gov/geo/query/acc.cgi?acc=GSE67427
77- diffuse large B-cell lymphoma (DLBC) [hematopoietic and lymphoid tissue 3294	Hematology	0.000558	3.71	diffuse large B-cell lymphoma (DLBC)		hematopoietic and lymphoid tissue	vincristine	Treatment vs. Control	TreatTime[hours]:Treatment => 24 -> vincristine vs DMSO	GSE51068.GPL13667.test77	https://www.ncbi.nlm.nih.gov/geo/query/acc.cgi?acc=GSE51068
444- normal control [fetal lung] 443	SingleCellMouseUmi	0.00549	3.71	normal control		fetal lung		CellType1 vs. others	macrophage vs. others	GSE108097_UMI.GPL17021.CellMap16.test444	https://www.ncbi.nlm.nih.gov/geo/query/acc.cgi?acc=GSE108097
17936- breast adenocarcinoma [breast] AS601245 8819	LINCS	0.0107	3.71	breast adenocarcinoma	JNKs	breast	AS601245	Treatment vs. Control	Treatment => AS601245 vs DMSO	GSE70138.GPL20573.LINCS.test17936	https://www.ncbi.nlm.nih.gov/geo/query/acc.cgi?acc=GSE70138
3- normal control [peripheral blood] NA 3467	HumanDisease	5.61e-08	3.71	normal control		peripheral blood	NA	Treatment vs. Control	SamplingTime => 72 hours after third administration vs pre-treatment	GSE120115.GPL16791.DESeq2R.test3	https://www.ncbi.nlm.nih.gov/geo/query/acc.cgi?acc=GSE120115
58- acute myeloid leukemia (LAML) [crest bone marrow] 218	SingleCellHumanUmi	0.00233	3.71	acute myeloid leukemia (LAML)		crest bone marrow		CellType1 vs. others	lymphocyte vs. others	GSE116256_UMI.GPL18573.CellMap14.test58	https://www.ncbi.nlm.nih.gov/geo/query/acc.cgi?acc=GSE116256
21145- hepatocellular carcinoma (LIHC) [liver] PF477736 12386	LINCS	0.00402	3.71	hepatocellular carcinoma (LIHC)	CHK1	liver	PF477736	Treatment vs. Control	Treatment => PF477736 vs DMSO	GSE70138.GPL20573.LINCS.test21145	https://www.ncbi.nlm.nih.gov/geo/query/acc.cgi?acc=GSE70138
22908- non-small cell lung carcinoma [lung] sorafenib 14344	LINCS	0.00739	3.71	non-small cell lung carcinoma	VEGFR;PDGFR;RAF	lung	sorafenib	Treatment vs. Control	Treatment => sorafenib vs DMSO	GSE70138.GPL20573.LINCS.test22908	https://www.ncbi.nlm.nih.gov/geo/query/acc.cgi?acc=GSE70138
37- cutaneous lupus erythematosus [skin] IFN alpha 2;IL-18 4063	HumanDisease	1.72e-05	3.71	cutaneous lupus erythematosus		skin	IFN alpha 2;IL-18	Treatment1 vs. Treatment2	DiseaseState:Treatment => cutaneous lupus erythematosus -> IFN alpha 2;IL-18 vs IFN beta	GSE124939.GPL20301.DESeq2R.test37	https://www.ncbi.nlm.nih.gov/geo/query/acc.cgi?acc=GSE124939
2- normal control [coronary artery smooth muscle] differentiation medium 21217	HumanDisease	0.000442	3.71	normal control		coronary artery smooth muscle	differentiation medium	CellType1 vs. CellType2	SamplingTime[days]:CellSubgroup => 2 -> calcified vascular cell vs osteoblast	GSE37558.GPL6947.test2	http://www.ncbi.nlm.nih.gov/geo/query/acc.cgi?acc=GSE37558
151- liver carcinoma [liver] Transfection_TIA1 shRNA 58	ENCODE RNA Binding	8.5e-05	3.71	liver carcinoma		liver	Transfection_TIA1 shRNA	Treatment vs. Control	ExperimentGroup => HEPG2 TIA1 shRNA vs HEPG2 control shRNA	ENCODE.GPL11154.DESeq2R.test151	https://www.encodeproject.org/
158- liver carcinoma [liver] Transfection_SRSF7 shRNA 65	ENCODE RNA Binding	0.000157	3.71	liver carcinoma		liver	Transfection_SRSF7 shRNA	Treatment vs. Control	ExperimentGroup => HEPG2 SRSF7 shRNA vs HEPG2 control shRNA	ENCODE.GPL11154.DESeq2R.test158	https://www.encodeproject.org/
38- renal cell carcinoma (RCC) [kidney] HAMLET 8060	OncoHuman	0.000326	3.71	renal cell carcinoma (RCC)		kidney	HAMLET	Treatment1 vs. Treatment2	CellLine:Treatment:TreatTime[hours] => A498:HAMLET -> 1.25 vs 0.25	GSE23772.GPL6884.test38	https://www.ncbi.nlm.nih.gov/geo/query/acc.cgi?acc=GSE23772
1538- breast ductal carcinoma [breast] celastrol 5979	LINCS	2.16e-08	3.71	breast ductal carcinoma	multiple targets	breast	celastrol	Treatment vs. Control	Treatment => celastrol vs DMSO	GSE70138.GPL20573.LINCS.test1538	https://www.ncbi.nlm.nih.gov/geo/query/acc.cgi?acc=GSE70138
19- atherosclerosis;diet induced obesity [liver] NA 917	MouseDisease	0.000452	3.71	atherosclerosis;diet induced obesity		liver	NA	Treatment1 vs. Treatment2	ExperimentGroup => ponatinib 3 mg/kg/day vs L-NAME 0.12-0.20% in drinking water	GSE103908.GPL19057.DESeq2.test19	https://www.ncbi.nlm.nih.gov/geo/query/acc.cgi?acc=GSE103908
3983- normal control [fetal brain] GSK461364 21550	LINCS	0.012	3.71	normal control	PLK1	fetal brain	GSK461364	Treatment vs. Control	Treatment => GSK461364 vs DMSO	GSE70138.GPL20573.LINCS.test3983	https://www.ncbi.nlm.nih.gov/geo/query/acc.cgi?acc=GSE70138
2- normal control [brain] beta-amyloid peptide (A-beta42);EP4 agonist 19951	MouseDisease	8.31e-05	3.71	normal control		brain	beta-amyloid peptide (A-beta42);EP4 agonist	Treatment vs. Control	Treatment => beta-amyloid peptide (A-beta42);EP4 agonist vs vehicle control	GSE55627.GPL6246.test2	http://www.ncbi.nlm.nih.gov/geo/query/acc.cgi?acc=GSE55627
1- colon adenocarcinoma (COAD) [colon] 1290	SingleCellMouseUmi	5.21e-06	3.703	colon adenocarcinoma (COAD)		colon		CellType1 vs. others	cytotoxic T cell vs. others	GSE144473_UMI.GPL19057.CellMap1.test1	https://www.ncbi.nlm.nih.gov/geo/query/acc.cgi?acc=GSE144473
151- lung adenocarcinoma (LUAD) [lung] 1533	SingleCellHumanUmi	5.24e-06	3.703	lung adenocarcinoma (LUAD)		lung		CellType1 vs. others	B cell vs. others	GSE117570_UMI.GPL18573.CellMap10.test151	https://www.ncbi.nlm.nih.gov/geo/query/acc.cgi?acc=GSE117570
34- amyloidosis;monoclonal gammopathy of uncertain significance;multiple mye 814	SingleCellHumanUmi	0.00112	3.683	amyloidosis;monoclonal gammopathy of uncertain significance;multiple myeloma;smoldering multiple myeloma		crest bone marrow;peripheral blood		CellType1 vs. others	plasma B cell vs. others	GSE117156_UMI.GPL18573.CellMap2.test34	https://www.ncbi.nlm.nih.gov/geo/query/acc.cgi?acc=GSE117156
63- lung squamous cell carcinoma (LUSC) [lung] 1445	SingleCellHumanUmi	1.78e-07	3.683	lung squamous cell carcinoma (LUSC)		lung		CellType1 vs. others	B cell vs. others	GSE117570_UMI.GPL18573.CellMap4.test63	https://www.ncbi.nlm.nih.gov/geo/query/acc.cgi?acc=GSE117570
14- intrahepatic cholangiocarcinoma [liver] 347	SingleCellHumanUmi	9.96e-06	3.683	intrahepatic cholangiocarcinoma		liver		CellType1 vs. others	B cell vs. others	GSE138709_UMI.GPL20795.CellMap1.test14	https://www.ncbi.nlm.nih.gov/geo/query/acc.cgi?acc=GSE138709
11- disease control [gallbladder] 490	SingleCellHumanHCL	0.000553	3.677	disease control		gallbladder		CellType1 vs. others	mucosal epithelial cell vs. others	HCL_GallBladder.GPL20795.CellMap1.test11
69- coronavirus disease 2019 (COVID-19) [peripheral blood] 705	SingleCellHumanUmi	9.49e-08	3.677	coronavirus disease 2019 (COVID-19)		peripheral blood		CellType1 vs. others	platelet vs. others	E-MTAB-9221_UMI.GPL24247.CellMap9.test69	http://www.ebi.ac.uk/arrayexpress/experiments/E-MTAB-9221
5- normal control [trachea] 1435	SingleCellHumanHCL	0.0035	3.677	normal control		trachea		CellType1 vs. others	goblet cell vs. others	HCL_Trachea.GPL20795.CellMap1.test5
241- normal control [kidney] NA 7656	RatDisease	0.000118	3.674	normal control		kidney	NA	Treatment vs. Control	ExperimentGroup2 => ramipril 1500 mg/kg/day 3 days vs carboxymethyl cellulose 3 days	GSE57811.GPL1355.test241	https://www.ncbi.nlm.nih.gov/geo/query/acc.cgi?acc=GSE57811
2- control [bone marrow] MDAMB231 conditioned media 9832	OncoHuman	1.07e-05	3.674	control		bone marrow	MDAMB231 conditioned media	Treatment vs. Control	CellType:Treatment => bone marrow MSC -> MDAMB231 conditioned media vs culture medium	GSE46156.GPL10558.test2	https://www.ncbi.nlm.nih.gov/geo/query/acc.cgi?acc=GSE46156
1- ocular hypertension [retina] NA 2786	MouseDisease	2.12e-09	3.674	ocular hypertension		retina	NA	Disease vs. Normal	ExperimentGroup => mild intraocular pressure vs normal control	GSE122205.GPL17021.DESeq2.test1	https://www.ncbi.nlm.nih.gov/geo/query/acc.cgi?acc=GSE122205
19- normal control [bladder] 156	SingleCellHumanHCL	5.35e-05	3.674	normal control		bladder		CellType1 vs. others	plasma B cell vs. others	HCL_Bladder.GPL20795.CellMap3.test19
1- normal control [testis] 729	SingleCellHumanUmi	0.00166	3.674	normal control		testis		CellType1 vs. others	sperm vs. others	GSE112013_UMI.GPL16791.CellMap1.test1	https://www.ncbi.nlm.nih.gov/geo/query/acc.cgi?acc=GSE112013
28195- normal control [bone marrow] JNK inhibitor IX 20218	LINCS	0.000516	3.674	normal control	JNKs	bone marrow	JNK inhibitor IX	Treatment vs. Control	Treatment => JNK inhibitor IX vs DMSO	GSE70138.GPL20573.LINCS.test28195	https://www.ncbi.nlm.nih.gov/geo/query/acc.cgi?acc=GSE70138
17002- fibrocystic breast disease [breast] GW843682X 7783	LINCS	0.000224	3.674	fibrocystic breast disease	PLK1;PLK3	breast	GW843682X	Treatment vs. Control	Treatment => GW843682X vs DMSO	GSE70138.GPL20573.LINCS.test17002	https://www.ncbi.nlm.nih.gov/geo/query/acc.cgi?acc=GSE70138
1- lung adenocarcinoma (LUAD) [lung] silicon dioxide (SiO2) 20032	HumanDisease	0.000116	3.674	lung adenocarcinoma (LUAD)		lung	silicon dioxide (SiO2)	Treatment vs. Control	Treatment => silicon dioxide (SiO2) vs none	GSE30180.GPL6947.test1	http://www.ncbi.nlm.nih.gov/geo/query/acc.cgi?acc=GSE30180
3- multiple sclerosis (MS) [peripheral blood] NA 15367	HumanDisease	0.000322	3.674	multiple sclerosis (MS)		peripheral blood	NA	Disease1 vs. Disease2	DiseaseState => multiple sclerosis (MS) vs clinically isolated syndrome (CIS)	GSE14895.GPL571.test3	http://www.ncbi.nlm.nih.gov/geo/query/acc.cgi?acc=GSE14895
151- normal control [peripheral blood] recombinant IL-17A_F heterodimer 10891	HumanDisease	2.9e-05	3.674	normal control		peripheral blood	recombinant IL-17A/F heterodimer	Treatment1 vs. Treatment2	Treatment => recombinant IL-17A/F heterodimer vs IFN gamma	GSE103500.GPL10558.test151	https://www.ncbi.nlm.nih.gov/geo/query/acc.cgi?acc=GSE103500
1- normal control [cerebellum] NA 7443	MouseDisease	1.1e-05	3.674	normal control		cerebellum	NA	Other Comparisons	Tissue:MaternalStatus => cerebellum -> postconception day 14 vs virgin	GSE70732.GPL17021.DESeq2.test1	https://www.ncbi.nlm.nih.gov/geo/query/acc.cgi?acc=GSE70732
21- normal control [frontal cortex] 20	SingleCellMouseUmiLite	0.0199	3.674	normal control		frontal cortex		CellType1 vs. others	neuron vs. others	GSE116470_UMI.GPL19057.CellMap2.test21
41- renal cell carcinoma (RCC) [kidney] HAMLET 8064	OncoHuman	9.64e-06	3.674	renal cell carcinoma (RCC)		kidney	HAMLET	Treatment1 vs. Treatment2	CellLine:Treatment:TreatTime[hours] => A498:HAMLET -> 6 vs 0.25	GSE23772.GPL6884.test41	https://www.ncbi.nlm.nih.gov/geo/query/acc.cgi?acc=GSE23772
3- Alzheimer's disease (AD);normal control [brain] 1257	SingleCellMouseUmi	0.0147	3.674	Alzheimer's disease (AD);normal control		brain		CellType1 vs. others	unassigned cell vs. others	GSE142853_UMI.GPL19057.CellMap1.test3	https://www.ncbi.nlm.nih.gov/geo/query/acc.cgi?acc=GSE142853
19735- non-small cell lung carcinoma [lung] MC1568 10818	LINCS	0.000377	3.674	non-small cell lung carcinoma	HD1-A	lung	MC1568	Treatment vs. Control	Treatment => MC1568 vs DMSO	GSE70138.GPL20573.LINCS.test19735	https://www.ncbi.nlm.nih.gov/geo/query/acc.cgi?acc=GSE70138
58- normal control [peripheral blood] IFN alpha;IL-21;IL-6 27735	HumanDisease	5.21e-06	3.674	normal control		peripheral blood	IFN alpha;IL-21;IL-6	Treatment1 vs. Treatment2	Treatment:SamplingTime => IFN alpha;IL-21;IL-6 -> hour 96 vs hour 6	GSE75007.GPL10558.test58	https://www.ncbi.nlm.nih.gov/geo/query/acc.cgi?acc=GSE75007
44- normal control [thalamus] 43	SingleCellMouseUmiLite	0.00209	3.674	normal control		thalamus		CellType1 vs. others	neuron vs. others	GSE116470_UMI.GPL19057.CellMap4.test44
19- normal control [esophageal mucosa] 4 degrees Celsius;hypothermic preserv 530	SingleCellHumanUmi	0.0161	3.667	normal control		esophageal mucosa	4 degrees Celsius;hypothermic preservation media;hypothermic preservation media	CellType1 vs. others	epidermal keratinocyte vs. others	PRJEB31843_UMI.GPL20301.CellMap2.test19	https://www.ncbi.nlm.nih.gov/bioproject/529120
10- normal control;type 2 diabetes mellitus [pancreatic islets] 1315	SingleCellHumanUmi	0.00115	3.667	normal control;type 2 diabetes mellitus		pancreatic islets		CellTypeGroup vs. others	pancreatic D cell, pancreatic PP cell vs. others	GSE101207_UMI.GPL11154.CellMap1.test10	https://www.ncbi.nlm.nih.gov/geo/query/acc.cgi?acc=GSE101207
14- normal control [umbilical cord blood] co-culture;differentiation medium 6381	HumanDisease	3.15e-09	3.667	normal control		umbilical cord blood	co-culture;differentiation medium	CellType1 vs. CellType2	ExperimentGroup2 => MS5_GM co-culture, CD14+CD16+ mononuclear phagocyte cell vs MS5_GM co-culture, CD1c+CD206+ mononuclear phagocyte cell	GSE151086.GPL16791.DESeq2R.test14	https://www.ncbi.nlm.nih.gov/geo/query/acc.cgi?acc=GSE151086
11- attention deficit hyperactivity disorder;autism spectrum disorder;autis 1156	SingleCellHumanUmi	1.59e-05	3.667	attention deficit hyperactivity disorder;autism spectrum disorder;autism spectrum disorder;autism spectrum disorder;cerebellar heterotopia;epilepsy;autism spectrum disorder;congenital heart disease;epilepsy;autism spectrum disorder;epilepsy;autism spectrum disorder;mental depression;autism spectrum disorder;myocarditis;pneumonia;normal control		anterior cingulate gyrus;prefrontal cortex		CellType1 vs. others	layer IV neuron vs. others	SRP132816_UMI.GPL24247.CellMap1.test11	https://www.ncbi.nlm.nih.gov/bioproject/PRJNA434002
501- normal control [spleen] NA 11361	MouseDisease	2.21e-07	3.657	normal control		spleen	NA	Other Comparisons	Tissue:Age[months] => spleen -> 12 vs 9	GSE132040.GPL24247.DESeq2R.test501	https://www.ncbi.nlm.nih.gov/geo/query/acc.cgi?acc=GSE132040
4- normal control [peripheral blood] recombinant hIL-12;recombinant hIL-18 5655	HumanDisease	1.03e-08	3.657	normal control		peripheral blood	recombinant hIL-12;recombinant hIL-18	Treatment1 vs. Treatment2	Treatment => recombinant hIL-12;recombinant hIL-18 vs recombinant hIFN alpha	GSE140035.GPL16791.DESeq2R.test4	https://www.ncbi.nlm.nih.gov/geo/query/acc.cgi?acc=GSE140035
7- normal control [pancreatic islets] forskolin 7417	MouseDisease	5.67e-09	3.657	normal control		pancreatic islets	forskolin	Treatment vs. Control	SamplingTime[hours] => 36 vs 0	GSE69889.GPL19057.DESeq2.test7	http://www.ncbi.nlm.nih.gov/geo/query/acc.cgi?acc=GSE69889
12- colorectal cancer [cecum;colon;colon ascendens;rectosigmoid junction;sigm 11	SingleCellHumanUmi	0.0429	3.657	colorectal cancer		cecum;colon;colon ascendens;rectosigmoid junction;sigmoid colon		CellType1 vs. others	stromal cell vs. others	E-MTAB-8410_UMI.GPL20301.CellMap1.test12
1- experimental autoimmune encephalomyelitis (EAE) [brain] NA 8204	MouseDisease	4.31e-06	3.657	experimental autoimmune encephalomyelitis (EAE)		brain	NA	CellType1 vs. CellType2	CellSubgroup => CD11C- microglial cell vs CD11C+ microglial cell	GSE78809.GPL17021.DESeq2.test1	https://www.ncbi.nlm.nih.gov/geo/query/acc.cgi?acc=GSE78809
9- glioblastoma (GBM) [parietal lobe;temporal lobe] 1121	SingleCellHumanUmi	0.000598	3.657	glioblastoma (GBM)		parietal lobe;temporal lobe		CellType1 vs. others	astrocyte vs. others	PRJNA579593_UMI.GPL19057.CellMap1.test9
45- liver carcinoma [liver] Transfection_LSM11 shRNA 256	ENCODE RNA Binding	7.65e-08	3.657	liver carcinoma		liver	Transfection_LSM11 shRNA	Treatment vs. Control	ExperimentGroup => HEPG2 LSM11 shRNA vs HEPG2 control shRNA	ENCODE.GPL11154.DESeq2R.test45	https://www.encodeproject.org/
2- normal control [lung] 1040	SingleCellMouseUmi	0.00832	3.657	normal control		lung		CellType1 vs. others	unassigned cell vs. others	GSE106960_UMI.GPL17021.CellMap1.test2	https://www.ncbi.nlm.nih.gov/geo/query/acc.cgi?acc=GSE106960
90- normal control [peripheral blood] IL-1 beta 11297	HumanDisease	8.45e-07	3.657	normal control		peripheral blood	IL-1 beta	Treatment1 vs. Treatment2	Treatment => IL-1 beta vs IFN alpha 2b	GSE103500.GPL10558.test90	https://www.ncbi.nlm.nih.gov/geo/query/acc.cgi?acc=GSE103500
1- normal control [peripheral blood] adenosine;recombinant hIL-12;recombina 3438	HumanDisease	4.25e-06	3.657	normal control		peripheral blood	adenosine;recombinant hIL-12;recombinant hIL-15	Treatment1 vs. Treatment2	Treatment => adenosine;recombinant hIL-12;recombinant hIL-15 vs recombinant hIL-12;recombinant hIL-15	GSE119705.GPL24676.DESeq2R.test1	https://www.ncbi.nlm.nih.gov/geo/query/acc.cgi?acc=GSE119705
26- kidney cancer [kidney] 774	SingleCellHumanHCL	0.00806	3.657	kidney cancer		kidney		CellType1 vs. others	kidney principal cell vs. others	HCL_Kidney.GPL20795.CellMap3.test26
12- uterine fibroid [uterus] 1470	SingleCellHumanHCL	0.00653	3.657	uterine fibroid		uterus		CellType1 vs. others	M1 macrophage vs. others	HCL_Uterus.GPL20795.CellMap1.test12
75- breast carcinoma [breast] IL-6 24495	HumanDisease	1.19e-09	3.657	breast carcinoma		breast	IL-6	Treatment vs. Control	CellLine:SamplingTime:TreatmentGroup => MDAMB415:day 4 -> IL-6 vs none	GSE54329.GPL18189.test75	https://www.ncbi.nlm.nih.gov/geo/query/acc.cgi?acc=GSE54329
2- lung injury;normal control [lung] 1419	SingleCellMouseUmi	0.033	3.657	lung injury;normal control		lung		CellType1 vs. others	mononuclear phagocyte vs. others	GSE141259_UMI.GPL21103.CellMap1.test2	https://www.ncbi.nlm.nih.gov/geo/query/acc.cgi?acc=GSE141259
17- normal control [neural retina] 114	SingleCellHumanUmi	6.79e-06	3.656	normal control		neural retina		CellType1 vs. others	retinal rod cell vs. others	E-MTAB-7316_UMI.GPL16791.CellMap1.test17	http://www.ebi.ac.uk/arrayexpress/experiments/E-MTAB-7316
21- normal control [kidney cortex;kidney medulla] 1218	SingleCellMouseUmi	0.0205	3.656	normal control		kidney cortex;kidney medulla		CellType1 vs. others	kidney principal cell vs. others	GSE129798_UMI.GPL21103.CellMap1.test21	https://www.ncbi.nlm.nih.gov/geo/query/acc.cgi?acc=GSE129798
32- normal control [heart] NA 4711	RatDisease	1.55e-11	3.656	normal control		heart	NA	Treatment vs. Control	TreatTime:SubjectTreatment => 3 days -> buspirone vs carboxymethyl cellulose	GSE57800.GPL1355.test32	https://www.ncbi.nlm.nih.gov/geo/query/acc.cgi?acc=GSE57800
51- normal control [fetal adrenal gland] 58	SingleCellHumanHCL	0.00367	3.651	normal control		fetal adrenal gland		CellType1 vs. others	smooth muscle cell vs. others	HCL_AdrenalGland.GPL20795.CellMap5.test51
29- pancreatic ductal carcinoma [pancreas] gemcitabine 268	OncoHuman	1.96e-10	3.651	pancreatic ductal carcinoma		pancreas	gemcitabine	Treatment1 vs. Treatment2	CellLine:TreatTime[hours]:Dosage => PANC1:24 -> 30 nM vs 3 uM	GSE105083.GPL18573.DESeq2R.test29	https://www.ncbi.nlm.nih.gov/geo/query/acc.cgi?acc=GSE105083
4- leukemia [ascites] ethanol H_ perforatum extract;lipopolysaccharide (LP 17314	MouseDisease	3.62e-08	3.651	leukemia		ascites	ethanol H. perforatum extract;lipopolysaccharide (LPS)	Treatment vs. Control	Treatment => ethanol H. perforatum extract;lipopolysaccharide (LPS) vs vehicle control	GSE21841.GPL1261.test4	https://www.ncbi.nlm.nih.gov/geo/query/acc.cgi?acc=GSE21841
11- normal control [testis] 739	SingleCellHumanUmi	4.74e-08	3.651	normal control		testis		CellType1 vs. others	spermatid vs. others	GSE112013_UMI.GPL16791.CellMap1.test11	https://www.ncbi.nlm.nih.gov/geo/query/acc.cgi?acc=GSE112013
16- normal control [kidney cortex;kidney medulla] 1213	SingleCellMouseUmi	0.00256	3.651	normal control		kidney cortex;kidney medulla		CellType1 vs. others	intercalated cell vs. others	GSE129798_UMI.GPL21103.CellMap1.test16	https://www.ncbi.nlm.nih.gov/geo/query/acc.cgi?acc=GSE129798
30- lung injury;normal control [lung epithelium] 1447	SingleCellMouseUmi	0.0308	3.651	lung injury;normal control		lung epithelium		CellType1 vs. others	type I pneumocyte vs. others	GSE141259_UMI.GPL21103.CellMap2.test30	https://www.ncbi.nlm.nih.gov/geo/query/acc.cgi?acc=GSE141259
1- normal control [peripheral blood] NA 7014	HumanDisease	2.17e-08	3.651	normal control		peripheral blood	NA	CellType1 vs. CellType2	CellDescription => circulating Tr1 cell vs circulating non-Tr1 T memory cell	GSE169761.GPL18573.DESeq2R.test1	https://www.ncbi.nlm.nih.gov/geo/query/acc.cgi?acc=GSE169761
51- normal control [embryo] differentiation medium 1014	SingleCellHumanUmi	0.000613	3.651	normal control		embryo	differentiation medium	CellType1 vs. others	unassigned cell vs. others	GSE146373_UMI.GPL16791.CellMap7.test51	https://www.ncbi.nlm.nih.gov/geo/query/acc.cgi?acc=GSE146373
375- normal control [bladder] 374	SingleCellMouseUmi	0.00229	3.651	normal control		bladder		CellType1 vs. others	macrophage vs. others	GSE108097_UMI.GPL17021.CellMap9.test375	https://www.ncbi.nlm.nih.gov/geo/query/acc.cgi?acc=GSE108097
38- drug-induced hypersensitivity syndrome [peripheral blood] NA 1743	SingleCellHumanUmi	0.00155	3.651	drug-induced hypersensitivity syndrome		peripheral blood	NA	CellType1 vs. others	T cell vs. others	GSE132802_UMI.GPL21290.CellMap3.test38	https://www.ncbi.nlm.nih.gov/geo/query/acc.cgi?acc=GSE132802
6525- non-small cell lung carcinoma [lung] nilotinib 24375	LINCS	3.27e-06	3.651	non-small cell lung carcinoma	BCR-ABL	lung	nilotinib	Treatment vs. Control	Treatment => nilotinib vs DMSO	GSE70138.GPL20573.LINCS.test6525	https://www.ncbi.nlm.nih.gov/geo/query/acc.cgi?acc=GSE70138
3- non-small cell lung carcinoma [lung] 139	SingleCellHumanUmi	0.00102	3.647	non-small cell lung carcinoma		lung		CellType1 vs. others	CD8+ tissue-resident memory T cell vs. others	GSE111896_UMI.GPL16791.CellMap1.test3	https://www.ncbi.nlm.nih.gov/geo/query/acc.cgi?acc=GSE111896
14- Alzheimer's disease (AD) [brain] NA 5070	MouseDisease	0.000187	3.638	Alzheimer's disease (AD)		brain	NA	Other Comparisons	ExperimentGroup => 5XFAD, CD33-/-, TREM2-/- 4 months vs 5XFAD 4 months	GSE132508.GPL17021.DESeq2.test14	https://www.ncbi.nlm.nih.gov/geo/query/acc.cgi?acc=GSE132508
53- normal control [retinal organoid] 9-cis retinal;beta-mercaptoethanol;di 4947	HumanDisease	0.00466	3.638	normal control		retinal organoid	9-cis retinal;beta-mercaptoethanol;differentiation medium;IGF-I	Treatment1 vs. Treatment2	ExperimentGroup => WA09-derived retinal organoids day 150, 9-cis retinal vs WA09-derived retinal organoids day 120, 9-cis retinal	GSE129104.GPL16791.DESeq2R.test53	https://www.ncbi.nlm.nih.gov/geo/query/acc.cgi?acc=GSE129104
8254- breast adenocarcinoma [breast] PD0325901 26296	LINCS	0.0417	3.638	breast adenocarcinoma	MEK	breast	PD0325901	Treatment vs. Control	Treatment => PD0325901 vs DMSO	GSE70138.GPL20573.LINCS.test8254	https://www.ncbi.nlm.nih.gov/geo/query/acc.cgi?acc=GSE70138
4452- normal control [fetal brain] rigosertib 22072	LINCS	0.0367	3.638	normal control	PI3K;PLK	fetal brain	rigosertib	Treatment vs. Control	Treatment => rigosertib vs DMSO	GSE70138.GPL20573.LINCS.test4452	https://www.ncbi.nlm.nih.gov/geo/query/acc.cgi?acc=GSE70138
20- normal control [spleen] NA 3152	MouseDisease	0.00219	3.638	normal control		spleen	NA	CellType1 vs. CellType2	CellType => gamma-delta T cell vs cytotoxic T cell	GSE124829.GPL19057.DESeq2.test20	https://www.ncbi.nlm.nih.gov/geo/query/acc.cgi?acc=GSE124829
14612- normal control [breast] JW-7-24-1 5127	LINCS	0.00687	3.638	normal control	LCK	breast	JW-7-24-1	Treatment vs. Control	Treatment => JW-7-24-1 vs DMSO	GSE70138.GPL20573.LINCS.test14612	https://www.ncbi.nlm.nih.gov/geo/query/acc.cgi?acc=GSE70138
309- normal control [placenta] 308	SingleCellMouseUmi	0.0268	3.638	normal control		placenta		CellType1 vs. others	primitive endoderm lineage cell vs. others	GSE108097_UMI.GPL17021.CellMap5.test309	https://www.ncbi.nlm.nih.gov/geo/query/acc.cgi?acc=GSE108097
7- ulcerative colitis (UC) [ileum] NA 6700	HumanDisease	2.99e-06	3.638	ulcerative colitis (UC)		ileum	NA	Other Comparisons	DiseaseState:Tissue:Ethnicity => ulcerative colitis (UC):ileum -> European American vs African American	GSE158952.GPL20301.DESeq2R.test7	https://www.ncbi.nlm.nih.gov/geo/query/acc.cgi?acc=GSE158952
4- disease control [hippocampus] NA 6268	MouseDisease	3.95e-07	3.638	disease control		hippocampus	NA	Other Comparisons	MaternalTreatment:Gender => nanosized particulate matter (nPM) -> female vs male	GSE147842.GPL21493.DESeq2.test4	https://www.ncbi.nlm.nih.gov/geo/query/acc.cgi?acc=GSE147842
276- breast carcinoma [breast] fibroblast growth factor 2 (FGF2);fulvestran 2162	OncoHuman	0.00345	3.638	breast carcinoma		breast	fibroblast growth factor 2 (FGF2);fulvestrant;WZ-4-145	Treatment1 vs. Treatment2	Transfection:Treatment => FGFR2 -> fibroblast growth factor 2 (FGF2);fulvestrant;WZ-4-145 vs fulvestrant	GSE153509.GPL18573.DESeq2R.test276	https://www.ncbi.nlm.nih.gov/geo/query/acc.cgi?acc=GSE153509
1- prostate cancer [prostate] NA 8151	OncoHuman	0.0109	3.638	prostate cancer		prostate	NA	Treatment vs. Control	SubjectTreatment => androgen ablation therapy vs none	GSE2443.GPL96.test1	http://www.ncbi.nlm.nih.gov/geo/query/acc.cgi?acc=GSE2443
9- normal control [liver] NA 2775	MouseDisease	0.0193	3.638	normal control		liver	NA	Treatment vs. Control	CellDescription => Kupffer cell acetaminophen hour 12 vs Kupffer cell untreated	GSE122108.GPL19057.DESeq2.test9	https://www.ncbi.nlm.nih.gov/geo/query/acc.cgi?acc=GSE122108
15- normal control [aorta] oxidized LDL 13805	HumanDisease	0.00626	3.638	normal control		aorta	oxidized LDL	Treatment vs. Control	Treatment:TreatTime[hours]:Transfection => LOX1:24 -> oxidized LDL vs none	GSE13139.GPL570.test15	http://www.ncbi.nlm.nih.gov/geo/query/acc.cgi?acc=GSE13139
28- malaria [peripheral blood] P_ falciparum circumsporozoite protein 15206	HumanDisease	1.3e-08	3.638	malaria		peripheral blood	P. falciparum circumsporozoite protein	Other Comparisons	Ethnicity:ExperimentGroup2:Treatment:ExperimentGroup:Gender => African:RTS,S/AS01E pre-immunization:P. falciparum circumsporozoite protein:protected -> female vs male	GSE144826.GPL17692.test28	https://www.ncbi.nlm.nih.gov/geo/query/acc.cgi?acc=GSE144826
18- disease control [lung] NA 5228	HumanDisease	0.00226	3.638	disease control		lung	NA	Tissue1 vs. Tissue2	Tissue => lung vs peripheral blood	GSE133383.GPL16791.DESeq2R.test18	https://www.ncbi.nlm.nih.gov/geo/query/acc.cgi?acc=GSE133383
68- normal control [fetal brain] 246	SingleCellHumanHCL	0.0013	3.638	normal control		fetal brain		CellType1 vs. others	erythroid cell vs. others	HCL_Brain.GPL20795.CellMap9.test68
205- liver carcinoma [liver] Transfection_SRSF5 shRNA 118	ENCODE RNA Binding	0.01	3.638	liver carcinoma		liver	Transfection_SRSF5 shRNA	Treatment vs. Control	ExperimentGroup => HEPG2 SRSF5 shRNA vs HEPG2 control shRNA	ENCODE.GPL11154.DESeq2R.test205	https://www.encodeproject.org/
226- lung squamous cell carcinoma (LUSC) [lung] NA 357	TCGA	0.000346	3.638	lung squamous cell carcinoma (LUSC)		lung	NA	Other Comparisons	DNASeq_Somatic_Mutation_Status_[FGFR1] => MUT vs WT	TCGA_LUSC.GPLna.DESeq2R.test226
197- acute myeloid leukemia (LAML) [hematopoietic and lymphoid tissue] pinom 966	Hematology	0.0051	3.638	acute myeloid leukemia (LAML)		hematopoietic and lymphoid tissue	pinometostat	Treatment1 vs. Treatment2	CellLine:Compound => EOL1 -> pinometostat vs brequinar	GSE125437.GPL16791.DESeq2.test197	https://www.ncbi.nlm.nih.gov/geo/query/acc.cgi?acc=GSE125437
3- pancreatic neuroendocrine tumor [pancreas] NA 11972	OncoHuman	0.00369	3.638	pancreatic neuroendocrine tumor		pancreas	NA	Other Comparisons	GeneticSubtype => intermediate vs normal-like	GSE73339.GPL6244.test3	https://www.ncbi.nlm.nih.gov/geo/query/acc.cgi?acc=GSE73339
133- acute myeloid leukemia (LAML) [crest bone marrow] 293	SingleCellHumanUmi	1.38e-06	3.618	acute myeloid leukemia (LAML)		crest bone marrow		CellType1 vs. others	erythroid cell vs. others	GSE116256_UMI.GPL18573.CellMap6.test133	https://www.ncbi.nlm.nih.gov/geo/query/acc.cgi?acc=GSE116256
20- normal control [retinal organoid] differentiation medium 843	MouseDisease	0.0418	3.606	normal control		retinal organoid	differentiation medium	Other Comparisons	ExperimentGroup => static suspension culture intact organoid day 32 vs static suspension culture neural retina day 22	GSE102727.GPL17021.DESeq2.test20	https://www.ncbi.nlm.nih.gov/geo/query/acc.cgi?acc=GSE102727
504- normal control [spleen] NA 11364	MouseDisease	0.0023	3.606	normal control		spleen	NA	Other Comparisons	Tissue:Age[months] => spleen -> 21 vs 9	GSE132040.GPL24247.DESeq2R.test504	https://www.ncbi.nlm.nih.gov/geo/query/acc.cgi?acc=GSE132040
18057- breast adenocarcinoma [breast] pilaralisib 8954	LINCS	0.000439	3.606	breast adenocarcinoma	PI3K	breast	pilaralisib	Treatment vs. Control	Treatment => pilaralisib vs DMSO	GSE70138.GPL20573.LINCS.test18057	https://www.ncbi.nlm.nih.gov/geo/query/acc.cgi?acc=GSE70138
34- crohn's disease (CD) [peripheral blood] NA 9733	HumanDisease	0.0112	3.606	crohn's disease (CD)		peripheral blood	NA	Other Comparisons	CellType:HBI => cytotoxic T cell -> 10 vs 8	E-MTAB-331.A-AFFY-141.test34	http://www.ebi.ac.uk/arrayexpress/experiments/E-MTAB-331
1- maturity-onset diabetes of the young (MODY) [pancreatic islets] NA 8208	MouseDisease	0.00873	3.606	maturity-onset diabetes of the young (MODY)		pancreatic islets	NA	Other Comparisons	CellMarkers:DiseaseState => maturity-onset diabetes of the young (MODY) -> RFP+ALDH+ vs RFP+ALDH-	GSE78966.GPL13112.DESeq2.test1	http://www.ncbi.nlm.nih.gov/geo/query/acc.cgi?acc=GSE78966
50- neuroblastoma [nerve] GW405833 807	OncoHuman	4.88e-07	3.606	neuroblastoma		nerve	GW405833	Treatment vs. Control	CellDescription:TreatTime[hours]:ExperimentGroup => cell line derived from xenograft of adrenal gland neuroblastoma primary tumor (NB-PDX3):24 -> IC10, GW405833 vs culture medium	GSE120920.GPL21290.DESeq2R.test50	https://www.ncbi.nlm.nih.gov/geo/query/acc.cgi?acc=GSE120920
10- breast carcinoma [breast] fibroblast growth factor 2 (FGF2);WZ-4-145 1966	OncoHuman	0.0179	3.606	breast carcinoma		breast	fibroblast growth factor 2 (FGF2);WZ-4-145	Treatment vs. Control	Transfection:Treatment => FGFR1 -> fibroblast growth factor 2 (FGF2);WZ-4-145 vs DMSO	GSE153509.GPL18573.DESeq2R.test10	https://www.ncbi.nlm.nih.gov/geo/query/acc.cgi?acc=GSE153509
40- normal control [cord blood] 352	SingleCellHumanHCL	0.000748	3.606	normal control		cord blood		CellType1 vs. others	monocyte vs. others	HCL_CordBlood.GPL20795.CellMap5.test40
168- normal control [peripheral blood] polymyxin B;S_ aureus (heat killed) 19023	HumanDisease	3.92e-06	3.606	normal control		peripheral blood	polymyxin B;S. aureus (heat killed)	Treatment1 vs. Treatment2	ExperimentGroup => polymyxin B, S. aureus (heat killed) vs 3M-13, polymyxin B	GSE25742.GPL10558.test168	https://www.ncbi.nlm.nih.gov/geo/query/acc.cgi?acc=GSE25742
19140- non-small cell lung carcinoma [lung] osimertinib 10158	LINCS	6.64e-07	3.606	non-small cell lung carcinoma	EGFR	lung	osimertinib	Treatment vs. Control	Treatment => osimertinib vs DMSO	GSE70138.GPL20573.LINCS.test19140	https://www.ncbi.nlm.nih.gov/geo/query/acc.cgi?acc=GSE70138
74- Huntington's disease (HD) [neostriatum] NA 7329	MouseDisease	0.000515	3.606	Huntington's disease (HD)		neostriatum	NA	Other Comparisons	Age[months]:Genotype:Gender => 2:male -> HTT Q140/+ vs HTT Q20/+	GSE65774.GPL13112.DESeq2.test74	http://www.ncbi.nlm.nih.gov/geo/query/acc.cgi?acc=GSE65774
1- skin melanoma (SKCM) [skin] co-culture 141	OncoHuman	0.00906	3.606	skin melanoma (SKCM)		skin	co-culture	Treatment vs. Control	CellLine:CultureCondition => HMCB -> co-culture with lymphatic endothelial cell vs monoculture	GSE100269.GPL18573.DESeq2R.test1	https://www.ncbi.nlm.nih.gov/geo/query/acc.cgi?acc=GSE100269
6- normal control [peripheral blood] 1931	SingleCellHumanUmi	2.47e-12	3.606	normal control		peripheral blood		CellType1 vs. others	unassigned cell vs. others	GSE151087_UMI.GPL24676.CellMap1.test6	https://www.ncbi.nlm.nih.gov/geo/query/acc.cgi?acc=GSE151087
13- Huntington's disease (HD) [neostriatum] NA 7262	MouseDisease	0.000156	3.606	Huntington's disease (HD)		neostriatum	NA	Other Comparisons	Age[months]:Genotype:Gender => 2:HTT Q92/+ -> female vs male	GSE65774.GPL13112.DESeq2.test13	http://www.ncbi.nlm.nih.gov/geo/query/acc.cgi?acc=GSE65774
254- breast carcinoma [breast] fibroblast growth factor 2 (FGF2);palbocicli 2138	OncoHuman	0.0313	3.606	breast carcinoma		breast	fibroblast growth factor 2 (FGF2);palbociclib	Treatment1 vs. Treatment2	Transfection:Treatment => none -> fibroblast growth factor 2 (FGF2);palbociclib vs fibroblast growth factor 2 (FGF2)	GSE153509.GPL18573.DESeq2R.test254	https://www.ncbi.nlm.nih.gov/geo/query/acc.cgi?acc=GSE153509
203- endometrial carcinoma (UCEC) [uterus] NA 189	TCGA	0.00681	3.606	endometrial carcinoma (UCEC)		uterus	NA	Other Comparisons	DNASeq_Somatic_Mutation_Status_[H3C2] => MUT vs WT	TCGA_UCEC.GPLna.DESeq2R.test203
25- normal control [peripheral blood] NA 8928	HumanDisease	0.00114	3.606	normal control		peripheral blood	NA	Other Comparisons	ExperimentGroup:SamplingTime:CountryOfOrigin => nonprogressor:before exposure -> South Africa vs Gambia	GSE94438.GPL11154.DESeq2R.test25	https://www.ncbi.nlm.nih.gov/geo/query/acc.cgi?acc=GSE94438
10- normal control [peripheral blood] NA 3446	HumanDisease	1.3e-07	3.578	normal control		peripheral blood	NA	Treatment vs. Control	Response:SamplingTime => low response -> 72 hours after fourth administration vs pre-treatment	GSE120115.GPL16791.DESeq2R.test10	https://www.ncbi.nlm.nih.gov/geo/query/acc.cgi?acc=GSE120115
3- normal control [nasal epithelium] NA 9222	HumanDisease	3.1e-08	3.578	normal control		nasal epithelium	NA	Treatment vs. Control	DiseaseState:SamplingTime => normal control -> hour 36 post-treatment vs pre-treatment	GSE97668.GPL15433.DESeq2R.test3	https://www.ncbi.nlm.nih.gov/geo/query/acc.cgi?acc=GSE97668
10193- normal control [skeletal muscle] MK1775 217	LINCS	5.12e-05	3.578	normal control	WEE1	skeletal muscle	MK1775	Treatment vs. Control	Treatment => MK1775 vs DMSO	GSE70138.GPL20573.LINCS.test10193	https://www.ncbi.nlm.nih.gov/geo/query/acc.cgi?acc=GSE70138
119- normal control [peripheral blood] NA 16911	HumanDisease	0.0194	3.578	normal control		peripheral blood	NA	CellType1 vs. CellType2	CellType => pro-NK cell vs naive CD8+ T cell	GSE24759.GPL4685.test119	https://www.ncbi.nlm.nih.gov/geo/query/acc.cgi?acc=GSE24759
35- disease control [spleen] NA 2378	MouseDisease	0.000227	3.578	disease control		spleen	NA	Other Comparisons	Tissue:SubjectInfection:Genotype => spleen:none -> IFNAR1-/- vs wild type	GSE119855.GPL21103.DESeq2.test35	https://www.ncbi.nlm.nih.gov/geo/query/acc.cgi?acc=GSE119855
48- Huntington's disease (HD) [neostriatum] haloperidol 3721	MouseDisease	0.000154	3.578	Huntington's disease (HD)		neostriatum	haloperidol	Treatment1 vs. Treatment2	Treatment => haloperidol vs EX527	GSE129143.GPL13112.DESeq2.test48	https://www.ncbi.nlm.nih.gov/geo/query/acc.cgi?acc=GSE129143
547- normal control [lymph node] NA 15314	MouseDisease	3.69e-05	3.578	normal control		lymph node	NA	Treatment1 vs. Treatment2	Tissue:ExperimentGroup:SamplingTime[hours] => lymph node:poly(I:C) -> 168 vs 24	GSE120661.GPL10787.test547	https://www.ncbi.nlm.nih.gov/geo/query/acc.cgi?acc=GSE120661
7- normal control [peripheral blood] GM-CSF 27933	HumanDisease	0.000324	3.578	normal control		peripheral blood	GM-CSF	CellType1 vs. CellType2	CellSubgroup => immature dendritic cell vs B cell	GSE76340.GPL6947.test7	https://www.ncbi.nlm.nih.gov/geo/query/acc.cgi?acc=GSE76340
1- acute lymphocytic leukemia (ALL) [hematopoietic tissue] NA 142	Pediatrics	0.00111	3.578	acute lymphocytic leukemia (ALL)		hematopoietic tissue	NA	Treatment vs. Control	SubjectTreatment => dexamethasone vs vehicle control	GSE30392.GPL6884.test1	http://www.ncbi.nlm.nih.gov/geo/query/acc.cgi?acc=GSE30392
18744- hepatocellular carcinoma (LIHC) [liver] BGT226 9717	LINCS	0.0282	3.578	hepatocellular carcinoma (LIHC)	PI3K;mTOR	liver	BGT226	Treatment vs. Control	Treatment => BGT226 vs DMSO	GSE70138.GPL20573.LINCS.test18744	https://www.ncbi.nlm.nih.gov/geo/query/acc.cgi?acc=GSE70138
48- acute myeloid leukemia (LAML) [crest bone marrow] 208	SingleCellHumanUmi	3.2e-06	3.578	acute myeloid leukemia (LAML)		crest bone marrow		CellType1 vs. others	T cell vs. others	GSE116256_UMI.GPL18573.CellMap13.test48	https://www.ncbi.nlm.nih.gov/geo/query/acc.cgi?acc=GSE116256
6- normal control [synovial tissue] active JQ1;IL-1 beta 6057	HumanDisease	0.000631	3.578	normal control		synovial tissue	active JQ1;IL-1 beta	Treatment vs. Control	DiseaseState:Treatment => normal control -> active JQ1;IL-1 beta vs DMSO	GSE148395.GPL18573.DESeq2R.test6	https://www.ncbi.nlm.nih.gov/geo/query/acc.cgi?acc=GSE148395
53- liver carcinoma [liver] Transfection_NPM1 shRNA 435	ENCODE RNA Binding	8.27e-08	3.578	liver carcinoma		liver	Transfection_NPM1 shRNA	Treatment vs. Control	ExperimentGroup => HEPG2 NPM1 shRNA vs HEPG2 control shRNA	ENCODE.GPL16791.DESeq2R.test53	https://www.encodeproject.org/
3- breast cancer [breast] NA 904	OncoMouse	0.000129	3.578	breast cancer		breast	NA	Disease1 vs. Disease2	ExperimentGroup => PyMT breast cancer TAM S1PR1 flox/flox vs MCA fibrosarcoma TAM S1PR1 flox/flox	GSE71908.GPL17543.test3	https://www.ncbi.nlm.nih.gov/geo/query/acc.cgi?acc=GSE71908
3- Sjogren's syndrome (SS) [peripheral blood] NA 5408	HumanDisease	1.31e-05	3.578	Sjogren's syndrome (SS)		peripheral blood	NA	Disease1 vs. Disease2	DiseaseState => Sjogren's syndrome (SS) vs keratoconjunctivitis sicca	GSE135635.GPL20301.DESeq2R.test3	https://www.ncbi.nlm.nih.gov/geo/query/acc.cgi?acc=GSE135635
4- diet induced obesity [peripheral blood] NA 8373	MouseDisease	8.1e-11	3.578	diet induced obesity		peripheral blood	NA	Treatment1 vs. Treatment2	SubjectTreatment:PreTreatment => high fat diet -> 30-33 degrees Celsius vs 22 degrees Celsius	GSE80976.GPL17021.DESeq2.test4	https://www.ncbi.nlm.nih.gov/geo/query/acc.cgi?acc=GSE80976
5- disease control [hematopoietic and lymphoid tissue] NA 2752	Hematology	0.000403	3.578	disease control		hematopoietic and lymphoid tissue	NA	CellType1 vs. CellType2	ExperimentGroup => sarcoidosis epithelioid cell vs normal control CD14+CD16- monocyte	GSE42495.GPL6244.test5	https://www.ncbi.nlm.nih.gov/geo/query/acc.cgi?acc=GSE42495
14- pancreatic ductal adenocarcinoma [pancreas] culture medium 1278	OncoHuman	0.000943	3.578	pancreatic ductal adenocarcinoma		pancreas	culture medium	Treatment vs. Control	CellDescription:ExperimentGroup2 => xenograft derived cell line (PANC215) -> 24 hours culture medium post 24 hours paclitaxel vs 24 hours DMSO	GSE135215.GPL20795.DESeq2R.test14	https://www.ncbi.nlm.nih.gov/geo/query/acc.cgi?acc=GSE135215
3- leukemia [ascites] lipopolysaccharide (LPS) 22593	MouseDisease	4.02e-05	3.578	leukemia		ascites	lipopolysaccharide (LPS)	Treatment vs. Control	Treatment => lipopolysaccharide (LPS) vs ethanol	GSE87369.GPL11533.test3	https://www.ncbi.nlm.nih.gov/geo/query/acc.cgi?acc=GSE87369
23- pancreatic ductal adenocarcinoma [pancreas] palbociclib 1288	OncoHuman	0.00103	3.578	pancreatic ductal adenocarcinoma		pancreas	palbociclib	Treatment vs. Control	CellDescription:ExperimentGroup2 => xenograft derived cell line (PANC410) -> 12 hours palbociclib post 24 hours paclitaxel vs 24 hours DMSO	GSE135215.GPL20795.DESeq2R.test23	https://www.ncbi.nlm.nih.gov/geo/query/acc.cgi?acc=GSE135215
37- renal cell carcinoma (RCC) [kidney] HAMLET 8059	OncoHuman	0.000251	3.578	renal cell carcinoma (RCC)		kidney	HAMLET	Treatment1 vs. Treatment2	CellLine:Treatment:TreatTime[hours] => A498:HAMLET -> 1 vs 0.25	GSE23772.GPL6884.test37	https://www.ncbi.nlm.nih.gov/geo/query/acc.cgi?acc=GSE23772
10- drug-induced hypersensitivity syndrome;normal control [skin] NA 1715	SingleCellHumanUmi	1.27e-11	3.571	drug-induced hypersensitivity syndrome;normal control		skin	NA	CellType1 vs. others	lymphocyte vs. others	GSE132802_UMI.GPL21290.CellMap1.test10	https://www.ncbi.nlm.nih.gov/geo/query/acc.cgi?acc=GSE132802
16- diet induced obesity;nonalcoholic steatohepatitis (NASH);normal control 1193	SingleCellMouseUmi	0.00253	3.55	diet induced obesity;nonalcoholic steatohepatitis (NASH);normal control		liver		CellType1 vs. others	neutrophil vs. others	GSE128334_UMI.GPL17021.CellMap1.test16	https://www.ncbi.nlm.nih.gov/geo/query/acc.cgi?acc=GSE128334
27704- normal control [bone marrow] AKG2 19673	LINCS	1.31e-08	3.55	normal control	SIRT2	bone marrow	AKG2	Treatment vs. Control	Treatment => AKG2 vs DMSO	GSE70138.GPL20573.LINCS.test27704	https://www.ncbi.nlm.nih.gov/geo/query/acc.cgi?acc=GSE70138
21- normal control [esophageal mucosa] 4 degrees Celsius;hypothermic preserv 532	SingleCellHumanUmi	0.000701	3.55	normal control		esophageal mucosa	4 degrees Celsius;hypothermic preservation media;hypothermic preservation media	CellTypeGroup vs. others	basal epithelial cell, epidermal keratinocyte vs. others	PRJEB31843_UMI.GPL20301.CellMap2.test21	https://www.ncbi.nlm.nih.gov/bioproject/529120
47- normal control [embryo] differentiation medium 1010	SingleCellHumanUmi	0.000158	3.55	normal control		embryo	differentiation medium	CellType1 vs. others	oligodendrocyte vs. others	GSE146373_UMI.GPL16791.CellMap7.test47	https://www.ncbi.nlm.nih.gov/geo/query/acc.cgi?acc=GSE146373
24- castration-resistant prostate carcinoma [prostate] 1786	SingleCellHumanUmi	3.15e-06	3.55	castration-resistant prostate carcinoma		prostate		CellType1 vs. others	fibroblast vs. others	GSE137829_UMI.GPL24676.CellMap4.test24	https://www.ncbi.nlm.nih.gov/geo/query/acc.cgi?acc=GSE137829
26- normal control [diaphragm muscle] 1122	SingleCellMouseUmi	8.73e-07	3.55	normal control		diaphragm muscle		CellTypeGroup vs. others	pericyte cell, smooth muscle cell vs. others	GSE138707_UMI.GPL19057.CellMap2.test26	https://www.ncbi.nlm.nih.gov/geo/query/acc.cgi?acc=GSE138707
19- normal control [cecum;colon transversum;mesenteric lymph node;sigmoid c 1295	SingleCellHumanUmi	0.0283	3.55	normal control		cecum;colon transversum;mesenteric lymph node;sigmoid colon		CellType1 vs. others	mast cell vs. others	E-MTAB-8007_UMI.GPL20301.CellMap1.test19	http://www.ebi.ac.uk/arrayexpress/experiments/E-MTAB-8007
9163- breast adenocarcinoma [breast] pictrelisib 27306	LINCS	3.21e-05	3.545	breast adenocarcinoma	PI3K	breast	pictrelisib	Treatment vs. Control	Treatment => pictrelisib vs DMSO	GSE70138.GPL20573.LINCS.test9163	https://www.ncbi.nlm.nih.gov/geo/query/acc.cgi?acc=GSE70138
21659- normal control [kidney] tozasertib 12956	LINCS	2.39e-05	3.545	normal control	Aurora	kidney	tozasertib	Treatment vs. Control	Treatment => tozasertib vs DMSO	GSE70138.GPL20573.LINCS.test21659	https://www.ncbi.nlm.nih.gov/geo/query/acc.cgi?acc=GSE70138
23- normal control [peripheral blood] none 21504	HumanDisease	0.000899	3.545	normal control		peripheral blood	none	CellType1 vs. CellType2	CellType => neutrophil vs basophil	GSE3982.GPL96.test23	https://www.ncbi.nlm.nih.gov/geo/query/acc.cgi?acc=GSE3982
1- lung adenocarcinoma (LUAD) [lung] silicon dioxide (SiO2) 20053	HumanDisease	0.000858	3.545	lung adenocarcinoma (LUAD)		lung	silicon dioxide (SiO2)	Treatment vs. Control	Treatment => silicon dioxide (SiO2) vs none	GSE30215.GPL6947.test1	http://www.ncbi.nlm.nih.gov/geo/query/acc.cgi?acc=GSE30215
28- amyotrophic lateral sclerosis (ALS);normal control [spinal cord] 1362	SingleCellMouseUmi	0.00677	3.545	amyotrophic lateral sclerosis (ALS);normal control		spinal cord		CellType1 vs. others	microglial cell vs. others	GSE98969_UMI.GPL19057.CellMap5.test28	https://www.ncbi.nlm.nih.gov/geo/query/acc.cgi?acc=GSE98969
22- disease control [intestinal epithelium] NA 5244	MouseDisease	1.58e-05	3.545	disease control		intestinal epithelium	NA	CellType1 vs. CellType2	CellSubgroup => late enterocyte progenitor cell vs intestinal crypt stem cell	GSE134226.GPL19057.DESeq2.test22	https://www.ncbi.nlm.nih.gov/geo/query/acc.cgi?acc=GSE134226
16433- fibrocystic breast disease [breast] LDN193189 7150	LINCS	0.00407	3.545	fibrocystic breast disease	ALK1	breast	LDN193189	Treatment vs. Control	Treatment => LDN193189 vs DMSO	GSE70138.GPL20573.LINCS.test16433	https://www.ncbi.nlm.nih.gov/geo/query/acc.cgi?acc=GSE70138
105- normal control [cerebellum] 104	SingleCellMouseUmiLite	0.0226	3.545	normal control		cerebellum		CellType1 vs. others	neuron vs. others	GSE116470_UMI.GPL19057.CellMap9.test105
15- diet induced obesity;hyperglycemia [peritoneum] NA 5124	MouseDisease	3.49e-09	3.545	diet induced obesity;hyperglycemia		peritoneum	NA	Disease vs. Normal	ExperimentGroup:DiseaseState => peritoneal macrophage -> diet induced obesity;hyperglycemia vs normal control	GSE133127.GPL17021.DESeq2.test15	https://www.ncbi.nlm.nih.gov/geo/query/acc.cgi?acc=GSE133127
1- acute myeloid leukemia (LAML) [bone marrow] NA 4668	OncoHuman	2.09e-06	3.545	acute myeloid leukemia (LAML)		bone marrow	NA	Disease vs. Normal	ExperimentGroup => acute myeloid leukemia MSC vs normal MSC	GSE107490.GPL11154.DESeq2R.test1	https://www.ncbi.nlm.nih.gov/geo/query/acc.cgi?acc=GSE107490
18- HIV infection [peripheral blood] NA 29481	HumanDisease	0.0086	3.545	HIV infection		peripheral blood	NA	Other Comparisons	ExperimentGroup => HIV infection elite controller ungrouped vs HIV infection elite controller subgroup 5	GSE87620.GPL10558.test18	https://www.ncbi.nlm.nih.gov/geo/query/acc.cgi?acc=GSE87620
207- liver carcinoma [liver] Transfection_TRA2A shRNA 120	ENCODE RNA Binding	0.000149	3.545	liver carcinoma		liver	Transfection_TRA2A shRNA	Treatment vs. Control	ExperimentGroup => HEPG2 TRA2A shRNA vs HEPG2 control shRNA	ENCODE.GPL11154.DESeq2R.test207	https://www.encodeproject.org/
46- normal control [ileum] 616	SingleCellHumanHCL	0.0167	3.545	normal control		ileum		CellType1 vs. others	fibroblast vs. others	HCL_Intestine.GPL20795.CellMap7.test46
5- mild cognitive impairment [superior parietal cortex] 1021	SingleCellHumanUmi	0.0428	3.539	mild cognitive impairment		superior parietal cortex		CellType1 vs. others	microglial cell vs. others	GSE146639_UMI.GPL21697.CellMap2.test5	https://www.ncbi.nlm.nih.gov/geo/query/acc.cgi?acc=GSE146639
55- coronavirus disease 2019 (COVID-19) [peripheral blood] 691	SingleCellHumanUmi	7.95e-11	3.538	coronavirus disease 2019 (COVID-19)		peripheral blood		CellType1 vs. others	erythroid cell vs. others	E-MTAB-9221_UMI.GPL24247.CellMap7.test55	http://www.ebi.ac.uk/arrayexpress/experiments/E-MTAB-9221
3- lung adenocarcinoma (LUAD);lung large cell carcinoma;lung squamous cell 1245	SingleCellHumanUmi	0.000393	3.536	lung adenocarcinoma (LUAD);lung large cell carcinoma;lung squamous cell carcinoma (LUSC)		lung	NA	CellType1 vs. others	leukocyte vs. others	E-MTAB-6308_UMI.GPL20301.CellMap1.test3	http://www.ebi.ac.uk/arrayexpress/experiments/E-MTAB-6308
297- normal control [placenta] 296	SingleCellMouseUmi	0.0457	3.536	normal control		placenta		CellType1 vs. others	endodermal cell vs. others	GSE108097_UMI.GPL17021.CellMap5.test297	https://www.ncbi.nlm.nih.gov/geo/query/acc.cgi?acc=GSE108097
16- intrahepatic cholangiocarcinoma [liver] 349	SingleCellHumanUmi	0.000898	3.536	intrahepatic cholangiocarcinoma		liver		CellType1 vs. others	hepatocyte vs. others	GSE138709_UMI.GPL20795.CellMap1.test16	https://www.ncbi.nlm.nih.gov/geo/query/acc.cgi?acc=GSE138709
1- Alzheimer's disease (AD);normal control [brain] 1255	SingleCellMouseUmi	0.00372	3.536	Alzheimer's disease (AD);normal control		brain		CellType1 vs. others	NK cell vs. others	GSE142853_UMI.GPL19057.CellMap1.test1	https://www.ncbi.nlm.nih.gov/geo/query/acc.cgi?acc=GSE142853
61- lung squamous cell carcinoma (LUSC) [lung] 1443	SingleCellHumanUmi	0.0188	3.53	lung squamous cell carcinoma (LUSC)		lung		CellType1 vs. others	myeloid cell vs. others	GSE117570_UMI.GPL18573.CellMap4.test61	https://www.ncbi.nlm.nih.gov/geo/query/acc.cgi?acc=GSE117570
13903- prostate adenocarcinoma (PRAD) [prostate] PHA793887 4339	LINCS	0.000296	3.53	prostate adenocarcinoma (PRAD)	CDK2;CDK5;CDK7	prostate	PHA793887	Treatment vs. Control	Treatment => PHA793887 vs DMSO	GSE70138.GPL20573.LINCS.test13903	https://www.ncbi.nlm.nih.gov/geo/query/acc.cgi?acc=GSE70138
50- control [kidney] HAMLET 8074	OncoHuman	1.41e-06	3.53	control		kidney	HAMLET	Treatment1 vs. Treatment2	CellLine:Treatment:TreatTime[hours] => human renal proximal tubule epithelial cell (RPTEC):HAMLET -> 3 vs 0.25	GSE23772.GPL6884.test50	https://www.ncbi.nlm.nih.gov/geo/query/acc.cgi?acc=GSE23772
21- Huntington's disease (HD) [neostriatum] fingolimod phosphate 3692	MouseDisease	3.44e-13	3.53	Huntington's disease (HD)		neostriatum	fingolimod phosphate	Treatment1 vs. Treatment2	Treatment => fingolimod phosphate vs 4-deoxypyridoxine	GSE129143.GPL13112.DESeq2.test21	https://www.ncbi.nlm.nih.gov/geo/query/acc.cgi?acc=GSE129143
18- normal control [duodenum] 588	SingleCellHumanHCL	0.00691	3.53	normal control		duodenum		CellType1 vs. others	enterocyte vs. others	HCL_Intestine.GPL20795.CellMap3.test18
4760- melanoma [skin] nilotinib 22414	LINCS	3.04e-05	3.53	melanoma	BCR-ABL	skin	nilotinib	Treatment vs. Control	Treatment => nilotinib vs DMSO	GSE70138.GPL20573.LINCS.test4760	https://www.ncbi.nlm.nih.gov/geo/query/acc.cgi?acc=GSE70138
113- normal control [peripheral blood] lipoteichoic acid 10849	HumanDisease	2.44e-06	3.53	normal control		peripheral blood	lipoteichoic acid	Treatment1 vs. Treatment2	Treatment => lipoteichoic acid vs IFN gamma	GSE103500.GPL10558.test113	https://www.ncbi.nlm.nih.gov/geo/query/acc.cgi?acc=GSE103500
9- systemic lupus erythematosus (SLE) [peripheral blood] NA 3275	HumanDisease	5.56e-12	3.53	systemic lupus erythematosus (SLE)		peripheral blood	NA	Other Comparisons	ARID3AExpression:SampleMaterial => normal -> cryopreserved cells;FACS sorted cells vs FACS sorted cells;fresh cells	GSE117836.GPL18573.DESeq2R.test9	https://www.ncbi.nlm.nih.gov/geo/query/acc.cgi?acc=GSE117836
160- non-small cell lung carcinoma [lung] MK1775 6668	LINCS	0.000356	3.53	non-small cell lung carcinoma	WEE1	lung	MK1775	Treatment vs. Control	Treatment => MK1775 vs DMSO	GSE70138.GPL20573.LINCS.test160	https://www.ncbi.nlm.nih.gov/geo/query/acc.cgi?acc=GSE70138
496- normal control [fetal liver] NA 595	HumanDisease	9.63e-09	3.53	normal control		fetal liver	NA	Other Comparisons	ExperimentGroup => liver 7 gestational weeks vs liver 5 gestational weeks	E-MTAB-6814.GPL16791.DESeq2R.test496	http://www.ebi.ac.uk/arrayexpress/experiments/E-MTAB-6814
87- normal control [peripheral blood] NA 26039	HumanDisease	1.5e-08	3.528	normal control		peripheral blood	NA	Other Comparisons	CellType:SamplingTime:Response:AgeCategory => B cell:day 4:no response -> old vs young	GSE65440.GPL10558.test87	https://www.ncbi.nlm.nih.gov/geo/query/acc.cgi?acc=GSE65440
13- normal control [quadriceps femoris muscle] 1109	SingleCellMouseUmi	8.18e-05	3.528	normal control		quadriceps femoris muscle		CellType1 vs. others	pericyte cell vs. others	GSE138707_UMI.GPL19057.CellMap1.test13	https://www.ncbi.nlm.nih.gov/geo/query/acc.cgi?acc=GSE138707
12- normal control [hippocampus] 11	SingleCellMouseUmiLite	3.46e-05	3.528	normal control		hippocampus		CellType1 vs. others	neuron vs. others	GSE116470_UMI.GPL19057.CellMap1.test12
14- head and neck squamous cell carcinoma (HNSC);normal control [buccal muc 1838	SingleCellHumanUmi	6.11e-07	3.501	head and neck squamous cell carcinoma (HNSC);normal control		buccal mucosa;jaw skeleton;larynx;lower jaw gingiva;mouth floor;oral cavity;peripheral blood;supraglottis;tongue;tonsil		CellType1 vs. others	unassigned cell vs. others	GSE139324_UMI.GPL18573.CellMap1.test14	https://www.ncbi.nlm.nih.gov/geo/query/acc.cgi?acc=GSE139324
2- genetic disease [bone marrow] GM-CSF 3645	MouseDisease	0.03	3.5	genetic disease		bone marrow	GM-CSF	Other Comparisons	TreatmentGroup:Genotype => GM-CSF 4 hours -> CISH-/- vs wild type	GSE128909.GPL19057.DESeq2.test2	https://www.ncbi.nlm.nih.gov/geo/query/acc.cgi?acc=GSE128909
6881- non-small cell lung carcinoma [lung] tivantinib 24770	LINCS	0.0168	3.5	non-small cell lung carcinoma	c-MET	lung	tivantinib	Treatment vs. Control	Treatment => tivantinib vs DMSO	GSE70138.GPL20573.LINCS.test6881	https://www.ncbi.nlm.nih.gov/geo/query/acc.cgi?acc=GSE70138
3- normal control [bone marrow] M-CSF;RANKL 20157	MouseDisease	0.0321	3.5	normal control		bone marrow	M-CSF;RANKL	Treatment vs. Control	CellDescription => bone marrow derived macrophage RANKL day 3 vs bone marrow derived macrophage untreated	GSE57468.GPL6885.test3	https://www.ncbi.nlm.nih.gov/geo/query/acc.cgi?acc=GSE57468
3- normal control [epidermis] NA 21937	HumanDisease	0.0115	3.5	normal control		epidermis	NA	Other Comparisons	TreatmentProtocol:GeneticModification => GRK2 p.K220R -> expanded for 4 weeks in NOD.Scid mice vs cultured in vitro	GSE42771.GPL570.test3	http://www.ncbi.nlm.nih.gov/geo/query/acc.cgi?acc=GSE42771
3- systemic lupus erythematosus (SLE) [peripheral blood] NA 3361	HumanDisease	0.0123	3.5	systemic lupus erythematosus (SLE)		peripheral blood	NA	Disease vs. Normal	CellSubgroup:DiseaseState => class switched memory B cell -> systemic lupus erythematosus (SLE) vs normal control	GSE118254.GPL16791.DESeq2R.test3	https://www.ncbi.nlm.nih.gov/geo/query/acc.cgi?acc=GSE118254
1- acute myeloid leukemia (LAML) [peripheral blood] NSC-370284 877	Hematology	0.00809	3.5	acute myeloid leukemia (LAML)		peripheral blood	NSC-370284	Treatment vs. Control	Treatment => NSC-370284 vs DMSO	GSE101480.GPL15433.DESeq2.test1	https://www.ncbi.nlm.nih.gov/geo/query/acc.cgi?acc=GSE101480
403- breast carcinoma [breast] fibroblast growth factor 2 (FGF2);palbocicli 2304	OncoHuman	0.00456	3.5	breast carcinoma		breast	fibroblast growth factor 2 (FGF2);palbociclib	Treatment1 vs. Treatment2	Transfection:Treatment => none -> fibroblast growth factor 2 (FGF2);palbociclib vs palbociclib	GSE153509.GPL18573.DESeq2R.test403	https://www.ncbi.nlm.nih.gov/geo/query/acc.cgi?acc=GSE153509
2- normal control [lung] influenza A 7561	HumanDisease	4.56e-08	3.5	normal control		lung	influenza A	Treatment vs. Control	SamplingTime[hpi]:InfectionGroup => 1 -> A/Perth/16/2009(H3N2) vs mock	GSE61517.GPL11154.DESeq2R.test2	https://www.ncbi.nlm.nih.gov/geo/query/acc.cgi?acc=GSE61517
8- normal control [optic choroid;retinal pigment epithelium] NA 21620	MouseDisease	4.73e-05	3.5	normal control		optic choroid;retinal pigment epithelium	NA	Other Comparisons	ExperimentGroup => wild type LCMV day 8 vs IFNAR1-/- LCMV day 3	GSE73519.GPL6246.test8	https://www.ncbi.nlm.nih.gov/geo/query/acc.cgi?acc=GSE73519
166- breast carcinoma [breast] palbociclib 2040	OncoHuman	0.0055	3.5	breast carcinoma		breast	palbociclib	Treatment vs. Control	Treatment:Transfection => palbociclib -> FGFR2 M538I vs none	GSE153509.GPL18573.DESeq2R.test166	https://www.ncbi.nlm.nih.gov/geo/query/acc.cgi?acc=GSE153509
14- normal control [peripheral blood] NA 19802	HumanDisease	0.0135	3.5	normal control		peripheral blood	NA	CellType1 vs. CellType2	CellType => neutrophil vs helper T cell	GSE28491.GPL570.test14	https://www.ncbi.nlm.nih.gov/geo/query/acc.cgi?acc=GSE28491
549- normal control [lymph node] NA 15316	MouseDisease	0.000774	3.5	normal control		lymph node	NA	Treatment1 vs. Treatment2	Tissue:ExperimentGroup:SamplingTime[hours] => lymph node:poly(I:C) -> 72 vs 24	GSE120661.GPL10787.test549	https://www.ncbi.nlm.nih.gov/geo/query/acc.cgi?acc=GSE120661
10- rheumatoid arthritis (RA) [synovial tissue] DMSO;IL-1 beta 6046	HumanDisease	0.0424	3.5	rheumatoid arthritis (RA)		synovial tissue	DMSO;IL-1 beta	Treatment vs. Control	DiseaseState:Treatment => rheumatoid arthritis (RA) -> DMSO;IL-1 beta vs DMSO	GSE148395.GPL18573.DESeq2R.test10	https://www.ncbi.nlm.nih.gov/geo/query/acc.cgi?acc=GSE148395
11- normal control [peripheral blood] E_ Coli O111_B4 LPS;IFN gamma 7340	HumanDisease	0.00335	3.5	normal control		peripheral blood	E. Coli O111:B4 LPS;IFN gamma	Treatment1 vs. Treatment2	TreatTime[hours]:ExperimentGroup => 24 -> E. Coli O111:B4 LPS;GPBAR1 agonist;IFN gamma vs DMSO;E. Coli O111:B4 LPS;IFN gamma	GSE57494.GPL11154.DESeq2R.test11	https://www.ncbi.nlm.nih.gov/geo/query/acc.cgi?acc=GSE57494
3- Simpson-Golabi-Behmel syndrome (SGBS) [adipose tissue] TNF 7619	HumanDisease	4.72e-10	3.5	Simpson-Golabi-Behmel syndrome (SGBS)		adipose tissue	TNF	Treatment vs. Control	PreTreatment:Treatment => DMSO -> TNF vs vehicle control	GSE64233.GPL18460.DESeq2R.test3	http://www.ncbi.nlm.nih.gov/geo/query/acc.cgi?acc=GSE64233
6- normal control [liver] NA 66	RatDisease	0.00458	3.5	normal control		liver	NA	Treatment1 vs. Treatment2	SubjectTreatment:TreatTime[weeks] => choline supplemented L-amino acid-defined diet -> 12 vs 8	GSE134715.GPL23945.DESeq2R.test6	https://www.ncbi.nlm.nih.gov/geo/query/acc.cgi?acc=GSE134715
7- atopic dermatitis [skin] NA 6644	HumanDisease	2.75e-09	3.5	atopic dermatitis		skin	NA	Treatment vs. Control	SamplePathology:ExperimentGroup => lesional -> cyclosporine pre-treatment vs untreated	GSE157194.GPL21290.DESeq2R.test7	https://www.ncbi.nlm.nih.gov/geo/query/acc.cgi?acc=GSE157194
1- Hunner's lesions [bladder] NA 24950	HumanDisease	0.00413	3.5	Hunner's lesions		bladder	NA	Disease1 vs. Disease2	ExperimentGroup => Hunner's lesions low bladder capacity vs disease control	GSE57560.GPL16699.test1	https://www.ncbi.nlm.nih.gov/geo/query/acc.cgi?acc=GSE57560
1- juvenile idiopathic arthritis (JIA) [peripheral blood] NA 8290	HumanDisease	6.35e-05	3.5	juvenile idiopathic arthritis (JIA)		peripheral blood	NA	Other Comparisons	DiseaseStage => in remission vs active disease	GSE83415.GPL16791.DESeq2R.test1	http://www.ncbi.nlm.nih.gov/geo/query/acc.cgi?acc=GSE83415
23517- prostate adenocarcinoma (PRAD) [prostate] sorafenib 15021	LINCS	0.0144	3.5	prostate adenocarcinoma (PRAD)	VEGFR;PDGFR;RAF	prostate	sorafenib	Treatment vs. Control	Treatment => sorafenib vs DMSO	GSE70138.GPL20573.LINCS.test23517	https://www.ncbi.nlm.nih.gov/geo/query/acc.cgi?acc=GSE70138
112- disease control [airway epithelium] NA 23115	HumanDisease	0.0236	3.5	disease control		airway epithelium	NA	Treatment1 vs. Treatment2	SamplingTime[hpi]:InfectionGroup => 24 -> icSARS coronavirus BatSRBD (icSARS-CoV-BatSRBD) vs A/California/04/2009(H1N1)	GSE47962.GPL6480.test112	http://www.ncbi.nlm.nih.gov/geo/query/acc.cgi?acc=GSE47962
2- bladder squamous cell carcinoma [bladder] 1144	SingleCellHumanUmi	4.63e-06	3.5	bladder squamous cell carcinoma		bladder		CellType1 vs. others	bladder urothelial cell vs. others	SRP078083_UMI.GPL11154.CellMap1.test2	https://www.ncbi.nlm.nih.gov/sra/SRP078083
3- acute myeloid leukemia (LAML) [hematopoietic tissue] NA 1676	Hematology	0.0125	3.5	acute myeloid leukemia (LAML)		hematopoietic tissue	NA	CellType1 vs. CellType2	CellMarkers:CellDescription => CD34-CD38- -> leukemia stem cells (LSCs) vs non leukemia stem cells (non-LSCs)	GSE76008.GPL10558.test3	https://www.ncbi.nlm.nih.gov/geo/query/acc.cgi?acc=GSE76008
14- normal control [embryo] differentiation medium 29903	HumanDisease	0.0143	3.5	normal control		embryo	differentiation medium	Treatment1 vs. Treatment2	SamplingTime[days] => 20 vs 2	GSE92845.GPL10558.test14	https://www.ncbi.nlm.nih.gov/geo/query/acc.cgi?acc=GSE92845
100- normal control [fetal lung] 1000	SingleCellHumanHCL	0.0103	3.5	normal control		fetal lung		CellType1 vs. others	lung endothelial cell vs. others	HCL_Lung.GPL20795.CellMap9.test100
1- Huntington's disease (HD) [spleen] NA 21521	MouseDisease	0.0016	3.5	Huntington's disease (HD)		spleen	NA	Treatment vs. Control	Genotype:SubjectTreatment => HTT Q175/Q175 -> HTT 3 peptide vaccine vs none	GSE71816.GPL16570.test1	https://www.ncbi.nlm.nih.gov/geo/query/acc.cgi?acc=GSE71816
9- multiple sclerosis (MS) [spleen] NA 24	MouseDisease	0.0332	3.5	multiple sclerosis (MS)		spleen	NA	Tissue1 vs. Tissue2	Tissue => spleen vs liver	E-MTAB-5412.GPL21103.DESeq2.test9	http://www.ebi.ac.uk/arrayexpress/experiments/E-MTAB-5412
45- normal control [brain] 1379	SingleCellMouseUmi	0.00069	3.5	normal control		brain		CellType1 vs. others	microglial cell vs. others	GSE98969_UMI.GPL19057.CellMap6.test45	https://www.ncbi.nlm.nih.gov/geo/query/acc.cgi?acc=GSE98969
92- pancreatic ductal adenocarcinoma [pancreas] culture medium 1364	OncoHuman	0.00876	3.5	pancreatic ductal adenocarcinoma		pancreas	culture medium	Treatment1 vs. Treatment2	CellDescription:ExperimentGroup:TreatTime[hours] => xenograft derived cell line (PANC163):culture medium post 24 hours paclitaxel -> 48 vs 12	GSE135215.GPL20795.DESeq2R.test92	https://www.ncbi.nlm.nih.gov/geo/query/acc.cgi?acc=GSE135215
4- skin squamous cell carcinoma [skin] Transfection_AK144841 siRNA 2 1001	OncoMouse	0.00594	3.5	skin squamous cell carcinoma		skin	Transfection_AK144841 siRNA 2	Treatment vs. Control	Transfection => AK144841 siRNA 2 vs none	GSE89488.GPL13912.test4	https://www.ncbi.nlm.nih.gov/geo/query/acc.cgi?acc=GSE89488
7- lung adenocarcinoma (LUAD);normal control [lung] 1089	SingleCellMouseUmi	0.0285	3.479	lung adenocarcinoma (LUAD);normal control		lung		CellType1 vs. others	monocyte vs. others	GSE127465_UMI.GPL19057.CellMap1.test7	https://www.ncbi.nlm.nih.gov/geo/query/acc.cgi?acc=GSE127465
11- multiple sclerosis (MS);pseudotumor cerebri [cerebrospinal fluid;periphe 382	SingleCellHumanUmi	0.000343	3.479	multiple sclerosis (MS);pseudotumor cerebri		cerebrospinal fluid;peripheral blood		CellType1 vs. others	plasmablast vs. others	GSE138266_UMI.GPL18573.CellMap1.test11	https://www.ncbi.nlm.nih.gov/geo/query/acc.cgi?acc=GSE138266
132- lung adenocarcinoma (LUAD) [lung] 1514	SingleCellHumanUmi	5.45e-06	3.464	lung adenocarcinoma (LUAD)		lung		CellType1 vs. others	type II pneumocyte vs. others	GSE117570_UMI.GPL18573.CellMap9.test132	https://www.ncbi.nlm.nih.gov/geo/query/acc.cgi?acc=GSE117570
6- normal control [duodenum] NA 27681	HumanDisease	0.0285	3.464	normal control		duodenum	NA	Treatment1 vs. Treatment2	BacteriaStrain => CIP104450 vs CIP104448	GSE74988.GPL11532.test6	https://www.ncbi.nlm.nih.gov/geo/query/acc.cgi?acc=GSE74988
3898- normal control [fetal brain] quizartinib 21455	LINCS	0.01	3.464	normal control	FLT3	fetal brain	quizartinib	Treatment vs. Control	Treatment => quizartinib vs DMSO	GSE70138.GPL20573.LINCS.test3898	https://www.ncbi.nlm.nih.gov/geo/query/acc.cgi?acc=GSE70138
2- neuroblastoma [bone marrow] paraquat 16471	HumanDisease	0.00564	3.464	neuroblastoma		bone marrow	paraquat	Treatment vs. Control	Treatment => paraquat vs none	GSE21450.GPL5175.test2	http://www.ncbi.nlm.nih.gov/geo/query/acc.cgi?acc=GSE21450
344- breast carcinoma [breast] fibroblast growth factor 2 (FGF2);palbocicli 2238	OncoHuman	1.16e-05	3.464	breast carcinoma		breast	fibroblast growth factor 2 (FGF2);palbociclib;WZ-4-145	Treatment1 vs. Treatment2	Transfection:Treatment => FGFR1 -> fibroblast growth factor 2 (FGF2);palbociclib;WZ-4-145 vs palbociclib	GSE153509.GPL18573.DESeq2R.test344	https://www.ncbi.nlm.nih.gov/geo/query/acc.cgi?acc=GSE153509
20378- hepatocellular carcinoma (LIHC) [liver] KU60019 11533	LINCS	9.77e-06	3.464	hepatocellular carcinoma (LIHC)	ATM	liver	KU60019	Treatment vs. Control	Treatment => KU60019 vs DMSO	GSE70138.GPL20573.LINCS.test20378	https://www.ncbi.nlm.nih.gov/geo/query/acc.cgi?acc=GSE70138
236- normal control [lung] NA 11066	MouseDisease	6.12e-08	3.464	normal control		lung	NA	Other Comparisons	Tissue:Age[months] => lung -> 15 vs 12	GSE132040.GPL24247.DESeq2R.test236	https://www.ncbi.nlm.nih.gov/geo/query/acc.cgi?acc=GSE132040
1- Simpson-Golabi-Behmel syndrome (SGBS) [adipose tissue] TNF 7617	HumanDisease	1.1e-08	3.464	Simpson-Golabi-Behmel syndrome (SGBS)		adipose tissue	TNF	Treatment vs. Control	PreTreatment:Treatment => active JQ1 -> TNF vs vehicle control	GSE64233.GPL18460.DESeq2R.test1	http://www.ncbi.nlm.nih.gov/geo/query/acc.cgi?acc=GSE64233
72- normal control [peripheral blood] M_ tuberculosis 7785	HumanDisease	9.92e-06	3.464	normal control		peripheral blood	M. tuberculosis	Treatment1 vs. Treatment2	SamplingTime[hours]:InfectionGroup => 4 -> M. tuberculosis H37Rv vs M. smegmatis	GSE67427.GPL16791.DESeq2R.test72	https://www.ncbi.nlm.nih.gov/geo/query/acc.cgi?acc=GSE67427
295- malaria [peripheral blood] P_ falciparum circumsporozoite protein 15223	HumanDisease	1.02e-07	3.464	malaria		peripheral blood	P. falciparum circumsporozoite protein	Treatment1 vs. Treatment2	Ethnicity:Gender:ExperimentGroup2:ExperimentGroup:Treatment => African:female:RTS,S/AS01E pre-immunization:protected -> P. falciparum circumsporozoite protein vs red blood cells	GSE144826.GPL17692.test295	https://www.ncbi.nlm.nih.gov/geo/query/acc.cgi?acc=GSE144826
340- breast carcinoma [breast] fibroblast growth factor 2 (FGF2);fulvestran 2234	OncoHuman	0.0133	3.464	breast carcinoma		breast	fibroblast growth factor 2 (FGF2);fulvestrant;palbociclib;WZ-4-145	Treatment1 vs. Treatment2	Transfection:Treatment => FGFR1 -> fibroblast growth factor 2 (FGF2);fulvestrant;palbociclib;WZ-4-145 vs palbociclib	GSE153509.GPL18573.DESeq2R.test340	https://www.ncbi.nlm.nih.gov/geo/query/acc.cgi?acc=GSE153509
1- type 1 diabetes mellitus [bone marrow] IFN gamma;lipopolysaccharide (LP 16549	MouseDisease	4.9e-12	3.452	type 1 diabetes mellitus		bone marrow	IFN gamma;lipopolysaccharide (LPS)	Treatment vs. Control	PreTreatment:TreatTime[hours] => GM-CSF -> 20 vs 0	GSE15320.GPL81.test1	http://www.ncbi.nlm.nih.gov/geo/query/acc.cgi?acc=GSE15320
11- normal control [decidua;placenta] 570	SingleCellHumanUmi	0.0271	3.452	normal control		decidua;placenta		CellType1 vs. others	pericyte cell vs. others	E-MTAB-6701_UMI.GPL20301.CellMap1.test11	http://www.ebi.ac.uk/arrayexpress/experiments/E-MTAB-6701
75- normal control [lymph node] 210	SingleCellHumanUmiLite	0.00829	3.441	normal control		lymph node		CellType1 vs. others	NK cell vs. others	TabulaSapiens_UMI.GPL24676.CellMap12.test75
15- eating disorder [dorsolateral prefrontal cortex] NA 25253	HumanDisease	0.000184	3.441	eating disorder		dorsolateral prefrontal cortex	NA	Disease1 vs. Disease2	DiseaseSubtype => bulimia nervosa;anorexia nervosa vs bulimia nervosa	GSE60190.GPL6947.test15	https://www.ncbi.nlm.nih.gov/geo/query/acc.cgi?acc=GSE60190
1020- breast ductal carcinoma [breast] sorafenib 225	LINCS	0.0233	3.441	breast ductal carcinoma	VEGFR;PDGFR;RAF	breast	sorafenib	Treatment vs. Control	Treatment => sorafenib vs DMSO	GSE70138.GPL20573.LINCS.test1020	https://www.ncbi.nlm.nih.gov/geo/query/acc.cgi?acc=GSE70138
11- disease control [liver] NA 14299	MouseDisease	0.000718	3.441	disease control		liver	NA	Other Comparisons	SubjectTreatment:Genotype:Molecule => complete amino acids media:EIF2AK4-/- -> polyribosomal RNA vs total RNA	GSE11496.GPL1261.test11	https://www.ncbi.nlm.nih.gov/geo/query/acc.cgi?acc=GSE11496
8506- breast adenocarcinoma [breast] momelotinib 26576	LINCS	0.029	3.441	breast adenocarcinoma	JAK1;JAK2	breast	momelotinib	Treatment vs. Control	Treatment => momelotinib vs DMSO	GSE70138.GPL20573.LINCS.test8506	https://www.ncbi.nlm.nih.gov/geo/query/acc.cgi?acc=GSE70138
2- diabetes mellitus [abdominal fat] NA 19778	MouseDisease	1.19e-05	3.441	diabetes mellitus		abdominal fat	NA	Treatment vs. Control	SubjectTreatment => TSC22D4 shRNA vs control shRNA	GSE53753.GPL17791.test2	http://www.ncbi.nlm.nih.gov/geo/query/acc.cgi?acc=GSE53753
14- eating disorder [dorsolateral prefrontal cortex] NA 25252	HumanDisease	0.000526	3.441	eating disorder		dorsolateral prefrontal cortex	NA	Disease1 vs. Disease2	DiseaseSubtype => bulimia nervosa;anorexia nervosa vs anorexia nervosa	GSE60190.GPL6947.test14	https://www.ncbi.nlm.nih.gov/geo/query/acc.cgi?acc=GSE60190
3- inclusion body myositis [skeletal muscle] NA 23368	HumanDisease	0.000102	3.441	inclusion body myositis		skeletal muscle	NA	Disease1 vs. Disease2	DiseaseState => inclusion body myositis vs disease control	GSE48280.GPL6244.test3	https://www.ncbi.nlm.nih.gov/geo/query/acc.cgi?acc=GSE48280
1408- normal control [liver] NA 3916	RatDisease	0.00411	3.441	normal control		liver	NA	Treatment1 vs. Treatment2	ExperimentGroup2 => dexamethasone 150 mg/kg/day 3 days vs dexamethasone 1 mg/kg/day 3 days	GSE57815.GPL1355.test1408	https://www.ncbi.nlm.nih.gov/geo/query/acc.cgi?acc=GSE57815
246- normal control [spleen] NA 2688	MouseDisease	0.00941	3.441	normal control		spleen	NA	CellType1 vs. CellType2	CellDescription => spleen SIGLECH-LY6C+ pre-DC vs bone marrow SIGLECH-LY6C+ pre-DC	GSE122108.GPL19057.DESeq2.test246	https://www.ncbi.nlm.nih.gov/geo/query/acc.cgi?acc=GSE122108
15- Zika fever [peripheral blood] Zika virus peptide 1662	HumanDisease	7.64e-05	3.441	Zika fever		peripheral blood	Zika virus peptide	CellType1 vs. CellType2	CellDescription => DENV pre-exposed ZIKV peptide stimulated IFNg+CD8+ T cell vs DENV pre-exposed ZIKV peptide stimulated IFNg-CD8+ T cell	GSE105884.GPL16791.DESeq2R.test15	https://www.ncbi.nlm.nih.gov/geo/query/acc.cgi?acc=GSE105884
235- normal control [peripheral blood] culture medium 10984	HumanDisease	0.0013	3.441	normal control		peripheral blood	culture medium	Other Comparisons	Treatment:AgeCategory => culture medium -> adult vs teenager	GSE103500.GPL10558.test235	https://www.ncbi.nlm.nih.gov/geo/query/acc.cgi?acc=GSE103500
2- breast carcinoma [breast] actein 12372	OncoHuman	0.02	3.441	breast carcinoma		breast	actein	Treatment vs. Control	CellLine:TreatTime[hours]:ExperimentGroup => MDAMB453:24 -> 40 ug/ml actein vs DMSO	GSE7848.GPL571.test2	http://www.ncbi.nlm.nih.gov/geo/query/acc.cgi?acc=GSE7848
75- normal control [fetal kidney] 823	SingleCellHumanHCL	0.0013	3.441	normal control		fetal kidney		CellType1 vs. others	renal interstitial cell vs. others	HCL_Kidney.GPL20795.CellMap7.test75
12- ovarian cancer [ovary] culture medium 3559	OncoHuman	4e-06	3.441	ovarian cancer		ovary	culture medium	Treatment1 vs. Treatment2	GeneticModification => CRISPR knockout BRD4;CRISPR knockout KDM6B vs CRISPR knockout KDM6B	GSE71074.GPL11154.DESeq2R.test12	https://www.ncbi.nlm.nih.gov/geo/query/acc.cgi?acc=GSE71074
951- breast carcinoma [breast] fulvestrant 2912	OncoHuman	0.000186	3.441	breast carcinoma		breast	fulvestrant	Treatment1 vs. Treatment2	Treatment:Transfection => fulvestrant -> FGFR2 M538I vs FGFR2	GSE153509.GPL18573.DESeq2R.test951	https://www.ncbi.nlm.nih.gov/geo/query/acc.cgi?acc=GSE153509
12- Ewing sarcoma [bone] NA 1690	OncoHuman	6.57e-06	3.441	Ewing sarcoma		bone	NA	Treatment1 vs. Treatment2	SamplingTime:SubjectTreatment => hour 24 post-first dose -> eribulin;irinotecan vs eribulin	GSE146687.GPL21290.DESeq2R.test12	https://www.ncbi.nlm.nih.gov/geo/query/acc.cgi?acc=GSE146687
1- cardiac hypertrophy [heart] NA 18162	MouseDisease	0.000156	3.441	cardiac hypertrophy		heart	NA	Treatment vs. Control	ExperimentGroup => 2 weeks induction and 2 days off vs control	GSE3383.GPL339.test1	https://www.ncbi.nlm.nih.gov/geo/query/acc.cgi?acc=GSE3383
27546- normal control [bone marrow] BGT226 19497	LINCS	0.0433	3.441	normal control	PI3K;mTOR	bone marrow	BGT226	Treatment vs. Control	Treatment => BGT226 vs DMSO	GSE70138.GPL20573.LINCS.test27546	https://www.ncbi.nlm.nih.gov/geo/query/acc.cgi?acc=GSE70138
18- anemia [bone marrow] 175	SingleCellHumanHCL	0.0274	3.441	anemia		bone marrow		CellType1 vs. others	dendritic cell (DC) vs. others	HCL_BoneMarrow.GPL20795.CellMap3.test18
2- type 1 diabetes mellitus [peripheral blood] NA 20045	HumanDisease	0.00055	3.441	type 1 diabetes mellitus		peripheral blood	NA	Disease vs. Normal	Haplotype[HLA_DQB1]:DiseaseState => 2;302 -> type 1 diabetes mellitus vs normal control	GSE30208.GPL6102.test2	http://www.ncbi.nlm.nih.gov/geo/query/acc.cgi?acc=GSE30208
55- pseudotumor cerebri [cerebrospinal fluid] 426	SingleCellHumanUmi	0.0269	3.441	pseudotumor cerebri		cerebrospinal fluid		CellType1 vs. others	T cell vs. others	GSE138266_UMI.GPL18573.CellMap4.test55	https://www.ncbi.nlm.nih.gov/geo/query/acc.cgi?acc=GSE138266
14694- normal control [breast] QL-X-138 5217	LINCS	1.16e-06	3.441	normal control	BTK;MNK	breast	QL-X-138	Treatment vs. Control	Treatment => QL-X-138 vs DMSO	GSE70138.GPL20573.LINCS.test14694	https://www.ncbi.nlm.nih.gov/geo/query/acc.cgi?acc=GSE70138
14674- normal control [breast] palbociclib 5195	LINCS	0.0181	3.441	normal control	CDK4;CDK6	breast	palbociclib	Treatment vs. Control	Treatment => palbociclib vs DMSO	GSE70138.GPL20573.LINCS.test14674	https://www.ncbi.nlm.nih.gov/geo/query/acc.cgi?acc=GSE70138
81- normal control [peripheral blood] IL-21;IL-6 27761	HumanDisease	0.00104	3.441	normal control		peripheral blood	IL-21;IL-6	Treatment1 vs. Treatment2	Treatment:SamplingTime => IL-21;IL-6 -> hour 96 vs hour 24	GSE75007.GPL10558.test81	https://www.ncbi.nlm.nih.gov/geo/query/acc.cgi?acc=GSE75007
1- nonalcoholic steatohepatitis (NASH) [liver] NA 17428	MouseDisease	3.58e-08	3.441	nonalcoholic steatohepatitis (NASH)		liver	NA	Disease vs. Normal	DiseaseStage => early-stage vs normal	GSE24031.GPL1261.test1	http://www.ncbi.nlm.nih.gov/geo/query/acc.cgi?acc=GSE24031
112- disease control [airway epithelium] NA 22749	HumanDisease	0.00275	3.441	disease control		airway epithelium	NA	Treatment1 vs. Treatment2	SamplingTime[hpi]:InfectionGroup => 12 -> icSARS coronavirus deltaORF6 (icSARS-CoV-deltaORF6) vs A/California/04/2009(H1N1)	GSE47960.GPL6480.test112	http://www.ncbi.nlm.nih.gov/geo/query/acc.cgi?acc=GSE47960
65- pancreatic ductal adenocarcinoma [pancreas] palbociclib 1334	OncoHuman	0.00299	3.441	pancreatic ductal adenocarcinoma		pancreas	palbociclib	Treatment1 vs. Treatment2	CellDescription:TreatTime[hours]:ExperimentGroup => xenograft derived cell line (PANC163):12 -> palbociclib post 24 hours paclitaxel vs culture medium post 24 hours paclitaxel	GSE135215.GPL20795.DESeq2R.test65	https://www.ncbi.nlm.nih.gov/geo/query/acc.cgi?acc=GSE135215
119- normal control [peripheral blood] NA 3868	Hematology	0.0398	3.441	normal control		peripheral blood	NA	Tissue1 vs. Tissue2	CellType => pro-NK cell vs naive CD8+ T cell	GSE24759.GPL4685.test119	https://www.ncbi.nlm.nih.gov/geo/query/acc.cgi?acc=GSE24759
9- normal control [breast] 750	SingleCellHumanUmi	0.0488	3.43	normal control		breast		CellType1 vs. others	mammary gland luminal epithelial cell vs. others	GSE113196_UMI.GPL20301.CellMap1.test9	https://www.ncbi.nlm.nih.gov/geo/query/acc.cgi?acc=GSE113196
31- lung injury;normal control [lung epithelium] 1448	SingleCellMouseUmi	0.00224	3.43	lung injury;normal control		lung epithelium		CellType1 vs. others	club cell vs. others	GSE141259_UMI.GPL21103.CellMap2.test31	https://www.ncbi.nlm.nih.gov/geo/query/acc.cgi?acc=GSE141259
5- normal control [primary bronchial epithelium] DMSO;IL-6;JAK1 inhibitor;s 2723	HumanDisease	4.63e-13	3.43	normal control		primary bronchial epithelium	DMSO;IL-6;JAK1 inhibitor;soluble IL-6 receptor (sIL-6R)	Treatment vs. Control	Treatment => DMSO;IL-6;JAK1 inhibitor;soluble IL-6 receptor (sIL-6R) vs DMSO	GSE113185.GPL18573.DESeq2R.test5	https://www.ncbi.nlm.nih.gov/geo/query/acc.cgi?acc=GSE113185
5- multiple sclerosis (MS);pseudotumor cerebri [cerebrospinal fluid;peripher 376	SingleCellHumanUmi	5.69e-05	3.43	multiple sclerosis (MS);pseudotumor cerebri		cerebrospinal fluid;peripheral blood		CellType1 vs. others	T cell vs. others	GSE138266_UMI.GPL18573.CellMap1.test5	https://www.ncbi.nlm.nih.gov/geo/query/acc.cgi?acc=GSE138266
6- normal control [placenta] 1193	SingleCellHumanHCL	0.00162	3.429	normal control		placenta		CellType1 vs. others	erythroid cell vs. others	HCL_Placenta.GPL20795.CellMap1.test6
16- lung adenocarcinoma (LUAD);lung squamous cell carcinoma (LUSC) [lung] 1398	SingleCellHumanUmi	2.59e-08	3.429	lung adenocarcinoma (LUAD);lung squamous cell carcinoma (LUSC)		lung		CellType1 vs. others	B cell vs. others	GSE117570_UMI.GPL18573.CellMap1.test16	https://www.ncbi.nlm.nih.gov/geo/query/acc.cgi?acc=GSE117570
265- normal control [thymus] 400	SingleCellHumanUmiLite	4.28e-13	3.429	normal control		thymus		CellType1 vs. others	DN4 T cell vs. others	TabulaSapiens_UMI.GPL24676.CellMap21.test265
14- amyloidosis;monoclonal gammopathy of uncertain significance;multiple mye 794	SingleCellHumanUmi	0.00514	3.413	amyloidosis;monoclonal gammopathy of uncertain significance;multiple myeloma;smoldering multiple myeloma		crest bone marrow		CellType1 vs. others	plasma B cell vs. others	GSE117156_UMI.GPL18573.CellMap1.test14	https://www.ncbi.nlm.nih.gov/geo/query/acc.cgi?acc=GSE117156
120- acute myeloid leukemia (LAML) [crest bone marrow] 280	SingleCellHumanUmi	0.0134	3.413	acute myeloid leukemia (LAML)		crest bone marrow		CellType1 vs. others	hematopoietic precursor cell vs. others	GSE116256_UMI.GPL18573.CellMap5.test120	https://www.ncbi.nlm.nih.gov/geo/query/acc.cgi?acc=GSE116256
24- Alzheimer's disease (AD) [entorhinal cortex;superior frontal gyrus] 89	SingleCellHumanUmi	2.95e-05	3.413	Alzheimer's disease (AD)		entorhinal cortex;superior frontal gyrus		CellType1 vs. others	excitatory neuron vs. others	GSE147528_UMI.GPL24676.CellMap3.test24
239- normal control [lung] 238	SingleCellMouseUmi	0.0411	3.413	normal control		lung		CellType1 vs. others	type II pneumocyte vs. others	GSE108097_UMI.GPL17021.CellMap4.test239	https://www.ncbi.nlm.nih.gov/geo/query/acc.cgi?acc=GSE108097
36- Huntington's disease (HD) [cerebellum] NA 8038	MouseDisease	4.38e-10	3.413	Huntington's disease (HD)		cerebellum	NA	Other Comparisons	Age[months]:Genotype:Gender => 6:male -> HTT Q140/+ vs HTT Q20/+	GSE78270.GPL13112.DESeq2.test36	http://www.ncbi.nlm.nih.gov/geo/query/acc.cgi?acc=GSE78270
6981- non-small cell lung carcinoma [lung] dacomitinib 24881	LINCS	2.22e-11	3.413	non-small cell lung carcinoma	EGFR	lung	dacomitinib	Treatment vs. Control	Treatment => dacomitinib vs DMSO	GSE70138.GPL20573.LINCS.test6981	https://www.ncbi.nlm.nih.gov/geo/query/acc.cgi?acc=GSE70138
3- estrogen-receptor positive breast cancer [breast] NA 13255	OncoHuman	0.00046	3.411	estrogen-receptor positive breast cancer		breast	NA	Treatment vs. Control	PairingStatus:SamplingTime => paired -> week 4 (during mastectomy) vs week 2 (intraoperative at ovariectomy)	GSE97221.GPL10558.test3	https://www.ncbi.nlm.nih.gov/geo/query/acc.cgi?acc=GSE97221
147- normal control [peripheral blood] NA 30386	HumanDisease	1.49e-05	3.411	normal control		peripheral blood	NA	Other Comparisons	CellType:ExperimentGroup:Response:AgeCategory => B cell:day 28:no response -> old vs young	GSE95584.GPL10558.test147	https://www.ncbi.nlm.nih.gov/geo/query/acc.cgi?acc=GSE95584
1199- normal control [lymph node] NA 14778	MouseDisease	7.3e-06	3.411	normal control		lymph node	NA	Treatment1 vs. Treatment2	Tissue:ExperimentGroup2:ExperimentGroup => lymph node:hour 168 -> poly(I:C) vs Montanide ISA 51	GSE120661.GPL10787.test1199	https://www.ncbi.nlm.nih.gov/geo/query/acc.cgi?acc=GSE120661
89- normal control [peripheral blood] NA 26041	HumanDisease	7.56e-05	3.411	normal control		peripheral blood	NA	Other Comparisons	CellType:SamplingTime:Response:AgeCategory => B cell:day 7:no response -> old vs young	GSE65440.GPL10558.test89	https://www.ncbi.nlm.nih.gov/geo/query/acc.cgi?acc=GSE65440
25595- breast adenocarcinoma [breast] AT7519 17329	LINCS	0.00542	3.411	breast adenocarcinoma	CDK	breast	AT7519	Treatment vs. Control	Treatment => AT7519 vs DMSO	GSE70138.GPL20573.LINCS.test25595	https://www.ncbi.nlm.nih.gov/geo/query/acc.cgi?acc=GSE70138
40- renal cell carcinoma (RCC) [kidney] HAMLET 8063	OncoHuman	9.87e-05	3.411	renal cell carcinoma (RCC)		kidney	HAMLET	Treatment1 vs. Treatment2	CellLine:Treatment:TreatTime[hours] => A498:HAMLET -> 3 vs 0.25	GSE23772.GPL6884.test40	https://www.ncbi.nlm.nih.gov/geo/query/acc.cgi?acc=GSE23772
2- control [pleura] crocidolite asbestos 3494	OncoHuman	3.91e-05	3.411	control		pleura	crocidolite asbestos	Treatment vs. Control	ExperimentGroup:Treatment => HPM3 -> crocidolite asbestos vs none	GSE63966.GPL15433.DESeq2R.test2	https://www.ncbi.nlm.nih.gov/geo/query/acc.cgi?acc=GSE63966
27- renal cell carcinoma (RCC) [kidney] HAMLET 8048	OncoHuman	0.00011	3.411	renal cell carcinoma (RCC)		kidney	HAMLET	Treatment vs. Control	CellLine:TreatTime[hours]:Treatment => A498:1.25 -> HAMLET vs vehicle control	GSE23772.GPL6884.test27	https://www.ncbi.nlm.nih.gov/geo/query/acc.cgi?acc=GSE23772
726- normal control [fetal liver] 725	SingleCellMouseUmi	0.00521	3.411	normal control		fetal liver		CellType1 vs. others	mast cell vs. others	GSE108097_UMI.GPL17021.CellMap29.test726	https://www.ncbi.nlm.nih.gov/geo/query/acc.cgi?acc=GSE108097
6591- non-small cell lung carcinoma [lung] sorafenib 24448	LINCS	0.0063	3.411	non-small cell lung carcinoma	VEGFR;PDGFR;RAF	lung	sorafenib	Treatment vs. Control	Treatment => sorafenib vs DMSO	GSE70138.GPL20573.LINCS.test6591	https://www.ncbi.nlm.nih.gov/geo/query/acc.cgi?acc=GSE70138
13- pancreatic ductal adenocarcinoma [pancreas] palbociclib 1277	OncoHuman	6.38e-05	3.411	pancreatic ductal adenocarcinoma		pancreas	palbociclib	Treatment vs. Control	CellDescription:ExperimentGroup2 => xenograft derived cell line (PANC215) -> 12 hours palbociclib post 24 hours paclitaxel vs 24 hours DMSO	GSE135215.GPL20795.DESeq2R.test13	https://www.ncbi.nlm.nih.gov/geo/query/acc.cgi?acc=GSE135215
366- normal control [liver] NA 3617	RatDisease	0.000175	3.411	normal control		liver	NA	Treatment1 vs. Treatment2	ExperimentGroup:TreatTime => dimethylformamide 700 mg/kg/day -> day 7 vs day 3	GSE57815.GPL1355.test366	https://www.ncbi.nlm.nih.gov/geo/query/acc.cgi?acc=GSE57815
6253- melanoma [skin] LDN193189 24073	LINCS	0.00247	3.411	melanoma	ALK1	skin	LDN193189	Treatment vs. Control	Treatment => LDN193189 vs DMSO	GSE70138.GPL20573.LINCS.test6253	https://www.ncbi.nlm.nih.gov/geo/query/acc.cgi?acc=GSE70138
28- normal control [neocortex] NA 2707	MouseDisease	5.3e-08	3.411	normal control		neocortex	NA	CellType1 vs. CellType2	CellDescription => neocortex microglial cell vs cerebellum microglial cell	GSE122108.GPL19057.DESeq2.test28	https://www.ncbi.nlm.nih.gov/geo/query/acc.cgi?acc=GSE122108
47- normal control [neostriatum] NA 8194	MouseDisease	1.19e-06	3.411	normal control		neostriatum	NA	Other Comparisons	Age[months]:Genotype:Gender => wild type:female -> 10 vs 6	GSE78274.GPL13112.DESeq2.test47	http://www.ncbi.nlm.nih.gov/geo/query/acc.cgi?acc=GSE78274
14874- normal control [breast] torin 1 5417	LINCS	0.00722	3.411	normal control	mTOR	breast	torin 1	Treatment vs. Control	Treatment => torin 1 vs DMSO	GSE70138.GPL20573.LINCS.test14874	https://www.ncbi.nlm.nih.gov/geo/query/acc.cgi?acc=GSE70138
62- normal control [peripheral blood] IFN gamma;IL-21;IL-6 27740	HumanDisease	2.84e-05	3.411	normal control		peripheral blood	IFN gamma;IL-21;IL-6	Treatment1 vs. Treatment2	Treatment:SamplingTime => IFN gamma;IL-21;IL-6 -> hour 96 vs hour 6	GSE75007.GPL10558.test62	https://www.ncbi.nlm.nih.gov/geo/query/acc.cgi?acc=GSE75007
13- disease control [fetal lung] 1139	SingleCellMouseUmi	0.00959	3.411	disease control		fetal lung		CellType1 vs. others	unassigned cell vs. others	GSE139186_UMI.GPL17021.CellMap2.test13	https://www.ncbi.nlm.nih.gov/geo/query/acc.cgi?acc=GSE139186
1- ulcerative colitis (UC) [intestinal organoid] NA 1483	HumanDisease	2.53e-07	3.411	ulcerative colitis (UC)		intestinal organoid	NA	Disease1 vs. Disease2	ExperimentGroup => ulcerative colitis colonic organoids vs non-IBD colonic organoids	GSE102746.GPL16791.DESeq2R.test1	https://www.ncbi.nlm.nih.gov/geo/query/acc.cgi?acc=GSE102746
26- type 1 diabetes mellitus [peripheral blood] NA 7482	HumanDisease	4.89e-05	3.411	type 1 diabetes mellitus		peripheral blood	NA	Disease vs. Normal	CellType:DiseaseState => neutrophil -> type 1 diabetes mellitus vs normal control	GSE60424.GPL15456.DESeq2R.test26	http://www.ncbi.nlm.nih.gov/geo/query/acc.cgi?acc=GSE60424
4588- normal control [fetal brain] ponatinib 22222	LINCS	0.0073	3.411	normal control	RTK	fetal brain	ponatinib	Treatment vs. Control	Treatment => ponatinib vs DMSO	GSE70138.GPL20573.LINCS.test4588	https://www.ncbi.nlm.nih.gov/geo/query/acc.cgi?acc=GSE70138
3- Gaucher's disease type I [lung] NA 6744	MouseDisease	4.2e-06	3.411	Gaucher's disease type I		lung	NA	Treatment vs. Control	Tissue:SubjectTreatment => lung -> imiglucerase vs saline	GSE44674.GPL13112.DESeq2.test3	https://www.ncbi.nlm.nih.gov/geo/query/acc.cgi?acc=GSE44674
99- Huntington's disease (HD) [hippocampus] NA 7792	MouseDisease	2.85e-08	3.411	Huntington's disease (HD)		hippocampus	NA	Other Comparisons	Age[months]:Genotype:Gender => HTT Q175/+:male -> 6 vs 2	GSE73503.GPL13112.DESeq2.test99	http://www.ncbi.nlm.nih.gov/geo/query/acc.cgi?acc=GSE73503
7477- breast adenocarcinoma [breast] quizartinib 25432	LINCS	1.56e-07	3.411	breast adenocarcinoma	FLT3	breast	quizartinib	Treatment vs. Control	Treatment => quizartinib vs DMSO	GSE70138.GPL20573.LINCS.test7477	https://www.ncbi.nlm.nih.gov/geo/query/acc.cgi?acc=GSE70138
2- disease control [kidney] NA 22051	HumanDisease	2.38e-05	3.411	disease control		kidney	NA	Treatment vs. Control	DiseaseState[donor]:ExperimentGroup => brain diseases -> post-transplant, after reperfusion vs pre-transplant, before organ retrieval	GSE43974.GPL10558.test2	https://www.ncbi.nlm.nih.gov/geo/query/acc.cgi?acc=GSE43974
12- normal control [peripheral blood] NA 3448	HumanDisease	1.67e-07	3.411	normal control		peripheral blood	NA	Treatment vs. Control	Response:SamplingTime => low response -> 72 hours after third administration vs pre-treatment	GSE120115.GPL16791.DESeq2R.test12	https://www.ncbi.nlm.nih.gov/geo/query/acc.cgi?acc=GSE120115
1275- breast ductal carcinoma [breast] gefitinib 3057	LINCS	1.81e-05	3.411	breast ductal carcinoma	EGFR	breast	gefitinib	Treatment vs. Control	Treatment => gefitinib vs DMSO	GSE70138.GPL20573.LINCS.test1275	https://www.ncbi.nlm.nih.gov/geo/query/acc.cgi?acc=GSE70138
863- normal control [bone] 862	SingleCellMouseUmi	0.0316	3.411	normal control		bone		CellType1 vs. others	neuron vs. others	GSE108097_UMI.GPL17021.CellMap37.test863	https://www.ncbi.nlm.nih.gov/geo/query/acc.cgi?acc=GSE108097
649- normal control [bone marrow] 648	SingleCellMouseUmi	5.07e-05	3.411	normal control		bone marrow		CellType1 vs. others	pre-B cell vs. others	GSE108097_UMI.GPL17021.CellMap25.test649	https://www.ncbi.nlm.nih.gov/geo/query/acc.cgi?acc=GSE108097
49- bone osteosarcoma (OS) [bone] nilotinib 3596	HumanDisease	2.12e-05	3.411	bone osteosarcoma (OS)		bone	nilotinib	Treatment1 vs. Treatment2	Dosage:Treatment => 10 uM -> nilotinib vs 1,9-pyrazoloanthrone	GSE120222.GPL20301.DESeq2R.test49	https://www.ncbi.nlm.nih.gov/geo/query/acc.cgi?acc=GSE120222
130- normal control [peripheral blood] peptidoglycan (PGN) 10868	HumanDisease	2.22e-07	3.402	normal control		peripheral blood	peptidoglycan (PGN)	Treatment1 vs. Treatment2	Treatment => peptidoglycan (PGN) vs IFN gamma	GSE103500.GPL10558.test130	https://www.ncbi.nlm.nih.gov/geo/query/acc.cgi?acc=GSE103500
36- castration-resistant prostate carcinoma [prostate] 1798	SingleCellHumanUmi	0.0246	3.402	castration-resistant prostate carcinoma		prostate		CellType1 vs. others	myeloid cell vs. others	GSE137829_UMI.GPL24676.CellMap7.test36	https://www.ncbi.nlm.nih.gov/geo/query/acc.cgi?acc=GSE137829
4730- melanoma [skin] XMD16-144 22381	LINCS	4.89e-05	3.402	melanoma	multiple targets	skin	XMD16-144	Treatment vs. Control	Treatment => XMD16-144 vs DMSO	GSE70138.GPL20573.LINCS.test4730	https://www.ncbi.nlm.nih.gov/geo/query/acc.cgi?acc=GSE70138
1- normal control [lymph node;spleen] digoxin 6889	MouseDisease	6.89e-28	3.402	normal control		lymph node;spleen	digoxin	Treatment vs. Control	Treatment => digoxin vs DMSO	GSE56240.GPL13112.DESeq2.test1	http://www.ncbi.nlm.nih.gov/geo/query/acc.cgi?acc=GSE56240
28- breast carcinoma [breast] mitoxantrone 4420	OncoHuman	2.51e-11	3.402	breast carcinoma		breast	mitoxantrone	Treatment1 vs. Treatment2	Treatment => mitoxantrone vs idarubicin	GSE97460.GPL16791.DESeq2R.test28	https://www.ncbi.nlm.nih.gov/geo/query/acc.cgi?acc=GSE97460
11925- breast ductal carcinoma [breast] enzastaurin 2141	LINCS	2.74e-06	3.402	breast ductal carcinoma	PKC beta	breast	enzastaurin	Treatment vs. Control	Treatment => enzastaurin vs DMSO	GSE70138.GPL20573.LINCS.test11925	https://www.ncbi.nlm.nih.gov/geo/query/acc.cgi?acc=GSE70138
35- normal control [occipital cortex] 34	SingleCellMouseUmiLite	0.000448	3.402	normal control		occipital cortex		CellType1 vs. others	neuron vs. others	GSE116470_UMI.GPL19057.CellMap3.test35
3- castration-resistant prostate carcinoma [prostate] 1765	SingleCellHumanUmi	0.0447	3.402	castration-resistant prostate carcinoma		prostate		CellType1 vs. others	myeloid cell vs. others	GSE137829_UMI.GPL24676.CellMap1.test3	https://www.ncbi.nlm.nih.gov/geo/query/acc.cgi?acc=GSE137829
76- normal control [brain] recombinant mTGF beta 1 9999	MouseDisease	8.35e-07	3.402	normal control		brain	recombinant mTGF beta 1	Treatment1 vs. Treatment2	TreatTime[hours]:Treatment => 72 -> recombinant mTGF beta 1 vs poly(I:C)-HMW	GSE109329.GPL19057.DESeq2R.test76	https://www.ncbi.nlm.nih.gov/geo/query/acc.cgi?acc=GSE109329
628- normal control [liver] NA 3562	RatDisease	5.18e-08	3.402	normal control		liver	NA	Treatment1 vs. Treatment2	ExperimentGroup:TreatTime => mifepristone 300 mg/kg/day -> day 5 vs day 3	GSE57815.GPL1355.test628	https://www.ncbi.nlm.nih.gov/geo/query/acc.cgi?acc=GSE57815
5- anaplastic astrocytoma;glioblastoma (GBM) [brain;frontal lobe;parietal l 1117	SingleCellHumanUmi	0.0315	3.4	anaplastic astrocytoma;glioblastoma (GBM)		brain;frontal lobe;parietal lobe;temporal lobe		CellType1 vs. others	microglial cell vs. others	PRJNA579593_UMI.GPL19057.CellMap1.test5
3789- normal control [fetal brain] Cot inhibitor-2 21334	LINCS	0.000666	3.4	normal control	COT	fetal brain	Cot inhibitor-2	Treatment vs. Control	Treatment => Cot inhibitor-2 vs DMSO	GSE70138.GPL20573.LINCS.test3789	https://www.ncbi.nlm.nih.gov/geo/query/acc.cgi?acc=GSE70138
75- normal control [testis] 74	SingleCellMouseUmi	1.49e-05	3.4	normal control		testis		CellType1 vs. others	testicular cell vs. others	GSE108097_UMI.GPL17021.CellMap1.test75	https://www.ncbi.nlm.nih.gov/geo/query/acc.cgi?acc=GSE108097
13933- prostate adenocarcinoma (PRAD) [prostate] afatinib 4372	LINCS	0.000827	3.4	prostate adenocarcinoma (PRAD)	EGFR;HER2	prostate	afatinib	Treatment vs. Control	Treatment => afatinib vs DMSO	GSE70138.GPL20573.LINCS.test13933	https://www.ncbi.nlm.nih.gov/geo/query/acc.cgi?acc=GSE70138
24- normal control [hippocampus] NA 2681	MouseDisease	4.07e-10	3.4	normal control		hippocampus	NA	CellType1 vs. CellType2	CellDescription => hippocampus microglial cell vs cerebellum microglial cell	GSE122108.GPL19057.DESeq2.test24	https://www.ncbi.nlm.nih.gov/geo/query/acc.cgi?acc=GSE122108
15- normal control [chorionic villus] 308	SingleCellHumanHCL	0.0208	3.4	normal control		chorionic villus		CellType1 vs. others	syncytiotrophoblast cell vs. others	HCL_ChorionicVillus.GPL20795.CellMap1.test15
1- breast cancer [breast] NA 11170	OncoHuman	0.00448	3.4	breast cancer		breast	NA	Resistant vs. Sensitive	DiseaseStatus:Response => locally advanced -> resistant vs sensitive	GSE6434.GPL8300.test1	http://www.ncbi.nlm.nih.gov/geo/query/acc.cgi?acc=GSE6434
8- normal control [fetal rib] 1244	SingleCellHumanHCL	0.0346	3.4	normal control		fetal rib		CellType1 vs. others	unassigned cell vs. others	HCL_Rib.GPL20795.CellMap3.test8
1- liver cancer [plasma] NA 1635	OncoHuman	1.06e-15	3.4	liver cancer		plasma	NA	Disease vs. Normal	ExperimentGroup => liver cancer stage 0 or A cfRNA vs normal blood cfRNA	GSE142987.GPL20795.DESeq2R.test1	https://www.ncbi.nlm.nih.gov/geo/query/acc.cgi?acc=GSE142987
9- normal control [bone marrow] high density lipoprotein (HDL);Pam3CSK4 19020	MouseDisease	3.14e-06	3.4	normal control		bone marrow	high density lipoprotein (HDL);Pam3CSK4	Treatment vs. Control	Treatment => high density lipoprotein (HDL);Pam3CSK4 vs none	GSE44034.GPL6887.test9	https://www.ncbi.nlm.nih.gov/geo/query/acc.cgi?acc=GSE44034
6- diet induced obesity [skeletal muscle] NA 15926	MouseDisease	9.14e-07	3.4	diet induced obesity		skeletal muscle	NA	Treatment1 vs. Treatment2	AnimalStrain:Tissue:SubjectTreatment => C57BL/6:skeletal muscle -> high fat diet vs low fat diet	GSE123394.GPL81.test6	https://www.ncbi.nlm.nih.gov/geo/query/acc.cgi?acc=GSE123394
4- Simpson-Golabi-Behmel syndrome (SGBS) [adipose tissue] TNF 7620	HumanDisease	1.46e-08	3.4	Simpson-Golabi-Behmel syndrome (SGBS)		adipose tissue	TNF	Treatment vs. Control	PreTreatment:Treatment => RELA shRNA -> TNF vs vehicle control	GSE64233.GPL18460.DESeq2R.test4	http://www.ncbi.nlm.nih.gov/geo/query/acc.cgi?acc=GSE64233
134- normal control [peripheral blood] peptidoglycan (PGN) 10872	HumanDisease	5.88e-06	3.4	normal control		peripheral blood	peptidoglycan (PGN)	Treatment1 vs. Treatment2	Treatment => peptidoglycan (PGN) vs lipopolysaccharide (LPS)	GSE103500.GPL10558.test134	https://www.ncbi.nlm.nih.gov/geo/query/acc.cgi?acc=GSE103500
145- normal control [prostate] 280	SingleCellHumanUmiLite	0.0054	3.4	normal control		prostate		CellType1 vs. others	neutrophil vs. others	TabulaSapiens_UMI.GPL24676.CellMap16.test145
9- Huntington's disease (HD) [cerebrum] NA 7667	MouseDisease	1.47e-10	3.4	Huntington's disease (HD)		cerebrum	NA	Other Comparisons	Age[months]:Genotype:Gender => 2:HTT Q140/+ -> female vs male	GSE73468.GPL13112.DESeq2.test9	http://www.ncbi.nlm.nih.gov/geo/query/acc.cgi?acc=GSE73468
1- uveal melanoma (UVM) [eye] 1023	SingleCellHumanUmi	0.00938	3.4	uveal melanoma (UVM)		eye		CellType1 vs. others	unassigned cell vs. others	GSE158803_UMI.GPL24676.CellMap1.test1	https://www.ncbi.nlm.nih.gov/geo/query/acc.cgi?acc=GSE158803
21- normal control [dentate gyrus] 1166	SingleCellMouseUmi	0.000182	3.4	normal control		dentate gyrus		CellType1 vs. others	oligodendrocyte precursor cell vs. others	GSE104323_UMI.GPL21103.CellMap1.test21	https://www.ncbi.nlm.nih.gov/geo/query/acc.cgi?acc=GSE104323
588- normal control [small intestine] 587	SingleCellMouseUmi	0.0226	3.4	normal control		small intestine		CellTypeGroup vs. others	paneth cell, T cell vs. others	GSE108097_UMI.GPL17021.CellMap23.test588	https://www.ncbi.nlm.nih.gov/geo/query/acc.cgi?acc=GSE108097
61- bone osteosarcoma (OS) [bone] nilotinib 3610	HumanDisease	2.29e-07	3.4	bone osteosarcoma (OS)		bone	nilotinib	Treatment1 vs. Treatment2	Dosage:Treatment => 10 uM -> nilotinib vs miglitol	GSE120222.GPL20301.DESeq2R.test61	https://www.ncbi.nlm.nih.gov/geo/query/acc.cgi?acc=GSE120222
20147- non-small cell lung carcinoma [lung] SYKi 11277	LINCS	0.000296	3.4	non-small cell lung carcinoma	SYK	lung	SYKi	Treatment vs. Control	Treatment => SYKi vs DMSO	GSE70138.GPL20573.LINCS.test20147	https://www.ncbi.nlm.nih.gov/geo/query/acc.cgi?acc=GSE70138
70- normal control [fetal liver] 898	SingleCellHumanHCL	2.27e-05	3.4	normal control		fetal liver		CellType1 vs. others	multi fate stem cell vs. others	HCL_Liver.GPL20795.CellMap7.test70
2- Alzheimer's disease (AD) [entorhinal cortex] 67	SingleCellHumanUmi	0.00531	3.4	Alzheimer's disease (AD)		entorhinal cortex		CellType1 vs. others	excitatory neuron vs. others	GSE147528_UMI.GPL24676.CellMap1.test2
24279- prostate adenocarcinoma (PRAD) [prostate] entinostat 15867	LINCS	0.000417	3.4	prostate adenocarcinoma (PRAD)	HDAC1;HDAC3	prostate	entinostat	Treatment vs. Control	Treatment => entinostat vs DMSO	GSE70138.GPL20573.LINCS.test24279	https://www.ncbi.nlm.nih.gov/geo/query/acc.cgi?acc=GSE70138
3- mature T-cell and NK-cell lymphoma [hematopoietic and lymphoid tissue] ga 481	Hematology	1.39e-13	3.395	mature T-cell and NK-cell lymphoma		hematopoietic and lymphoid tissue	gamma radiation	Treatment1 vs. Treatment2	ExperimentGroup => CD123_BBz CAR NK cell 10 Gy gamma radiation vs CD123_BBz CAR NK cell 11 Gy LEEI	GSE166976.GPL16791.DESeq2.test3	https://www.ncbi.nlm.nih.gov/geo/query/acc.cgi?acc=GSE166976
29- lung adenocarcinoma (LUAD) [lung] 1411	SingleCellHumanUmi	0.000322	3.363	lung adenocarcinoma (LUAD)		lung		CellTypeGroup vs. others	cytotoxic T cell, NK cell vs. others	GSE117570_UMI.GPL18573.CellMap2.test29	https://www.ncbi.nlm.nih.gov/geo/query/acc.cgi?acc=GSE117570
243- breast carcinoma [breast] fibroblast growth factor 2 (FGF2);palbocicli 2126	OncoHuman	0.0045	3.357	breast carcinoma		breast	fibroblast growth factor 2 (FGF2);palbociclib;WZ-4-145	Treatment1 vs. Treatment2	Transfection:Treatment => GFP -> fibroblast growth factor 2 (FGF2);palbociclib;WZ-4-145 vs fibroblast growth factor 2 (FGF2)	GSE153509.GPL18573.DESeq2R.test243	https://www.ncbi.nlm.nih.gov/geo/query/acc.cgi?acc=GSE153509
44- normal control [liver] NA 4793	MouseDisease	0.0171	3.357	normal control		liver	NA	Other Comparisons	SubjectTreatment:TreatTime[months]:Gender => acarbose:8 -> female vs male	GSE131754.GPL24247.DESeq2.test44	https://www.ncbi.nlm.nih.gov/geo/query/acc.cgi?acc=GSE131754
31- diffuse large B-cell lymphoma (DLBC) [lymph node] NA 147	TCGA	0.00114	3.357	diffuse large B-cell lymphoma (DLBC)		lymph node	NA	Other Comparisons	DNASeq_Somatic_Mutation_Status_[FAS] => MUT vs WT	TCGA_DLBC.GPLna.DESeq2R.test31
27339- normal control [bone marrow] ipatasertib 19267	LINCS	0.03	3.357	normal control	AKT	bone marrow	ipatasertib	Treatment vs. Control	Treatment => ipatasertib vs DMSO	GSE70138.GPL20573.LINCS.test27339	https://www.ncbi.nlm.nih.gov/geo/query/acc.cgi?acc=GSE70138
774- breast carcinoma [breast] palbociclib;WZ-4-145 2715	OncoHuman	0.0121	3.357	breast carcinoma		breast	palbociclib;WZ-4-145	Treatment1 vs. Treatment2	Treatment => palbociclib;WZ-4-145 vs WZ-4-145	GSE153509.GPL18573.DESeq2R.test774	https://www.ncbi.nlm.nih.gov/geo/query/acc.cgi?acc=GSE153509
14- colorectal adenocarcinoma [colonrectum] NA 6236	OncoHuman	0.0242	3.357	colorectal adenocarcinoma		colonrectum	NA	Treatment vs. Control	ExperimentBatch:ExperimentGroup:TreatmentStatus => discovery set:primary tumor -> radiation and/or chemotherapy vs none	GSE131418.GPL15048.test14	https://www.ncbi.nlm.nih.gov/geo/query/acc.cgi?acc=GSE131418
62- normal control [fetal stomach] 1374	SingleCellHumanHCL	0.0251	3.357	normal control		fetal stomach		CellType1 vs. others	stromal cell vs. others	HCL_Stomach.GPL20795.CellMap9.test62
31- bladder transitional cell carcinoma [bladder] NA 13065	OncoHuman	0.000177	3.357	bladder transitional cell carcinoma		bladder	NA	Other Comparisons	CancerGrading:RelapseFreeSurvival[RFS][event]:GeneticSubtype => high grade:no event -> GS2 vs GS1	GSE93527.GPL17586.test31	https://www.ncbi.nlm.nih.gov/geo/query/acc.cgi?acc=GSE93527
5- control [peripheral blood] NA 6920	OncoHuman	0.00908	3.357	control		peripheral blood	NA	CellType1 vs. CellType2	ExperimentGroup => normal neutrophil vs normal CD14+ monocyte	GSE157737.GPL6244.test5	https://www.ncbi.nlm.nih.gov/geo/query/acc.cgi?acc=GSE157737
67- hepatocellular carcinoma (LIHC) [liver] recombinant hTNF alpha 24307	HumanDisease	0.0194	3.357	hepatocellular carcinoma (LIHC)		liver	recombinant hTNF alpha	Treatment1 vs. Treatment2	TreatmentGroup:PreTreatment => recombinant hTNF alpha 1 h -> carbamazepine vs DMSO	GSE54254.GPL13158.test67	https://www.ncbi.nlm.nih.gov/geo/query/acc.cgi?acc=GSE54254
11- pancreatic ductal adenocarcinoma [pancreas] culture medium 1267	OncoHuman	0.0355	3.357	pancreatic ductal adenocarcinoma		pancreas	culture medium	Treatment vs. Control	CellDescription:ExperimentGroup2 => xenograft derived cell line (PANC215) -> 12 hours culture medium post 24 hours paclitaxel vs 24 hours DMSO	GSE135215.GPL20795.DESeq2R.test11	https://www.ncbi.nlm.nih.gov/geo/query/acc.cgi?acc=GSE135215
9- ovarian serous carcinoma [ovary] NA 1923	OncoHuman	5.47e-11	3.357	ovarian serous carcinoma		ovary	NA	Treatment vs. Control	Response:SamplingTime => stable disease -> day 15 vs pre-treatment	GSE149723.GPL20301.DESeq2R.test9	https://www.ncbi.nlm.nih.gov/geo/query/acc.cgi?acc=GSE149723
722- normal control [fetal liver] 721	SingleCellMouseUmi	0.0343	3.357	normal control		fetal liver		CellType1 vs. others	erythroblast vs. others	GSE108097_UMI.GPL17021.CellMap29.test722	https://www.ncbi.nlm.nih.gov/geo/query/acc.cgi?acc=GSE108097
72- breast carcinoma [breast] fibroblast growth factor 2 (FGF2);fulvestrant 2655	OncoHuman	0.00599	3.357	breast carcinoma		breast	fibroblast growth factor 2 (FGF2);fulvestrant;WZ-4-145	Treatment vs. Control	Transfection:Treatment => GFP -> fibroblast growth factor 2 (FGF2);fulvestrant;WZ-4-145 vs DMSO	GSE153509.GPL18573.DESeq2R.test72	https://www.ncbi.nlm.nih.gov/geo/query/acc.cgi?acc=GSE153509
11- normal control [peripheral blood] NA 3447	HumanDisease	0.000456	3.357	normal control		peripheral blood	NA	Treatment vs. Control	Response:SamplingTime => low response -> 72 hours after second administration vs pre-treatment	GSE120115.GPL16791.DESeq2R.test11	https://www.ncbi.nlm.nih.gov/geo/query/acc.cgi?acc=GSE120115
6- skin melanoma (SKCM) [skin] melanoma patient cerebrospinal fluid;vehicle 1580	OncoHuman	0.00231	3.357	skin melanoma (SKCM)		skin	melanoma patient cerebrospinal fluid;vehicle control	Treatment vs. Control	ExperimentGroup => non-responder metastatic cutaneous melanoma CSF;vehicle control vs vehicle control	GSE141021.GPL18573.DESeq2R.test6	https://www.ncbi.nlm.nih.gov/geo/query/acc.cgi?acc=GSE141021
548- normal control [lymph node] NA 15315	MouseDisease	5.15e-07	3.357	normal control		lymph node	NA	Treatment1 vs. Treatment2	Tissue:ExperimentGroup:SamplingTime[hours] => lymph node:poly(I:C) -> 48 vs 24	GSE120661.GPL10787.test548	https://www.ncbi.nlm.nih.gov/geo/query/acc.cgi?acc=GSE120661
22- Alzheimer's disease (AD);normal control [cerebellum] 1356	SingleCellMouseUmi	0.00254	3.357	Alzheimer's disease (AD);normal control		cerebellum		CellType1 vs. others	unassigned cell vs. others	GSE98969_UMI.GPL19057.CellMap4.test22	https://www.ncbi.nlm.nih.gov/geo/query/acc.cgi?acc=GSE98969
19- psoriasis vulgaris [skin] NA 14173	HumanDisease	0.0221	3.357	psoriasis vulgaris		skin	NA	Treatment vs. Control	ExperimentGroup:TreatmentGroup => lesional day 14 during treatment -> PF06700841 100 mg vs placebo	GSE136757.GPL570.test19	https://www.ncbi.nlm.nih.gov/geo/query/acc.cgi?acc=GSE136757
109- pancreatic ductal adenocarcinoma [pancreas] culture medium 1266	OncoHuman	0.0269	3.357	pancreatic ductal adenocarcinoma		pancreas	culture medium	Treatment1 vs. Treatment2	CellDescription:ExperimentGroup:TreatTime[hours] => xenograft derived cell line (PANC163):culture medium post 24 hours paclitaxel -> 48 vs 24	GSE135215.GPL20795.DESeq2R.test109	https://www.ncbi.nlm.nih.gov/geo/query/acc.cgi?acc=GSE135215
19- ulcerative colitis (UC) [peripheral blood] NA 9579	HumanDisease	0.00222	3.357	ulcerative colitis (UC)		peripheral blood	NA	Disease1 vs. Disease2	CellType:DiseaseState => monocyte -> ulcerative colitis (UC) vs granulomatosis with polyangiitis	E-MTAB-2452.A-AFFY-168.test19	http://www.ebi.ac.uk/arrayexpress/experiments/E-MTAB-2452
173- breast carcinoma [breast] none 24410	HumanDisease	0.036	3.357	breast carcinoma		breast	none	Treatment1 vs. Treatment2	CellLine:SamplingTime => EFM19 -> day 6 vs day 1	GSE54329.GPL18189.test173	https://www.ncbi.nlm.nih.gov/geo/query/acc.cgi?acc=GSE54329
41- normal control [hippocampus] NA 8267	MouseDisease	0.0164	3.357	normal control		hippocampus	NA	Other Comparisons	ExperimentGroup => adult hippocampus 8 weeks vs brain day 9	GSE79812.GPL19057.DESeq2.test41	http://www.ncbi.nlm.nih.gov/geo/query/acc.cgi?acc=GSE79812
3- disease control [spleen] NA 6483	HumanDisease	0.0106	3.357	disease control		spleen	NA	CellType1 vs. CellType2	CellDescription => spleen CD45RBhiCD69hi memory B cell vs spleen CD45RBloCD69hi memory B cell	GSE154583.GPL16791.DESeq2R.test3	https://www.ncbi.nlm.nih.gov/geo/query/acc.cgi?acc=GSE154583
12- breast carcinoma [breast] bazedoxifene 8983	OncoHuman	0.0225	3.357	breast carcinoma		breast	bazedoxifene	Treatment1 vs. Treatment2	CellLine:Treatment => MCF7 -> bazedoxifene vs 4-hydroxytamoxifen (OHT)	GSE35428.GPL570.test12	https://www.ncbi.nlm.nih.gov/geo/query/acc.cgi?acc=GSE35428
109- disease control [airway epithelium] NA 23111	HumanDisease	0.0436	3.357	disease control		airway epithelium	NA	Treatment1 vs. Treatment2	SamplingTime[hpi]:InfectionGroup => 12 -> icSARS coronavirus (icSARS-CoV) vs A/California/04/2009(H1N1)	GSE47962.GPL6480.test109	http://www.ncbi.nlm.nih.gov/geo/query/acc.cgi?acc=GSE47962
512- breast carcinoma [breast] fibroblast growth factor 2 (FGF2);fulvestran 2425	OncoHuman	0.0063	3.357	breast carcinoma		breast	fibroblast growth factor 2 (FGF2);fulvestrant;palbociclib;WZ-4-145	Treatment1 vs. Treatment2	Transfection:Treatment => GFP -> fibroblast growth factor 2 (FGF2);fulvestrant;palbociclib;WZ-4-145 vs fibroblast growth factor 2 (FGF2);fulvestrant	GSE153509.GPL18573.DESeq2R.test512	https://www.ncbi.nlm.nih.gov/geo/query/acc.cgi?acc=GSE153509
8- normal control [peripheral blood] lipopolysaccharide (LPS) 3725	HumanDisease	0.00279	3.357	normal control		peripheral blood	lipopolysaccharide (LPS)	Treatment1 vs. Treatment2	Population:Treatment => Bakiga -> lipopolysaccharide (LPS) vs gardiquimod	GSE120502.GPL16791.DESeq2R.test8	https://www.ncbi.nlm.nih.gov/geo/query/acc.cgi?acc=GSE120502
4- normal control [trigeminal ganglion] GSK126 9374	MouseDisease	9e-07	3.357	normal control		trigeminal ganglion	GSK126	Treatment vs. Control	Treatment:SubjectInfection => mock -> GSK126 vs vehicle control	GSE99839.GPL13112.DESeq2.test4	https://www.ncbi.nlm.nih.gov/geo/query/acc.cgi?acc=GSE99839
12- pancreatic ductal adenocarcinoma [pancreas] palbociclib 1276	OncoHuman	0.0394	3.357	pancreatic ductal adenocarcinoma		pancreas	palbociclib	Treatment vs. Control	CellDescription:ExperimentGroup2 => xenograft derived cell line (PANC215) -> 12 hours palbociclib post 24 hours culture medium vs 24 hours DMSO	GSE135215.GPL20795.DESeq2R.test12	https://www.ncbi.nlm.nih.gov/geo/query/acc.cgi?acc=GSE135215
3- normal control [retinal organoid] all-trans retinoic acid (ATRA);differe 4921	HumanDisease	0.0184	3.357	normal control		retinal organoid	all-trans retinoic acid (ATRA);differentiation medium	Treatment1 vs. Treatment2	ExperimentGroup => ESI062A derived retinal organoids day 123, ATRA vs ESI062A derived retinal organoids day 88, ATRA	GSE129104.GPL16791.DESeq2R.test3	https://www.ncbi.nlm.nih.gov/geo/query/acc.cgi?acc=GSE129104
6- normal control;type 2 diabetes mellitus [pancreatic islets] 1098	SingleCellHumanUmi	0.000444	3.355	normal control;type 2 diabetes mellitus		pancreatic islets		CellType1 vs. others	pancreatic beta cell vs. others	GSE84133_UMI.GPL16791.CellMap1.test6	https://www.ncbi.nlm.nih.gov/geo/query/acc.cgi?acc=GSE84133
2- normal control [peripheral blood] 1979	SingleCellHumanUmi	1.65e-06	3.355	normal control		peripheral blood		CellType1 vs. others	monocyte vs. others	GSE92495_UMI.GPL18573.CellMap1.test2	https://www.ncbi.nlm.nih.gov/geo/query/acc.cgi?acc=GSE92495
44- normal control [spleen] 4 degrees Celsius;hypothermic preservation media 555	SingleCellHumanUmi	0.000572	3.355	normal control		spleen	4 degrees Celsius;hypothermic preservation media;hypothermic preservation media	CellType1 vs. others	B cell vs. others	PRJEB31843_UMI.GPL20301.CellMap3.test44	https://www.ncbi.nlm.nih.gov/bioproject/529120
4- disease control [fallopian tube] 425	SingleCellHumanHCL	0.0144	3.333	disease control		fallopian tube		CellType1 vs. others	ciliated epithelial cell vs. others	HCL_FallopianTube.GPL20795.CellMap1.test4
20- lung adenocarcinoma (LUAD);lung large cell carcinoma;lung squamous cell 1262	SingleCellHumanUmi	2.13e-05	3.333	lung adenocarcinoma (LUAD);lung large cell carcinoma;lung squamous cell carcinoma (LUSC)		lung	NA	CellType1 vs. others	endothelial cell vs. others	E-MTAB-6308_UMI.GPL20301.CellMap1.test20	http://www.ebi.ac.uk/arrayexpress/experiments/E-MTAB-6308
29- obesity [lung] NA 4270	HumanDisease	4.09e-13	3.333	obesity		lung	NA	CellType1 vs. CellType2	CellDescription => lung ILC3 cell vs spleen ILC2 cell	GSE126107.GPL16791.DESeq2R.test29	https://www.ncbi.nlm.nih.gov/geo/query/acc.cgi?acc=GSE126107
59- disease control [brain] NA 4915	MouseDisease	6.05e-14	3.333	disease control		brain	NA	Other Comparisons	Gender:Genotype:Age => male:CX3CR1 EGFP/EGFP -> 2 years vs 1 year	GSE131869.GPL17021.DESeq2.test59	https://www.ncbi.nlm.nih.gov/geo/query/acc.cgi?acc=GSE131869
57- systemic lupus erythematosus (SLE) [peripheral blood] NA 3035	HumanDisease	3.35e-17	3.333	systemic lupus erythematosus (SLE)		peripheral blood	NA	Other Comparisons	DosageGroup:SamplingTime:IFN[Status] => placebo:week 12 -> high vs low	GSE116006.GPL11154.DESeq2R.test57	https://www.ncbi.nlm.nih.gov/geo/query/acc.cgi?acc=GSE116006
4- lung adenocarcinoma (LUAD);lung large cell carcinoma;lung squamous cell 1246	SingleCellHumanUmi	0.000178	3.333	lung adenocarcinoma (LUAD);lung large cell carcinoma;lung squamous cell carcinoma (LUSC)		lung	NA	CellType1 vs. others	scavenging capillary endothelial cell vs. others	E-MTAB-6308_UMI.GPL20301.CellMap1.test4	http://www.ebi.ac.uk/arrayexpress/experiments/E-MTAB-6308
54- multiple sclerosis (MS) [peripheral blood] NA 14611	HumanDisease	0.00549	3.317	multiple sclerosis (MS)		peripheral blood	NA	Other Comparisons	SamplingTime:ExperimentGroup => hour 4 -> stable disease 250 ug complete response vs active disease 500 ug partial response	GSE138064.GPL17586.test54	https://www.ncbi.nlm.nih.gov/geo/query/acc.cgi?acc=GSE138064
19- normal control [bronchial epithelium] copper oxide nanoparticle 13490	HumanDisease	0.0011	3.317	normal control		bronchial epithelium	copper oxide nanoparticle	Treatment vs. Control	DiseaseState:ExperimentGroup => normal control -> copper oxide nanoparticle mid dose vs filtered air	GSE127773.GPL21185.test19	https://www.ncbi.nlm.nih.gov/geo/query/acc.cgi?acc=GSE127773
8- normal control;type 2 diabetes mellitus [pancreatic islets] 1100	SingleCellHumanUmi	0.000625	3.317	normal control;type 2 diabetes mellitus		pancreatic islets		CellType1 vs. others	pancreatic beta cell vs. others	GSE84133_UMI.GPL16791.CellMap1.test8	https://www.ncbi.nlm.nih.gov/geo/query/acc.cgi?acc=GSE84133
3- psoriasis [peripheral blood] vehicle control 21564	HumanDisease	0.0441	3.317	psoriasis		peripheral blood	vehicle control	Disease vs. Normal	Treatment:DiseaseState => vehicle control -> psoriasis vs normal control	GSE40263.GPL6244.test3	http://www.ncbi.nlm.nih.gov/geo/query/acc.cgi?acc=GSE40263
4- breast carcinoma [breast] abemaciclib 6843	OncoHuman	0.0249	3.317	breast carcinoma		breast	abemaciclib	Treatment vs. Control	CellDescription:Treatment => parental T47D cell -> abemaciclib vs vehicle control	GSE155570.GPL17692.test4	https://www.ncbi.nlm.nih.gov/geo/query/acc.cgi?acc=GSE155570
6- eosinophilic esophagitis [peripheral blood] NA 7105	HumanDisease	0.0332	3.317	eosinophilic esophagitis		peripheral blood	NA	Treatment1 vs. Treatment2	SamplingTime => post milk-free diet vs post milk-containing diet	GSE173895.GPL20301.DESeq2R.test6	https://www.ncbi.nlm.nih.gov/geo/query/acc.cgi?acc=GSE173895
5- primary sclerosing cholangitis (PSC) [liver] NA 25365	HumanDisease	0.0382	3.317	primary sclerosing cholangitis (PSC)		liver	NA	Disease vs. Normal	DiseaseState => primary sclerosing cholangitis (PSC) vs normal control	GSE61260.GPL11532.test5	http://www.ncbi.nlm.nih.gov/geo/query/acc.cgi?acc=GSE61260
6- normal control [lung] 4 degrees Celsius;hypothermic preservation media;hy 517	SingleCellHumanUmi	1.88e-05	3.317	normal control		lung	4 degrees Celsius;hypothermic preservation media;hypothermic preservation media	CellType1 vs. others	macrophage vs. others	PRJEB31843_UMI.GPL20301.CellMap1.test6	https://www.ncbi.nlm.nih.gov/bioproject/529120
77- normal control [peripheral blood] lipoteichoic acid 11282	HumanDisease	0.00709	3.317	normal control		peripheral blood	lipoteichoic acid	Treatment vs. Control	AgeCategory:Treatment => teenager -> lipoteichoic acid vs culture medium	GSE103500.GPL10558.test77	https://www.ncbi.nlm.nih.gov/geo/query/acc.cgi?acc=GSE103500
75- Huntington's disease (HD) [neostriatum] NA 7330	MouseDisease	0.0205	3.317	Huntington's disease (HD)		neostriatum	NA	Other Comparisons	Age[months]:Genotype:Gender => 2:male -> HTT Q175/+ vs HTT Q20/+	GSE65774.GPL13112.DESeq2.test75	http://www.ncbi.nlm.nih.gov/geo/query/acc.cgi?acc=GSE65774
73- Huntington's disease (HD) [neostriatum] NA 7328	MouseDisease	0.0131	3.317	Huntington's disease (HD)		neostriatum	NA	Other Comparisons	Age[months]:Genotype:Gender => 2:male -> HTT Q111/+ vs HTT Q20/+	GSE65774.GPL13112.DESeq2.test73	http://www.ncbi.nlm.nih.gov/geo/query/acc.cgi?acc=GSE65774
5- breast carcinoma [breast] palbociclib 6844	OncoHuman	0.0493	3.317	breast carcinoma		breast	palbociclib	Treatment vs. Control	CellDescription:Treatment => parental T47D cell -> palbociclib vs vehicle control	GSE155570.GPL17692.test5	https://www.ncbi.nlm.nih.gov/geo/query/acc.cgi?acc=GSE155570
57- normal control [small airway epithelium] NA 11796	HumanDisease	0.00933	3.317	normal control		small airway epithelium	NA	Other Comparisons	ExperimentGroup:AQICategory:VisitMonth => normal control smoker:moderate -> 12 vs 3	GSE108134.GPL570.test57	https://www.ncbi.nlm.nih.gov/geo/query/acc.cgi?acc=GSE108134
4- uterine carcinosarcoma (UCS) [uterus] NA 3484	TCGA	0.00726	3.317	uterine carcinosarcoma (UCS)		uterus	NA	Other Comparisons	DNASeq_Somatic_Mutation_Status_[NTRK1] => MUT vs WT	TCGA_UCS.GPLna.DESeq2R.test4
33- normal control [bone;brain;embryo;fetal brain;fetal intestine;fetal kidne 32	SingleCellMouseUmi	0.0439	3.307	normal control		bone;brain;embryo;fetal brain;fetal intestine;fetal kidney;fetal lung;fetal male gonad;fetal pancreas;fetal stomach		CellType1 vs. others	neuron vs. others	GSE108097_UMI.GPL17021.CellMap1.test33	https://www.ncbi.nlm.nih.gov/geo/query/acc.cgi?acc=GSE108097
21- glioblastoma (GBM) [frontal lobe;parietal lobe] 1133	SingleCellHumanUmi	9.82e-06	3.307	glioblastoma (GBM)		frontal lobe;parietal lobe		CellType1 vs. others	oligodendrocyte vs. others	PRJNA579593_UMI.GPL19057.CellMap1.test21
3- head and neck squamous cell carcinoma (HNSC);normal control;obstructive 1827	SingleCellHumanUmi	0.016	3.307	head and neck squamous cell carcinoma (HNSC);normal control;obstructive sleep apnea		buccal mucosa;jaw skeleton;larynx;lower jaw gingiva;mouth floor;oral cavity;peripheral blood;supraglottis;tongue;tonsil		CellType1 vs. others	monocyte vs. others	GSE139324_UMI.GPL18573.CellMap1.test3	https://www.ncbi.nlm.nih.gov/geo/query/acc.cgi?acc=GSE139324
4789- melanoma [skin] AS601245 22445	LINCS	0.000449	3.3	melanoma	JNKs	skin	AS601245	Treatment vs. Control	Treatment => AS601245 vs DMSO	GSE70138.GPL20573.LINCS.test4789	https://www.ncbi.nlm.nih.gov/geo/query/acc.cgi?acc=GSE70138
10785- normal control [skeletal muscle] quizartinib 874	LINCS	3.07e-05	3.3	normal control	FLT3	skeletal muscle	quizartinib	Treatment vs. Control	Treatment => quizartinib vs DMSO	GSE70138.GPL20573.LINCS.test10785	https://www.ncbi.nlm.nih.gov/geo/query/acc.cgi?acc=GSE70138
355- normal control [bladder] 354	SingleCellMouseUmi	0.0315	3.3	normal control		bladder		CellType1 vs. others	stromal cell vs. others	GSE108097_UMI.GPL17021.CellMap9.test355	https://www.ncbi.nlm.nih.gov/geo/query/acc.cgi?acc=GSE108097
288- normal control [peripheral blood] S_ aureus (heat killed) 11042	HumanDisease	0.00673	3.3	normal control		peripheral blood	S. aureus (heat killed)	Treatment1 vs. Treatment2	AgeCategory:Treatment => adult -> S. aureus (heat killed) vs R837	GSE103500.GPL10558.test288	https://www.ncbi.nlm.nih.gov/geo/query/acc.cgi?acc=GSE103500
2- normal control [umbilical cord vein] IL-1 beta 29186	HumanDisease	0.00543	3.3	normal control		umbilical cord vein	IL-1 beta	Treatment1 vs. Treatment2	Transfection:Treatment => NOTCH1 siRNA -> IL-1 beta vs culture medium	GSE85986.GPL10558.test2	https://www.ncbi.nlm.nih.gov/geo/query/acc.cgi?acc=GSE85986
10- normal control [peripheral blood] NA 1710	HumanDisease	0.0035	3.3	normal control		peripheral blood	NA	CellType1 vs. CellType2	CellType => CD8+ effector memory T cell vs CD8+ central memory T cell	GSE107011.GPL11154.DESeq2R.test10	https://www.ncbi.nlm.nih.gov/geo/query/acc.cgi?acc=GSE107011
926- normal control [skeletal muscle] NA 15735	MouseDisease	0.000546	3.3	normal control		skeletal muscle	NA	Treatment1 vs. Treatment2	Tissue:ExperimentGroup2:ExperimentGroup => skeletal muscle:hour 48 -> Pentavac SD vs 2012-2013 ATIV (Fluad)	GSE120661.GPL10787.test926	https://www.ncbi.nlm.nih.gov/geo/query/acc.cgi?acc=GSE120661
7- normal control [peripheral blood] NA 3478	HumanDisease	0.000127	3.3	normal control		peripheral blood	NA	Treatment vs. Control	Response:SamplingTime => high response -> 72 hours after fourth administration vs pre-treatment	GSE120115.GPL16791.DESeq2R.test7	https://www.ncbi.nlm.nih.gov/geo/query/acc.cgi?acc=GSE120115
15- normal control [peripheral blood] DMSO 3047	HumanDisease	1e-06	3.3	normal control		peripheral blood	DMSO	Treatment vs. Control	Treatment:Infection => DMSO -> human immunodeficiency virus type 1 (HIV1) vs none	GSE116073.GPL16791.DESeq2R.test15	https://www.ncbi.nlm.nih.gov/geo/query/acc.cgi?acc=GSE116073
1- bone osteosarcoma (OS) [bone] IL-1 beta 3063	HumanDisease	3.78e-08	3.3	bone osteosarcoma (OS)		bone	IL-1 beta	Treatment vs. Control	Treatment => IL-1 beta vs none	GSE116126.GPL18573.DESeq2R.test1	https://www.ncbi.nlm.nih.gov/geo/query/acc.cgi?acc=GSE116126
6- metabolic syndrome x;obesity [peripheral blood] NA 5852	HumanDisease	0.000423	3.3	metabolic syndrome x;obesity		peripheral blood	NA	Disease1 vs. Disease2	ClinicalPhenotype => metabolically unhealthy obesity (MUO) vs metabolically unhealthy lean	GSE145412.GPL18573.DESeq2R.test6	https://www.ncbi.nlm.nih.gov/geo/query/acc.cgi?acc=GSE145412
4- normal control [bone marrow] curdlan;GM-CSF 18033	MouseDisease	0.00741	3.3	normal control		bone marrow	curdlan;GM-CSF	Treatment vs. Control	ExperimentGroup => GM-CSF, curdlan 1 ug/ml vs none	GSE32986.GPL1261.test4	https://www.ncbi.nlm.nih.gov/geo/query/acc.cgi?acc=GSE32986
514- breast carcinoma [breast] fibroblast growth factor 2 (FGF2);fulvestran 2427	OncoHuman	0.00309	3.3	breast carcinoma		breast	fibroblast growth factor 2 (FGF2);fulvestrant;WZ-4-145	Treatment1 vs. Treatment2	Transfection:Treatment => GFP -> fibroblast growth factor 2 (FGF2);fulvestrant;WZ-4-145 vs fibroblast growth factor 2 (FGF2);fulvestrant	GSE153509.GPL18573.DESeq2R.test514	https://www.ncbi.nlm.nih.gov/geo/query/acc.cgi?acc=GSE153509
28- Alzheimer's disease (AD) [entorhinal cortex;superior frontal gyrus] 93	SingleCellHumanUmi	0.0249	3.3	Alzheimer's disease (AD)		entorhinal cortex;superior frontal gyrus		CellType1 vs. others	oligodendrocyte precursor cell vs. others	GSE147528_UMI.GPL24676.CellMap3.test28
137- non-small cell lung carcinoma [lung] vandetanib 4112	LINCS	9.21e-07	3.3	non-small cell lung carcinoma	VEGFR;EGFR;RET	lung	vandetanib	Treatment vs. Control	Treatment => vandetanib vs DMSO	GSE70138.GPL20573.LINCS.test137	https://www.ncbi.nlm.nih.gov/geo/query/acc.cgi?acc=GSE70138
1- amyotrophic lateral sclerosis (ALS) [skin] NA 7234	HumanDisease	0.00147	3.3	amyotrophic lateral sclerosis (ALS)		skin	NA	Disease vs. Normal	DiseaseState => amyotrophic lateral sclerosis (ALS) vs normal control	GSE54409.GPL11154.DESeq2R.test1	http://www.ncbi.nlm.nih.gov/geo/query/acc.cgi?acc=GSE54409
8160- breast adenocarcinoma [breast] KI20227 26192	LINCS	0.0116	3.3	breast adenocarcinoma	CSF1R	breast	KI20227	Treatment vs. Control	Treatment => KI20227 vs DMSO	GSE70138.GPL20573.LINCS.test8160	https://www.ncbi.nlm.nih.gov/geo/query/acc.cgi?acc=GSE70138
4- prostate carcinoma [prostate] DMSO 3876	OncoHuman	0.0016	3.3	prostate carcinoma		prostate	DMSO	Treatment vs. Control	Treatment:Transfection => DMSO -> ERF shRNA vs control shRNA	GSE83649.GPL20301.DESeq2R.test4	https://www.ncbi.nlm.nih.gov/geo/query/acc.cgi?acc=GSE83649
8- Alzheimer's disease (AD) [brain] NA 5079	MouseDisease	7.16e-06	3.3	Alzheimer's disease (AD)		brain	NA	Other Comparisons	Age[months]:Genotype => 4 -> 5XFAD;TREM2-/- vs 5XFAD	GSE132508.GPL17021.DESeq2.test8	https://www.ncbi.nlm.nih.gov/geo/query/acc.cgi?acc=GSE132508
304- liver carcinoma [liver] Transfection_EIF2S1 shRNA 228	ENCODE RNA Binding	0.0016	3.3	liver carcinoma		liver	Transfection_EIF2S1 shRNA	Treatment vs. Control	ExperimentGroup => HEPG2 EIF2S1 shRNA vs HEPG2 control shRNA	ENCODE.GPL11154.DESeq2R.test304	https://www.encodeproject.org/
21- normal control [peripheral blood] NA 19666	MouseDisease	0.00482	3.3	normal control		peripheral blood	NA	Treatment1 vs. Treatment2	Dosage:SamplingTime[hours] => 48 -> 300 Gy vs 100 Gy	GSE52403.GPL8321.test21	http://www.ncbi.nlm.nih.gov/geo/query/acc.cgi?acc=GSE52403
27892- normal control [bone marrow] AZ20 19881	LINCS	0.0479	3.3	normal control	ATR	bone marrow	AZ20	Treatment vs. Control	Treatment => AZ20 vs DMSO	GSE70138.GPL20573.LINCS.test27892	https://www.ncbi.nlm.nih.gov/geo/query/acc.cgi?acc=GSE70138
97- acute myeloid leukemia (LAML) [crest bone marrow] 257	SingleCellHumanUmi	0.00166	3.3	acute myeloid leukemia (LAML)		crest bone marrow		CellType1 vs. others	plasma B cell vs. others	GSE116256_UMI.GPL18573.CellMap2.test97	https://www.ncbi.nlm.nih.gov/geo/query/acc.cgi?acc=GSE116256
2- normal control [corneal epithelium] S_ marcescens supernatant 27198	HumanDisease	0.00442	3.3	normal control		corneal epithelium	S. marcescens supernatant	Treatment vs. Control	ExperimentGroup => HCLE, wild type S. marcescens supernatant vs HCLE, culture medium	GSE71320.GPL570.test2	https://www.ncbi.nlm.nih.gov/geo/query/acc.cgi?acc=GSE71320
6- type 2 diabetes mellitus [pancreatic islets] NA 1740	MouseDisease	0.00154	3.3	type 2 diabetes mellitus		pancreatic islets	NA	Other Comparisons	Genotype:AgeRange[weeks] => 8 -> EED flox/+;Tg(Ins2-Cre) vs wild type	GSE110648.GPL17021.DESeq2.test6	https://www.ncbi.nlm.nih.gov/geo/query/acc.cgi?acc=GSE110648
6- pheochromocytoma and paraganglioma (PCPG) [adrenal gland] NA 2077	TCGA	0.000197	3.3	pheochromocytoma and paraganglioma (PCPG)		adrenal gland	NA	Other Comparisons	DNASeq_Somatic_Mutation_Status_[STAG2] => MUT vs WT	TCGA_PCPG.GPLna.DESeq2R.test6
9- normal control [peripheral blood] NA 3480	HumanDisease	2.22e-08	3.3	normal control		peripheral blood	NA	Treatment vs. Control	Response:SamplingTime => high response -> 72 hours after third administration vs pre-treatment	GSE120115.GPL16791.DESeq2R.test9	https://www.ncbi.nlm.nih.gov/geo/query/acc.cgi?acc=GSE120115
2- normal control [bone marrow] NA 18233	MouseDisease	0.00129	3.3	normal control		bone marrow	NA	CellType1 vs. CellType2	AnimalBackground:CellType => C57BL/6 -> granulocyte vs hematopoietic stem cell (HSC)	GSE35292.GPL6887.test2	https://www.ncbi.nlm.nih.gov/geo/query/acc.cgi?acc=GSE35292
30- normal control [peripheral blood] NA 25430	HumanDisease	2.81e-05	3.3	normal control		peripheral blood	NA	Other Comparisons	Vaccine:SamplingTime:SymptomSeverity => none:hour 12 -> moderate to severe vs none	GSE61754.GPL10558.test30	http://www.ncbi.nlm.nih.gov/geo/query/acc.cgi?acc=GSE61754
25- chronic myeloid leukemia (CML) [peripheral blood] NA 2306	Hematology	0.0048	3.3	chronic myeloid leukemia (CML)		peripheral blood	NA	Other Comparisons	CellType:CMLStage => hematopoietic stem cell (HSC) -> blast phase vs chronic phase	GSE47927.GPL6244.test25	https://www.ncbi.nlm.nih.gov/geo/query/acc.cgi?acc=GSE47927
16- bone osteosarcoma (OS) [bone] nilotinib 3548	HumanDisease	0.000109	3.3	bone osteosarcoma (OS)		bone	nilotinib	Treatment vs. Control	ExperimentGroup => 10 uM nilotinib vs DMSO	GSE120222.GPL20301.DESeq2R.test16	https://www.ncbi.nlm.nih.gov/geo/query/acc.cgi?acc=GSE120222
9- disease control [liver] NA 14308	MouseDisease	0.00067	3.3	disease control		liver	NA	Other Comparisons	SubjectTreatment:Genotype:Molecule => amino acid media lacking methionine:EIF2AK4-/- -> polyribosomal RNA vs total RNA	GSE11496.GPL1261.test9	https://www.ncbi.nlm.nih.gov/geo/query/acc.cgi?acc=GSE11496
6- normal control [quadriceps femoris muscle] NA 5612	MouseDisease	0.000122	3.3	normal control		quadriceps femoris muscle	NA	Tissue1 vs. Tissue2	Genotype:Tissue => wild type -> quadriceps femoris muscle vs gastrocnemius muscle	GSE134926.GPL17021.DESeq2.test6	https://www.ncbi.nlm.nih.gov/geo/query/acc.cgi?acc=GSE134926
12- normal control [epidermis] genistein 25340	HumanDisease	0.00798	3.3	normal control		epidermis	genistein	Treatment1 vs. Treatment2	TreatTime[hours]:Dosage => 48 -> 100 uM vs 60 uM	GSE60971.GPL10558.test12	http://www.ncbi.nlm.nih.gov/geo/query/acc.cgi?acc=GSE60971
2- colon cancer [colon] recombinant hTGF alpha 309	OncoHuman	2.66e-13	3.286	colon cancer		colon	recombinant hTGF alpha	Treatment vs. Control	CellLine:ExperimentGroup => HCT116 -> 15 minutes recombinant hTGF alpha vs untreated	GSE105094.GPL11154.DESeq2R.test2	https://www.ncbi.nlm.nih.gov/geo/query/acc.cgi?acc=GSE105094
4- normal control [peripheral blood] NA 22551	HumanDisease	1.31e-05	3.286	normal control		peripheral blood	NA	Treatment vs. Control	DiseaseState:TreatmentStatus => normal control -> dexamethasone vs none	GSE46743.GPL6947.test4	https://www.ncbi.nlm.nih.gov/geo/query/acc.cgi?acc=GSE46743
13- normal control [kidney cortex;kidney medulla] 1210	SingleCellMouseUmi	0.000121	3.286	normal control		kidney cortex;kidney medulla		CellType1 vs. others	epithelial cell of proximal tubule vs. others	GSE129798_UMI.GPL21103.CellMap1.test13	https://www.ncbi.nlm.nih.gov/geo/query/acc.cgi?acc=GSE129798
3- normal control [fetal cerebral cortex] beta-amyloid peptide (A-beta1-42) 62	RatDisease	2.41e-09	3.286	normal control		fetal cerebral cortex	beta-amyloid peptide (A-beta1-42)	Other Comparisons	Treatment:Molecule => beta-amyloid peptide (A-beta1-42) -> total RNA vs polyribosomal RNA	GSE149540.GPL22396.DESeq2R.test3	https://www.ncbi.nlm.nih.gov/geo/query/acc.cgiacc=GSE149540
60- normal control [brain] NA 4917	MouseDisease	1.15e-10	3.286	normal control		brain	NA	Other Comparisons	Gender:Genotype:Age => male:wild type -> 2 years vs 1 year	GSE131869.GPL17021.DESeq2.test60	https://www.ncbi.nlm.nih.gov/geo/query/acc.cgi?acc=GSE131869
6- acute myeloid leukemia (LAML) [peripheral blood] T1D patient plasma 16821	HumanDisease	5.69e-11	3.286	acute myeloid leukemia (LAML)		peripheral blood	T1D patient plasma	Treatment1 vs. Treatment2	CellLine:Treatment => THP1 -> T1D patient plasma vs normal patient plasma	GSE24147.GPL570.test6	http://www.ncbi.nlm.nih.gov/geo/query/acc.cgi?acc=GSE24147
154- acute myeloid leukemia (LAML) [crest bone marrow] 314	SingleCellHumanUmi	0.0336	3.286	acute myeloid leukemia (LAML)		crest bone marrow		CellTypeGroup vs. others	NK cell, T cell vs. others	GSE116256_UMI.GPL18573.CellMap9.test154	https://www.ncbi.nlm.nih.gov/geo/query/acc.cgi?acc=GSE116256
2- colorectal cancer [liver] 1012	SingleCellMouseUmi	0.024	3.28	colorectal cancer		liver		CellType1 vs. others	M2 macrophage vs. others	GSE158803_UMI.GPL24247.CellMap1.test2	https://www.ncbi.nlm.nih.gov/geo/query/acc.cgi?acc=GSE158803
2- HIV infection [peripheral blood] NA 4085	HumanDisease	1.71e-18	3.28	HIV infection		peripheral blood	NA	Disease vs. Normal	ExperimentGroup => HIV infection, ART response, pre-treatment vs normal control	GSE125223.GPL16791.DESeq2R.test2	https://www.ncbi.nlm.nih.gov/geo/query/acc.cgi?acc=GSE125223
4- normal control [liver;peripheral blood;spleen] 1638	SingleCellHumanUmi	1.56e-07	3.28	normal control		liver;peripheral blood;spleen		CellType1 vs. others	plasma B cell vs. others	GSE125188_UMI.GPL20795.CellMap1.test4	https://www.ncbi.nlm.nih.gov/geo/query/acc.cgi?acc=GSE125188
18- normal control [embryo] differentiation medium 29907	HumanDisease	0.000241	3.273	normal control		embryo	differentiation medium	Treatment1 vs. Treatment2	SamplingTime[days] => 30 vs 2	GSE92845.GPL10558.test18	https://www.ncbi.nlm.nih.gov/geo/query/acc.cgi?acc=GSE92845
6- normal control [peripheral blood] none 27932	HumanDisease	0.000319	3.273	normal control		peripheral blood	none	CellType1 vs. CellType2	CellSubgroup => hematopoietic stem cell (HSC) vs B cell	GSE76340.GPL6947.test6	https://www.ncbi.nlm.nih.gov/geo/query/acc.cgi?acc=GSE76340
20754- hepatocellular carcinoma (LIHC) [liver] PHA665752 11951	LINCS	0.0132	3.273	hepatocellular carcinoma (LIHC)	c-MET	liver	PHA665752	Treatment vs. Control	Treatment => PHA665752 vs DMSO	GSE70138.GPL20573.LINCS.test20754	https://www.ncbi.nlm.nih.gov/geo/query/acc.cgi?acc=GSE70138
12- disease control [liver] NA 14340	MouseDisease	9.2e-05	3.273	disease control		liver	NA	Other Comparisons	Genotype:SubjectTreatment:Molecule => EIF2AK3 flox/flox;Tg(Alb-Cre)/+:DMSO -> polyribosomal RNA vs total RNA	GSE11684.GPL1261.test12	https://www.ncbi.nlm.nih.gov/geo/query/acc.cgi?acc=GSE11684
20839- hepatocellular carcinoma (LIHC) [liver] PF3758309 12045	LINCS	0.00804	3.273	hepatocellular carcinoma (LIHC)	PAK4	liver	PF3758309	Treatment vs. Control	Treatment => PF3758309 vs DMSO	GSE70138.GPL20573.LINCS.test20839	https://www.ncbi.nlm.nih.gov/geo/query/acc.cgi?acc=GSE70138
257- normal control [umbilical cord blood] NA 3865	Hematology	0.000173	3.273	normal control		umbilical cord blood	NA	Tissue1 vs. Tissue2	CellType => pre pro-B cell vs basophil	GSE24759.GPL4685.test257	https://www.ncbi.nlm.nih.gov/geo/query/acc.cgi?acc=GSE24759
31- normal control [bladder;bone;bone marrow;brain;embryo;fetal intestine;fet 30	SingleCellMouseUmi	0.00462	3.273	normal control		bladder;bone;bone marrow;brain;embryo;fetal intestine;fetal liver;heart;kidney;liver;lung;mammary gland;muscle;ovary;pancreas;peripheral blood;placenta;skin;spleen;testis;thymus;uterus		CellType1 vs. others	endothelial cell vs. others	GSE108097_UMI.GPL17021.CellMap1.test31	https://www.ncbi.nlm.nih.gov/geo/query/acc.cgi?acc=GSE108097
525- normal control [kidney] NA 7557	RatDisease	4.67e-05	3.273	normal control		kidney	NA	Treatment1 vs. Treatment2	ExperimentGroup:TreatTime => tandutinib 70 mg/kg/day -> 3 days vs 1 day	GSE57811.GPL1355.test525	https://www.ncbi.nlm.nih.gov/geo/query/acc.cgi?acc=GSE57811
453- systemic JIA [peripheral blood] S_ aureus (heat killed) 11226	HumanDisease	0.000193	3.273	systemic JIA		peripheral blood	S. aureus (heat killed)	Treatment1 vs. Treatment2	DiseaseStage:Treatment => inactive disease -> S. aureus (heat killed) vs lipopolysaccharide (LPS)	GSE103500.GPL10558.test453	https://www.ncbi.nlm.nih.gov/geo/query/acc.cgi?acc=GSE103500
1135- breast ductal carcinoma [breast] nintedanib 1502	LINCS	0.0161	3.273	breast ductal carcinoma	VEGFR;FGFR;PDGFR	breast	nintedanib	Treatment vs. Control	Treatment => nintedanib vs DMSO	GSE70138.GPL20573.LINCS.test1135	https://www.ncbi.nlm.nih.gov/geo/query/acc.cgi?acc=GSE70138
25427- breast adenocarcinoma [breast] alvocidib 17143	LINCS	0.0123	3.273	breast adenocarcinoma	CDK9	breast	alvocidib	Treatment vs. Control	Treatment => alvocidib vs DMSO	GSE70138.GPL20573.LINCS.test25427	https://www.ncbi.nlm.nih.gov/geo/query/acc.cgi?acc=GSE70138
3- pulmonary arterial hypertension (PAH) [lung] NA 19627	MouseDisease	0.00102	3.273	pulmonary arterial hypertension (PAH)		lung	NA	Treatment vs. Control	SubjectTreatment => anti-mouse CD4 antibody (clone GK1.5) vs none	GSE51750.GPL8321.test3	http://www.ncbi.nlm.nih.gov/geo/query/acc.cgi?acc=GSE51750
111- disease control [airway epithelium] NA 22748	HumanDisease	0.00058	3.273	disease control		airway epithelium	NA	Treatment1 vs. Treatment2	SamplingTime[hpi]:InfectionGroup => 12 -> icSARS coronavirus BatSRBD (icSARS-CoV-BatSRBD) vs A/California/04/2009(H1N1)	GSE47960.GPL6480.test111	http://www.ncbi.nlm.nih.gov/geo/query/acc.cgi?acc=GSE47960
3- normal control [pancreatic islets] NA 1737	MouseDisease	0.000168	3.273	normal control		pancreatic islets	NA	Other Comparisons	Genotype:AgeRange[weeks] => wild type -> 25 vs 8	GSE110648.GPL17021.DESeq2.test3	https://www.ncbi.nlm.nih.gov/geo/query/acc.cgi?acc=GSE110648
5413- melanoma [skin] dinaciclib 23140	LINCS	0.0125	3.273	melanoma	CDK	skin	dinaciclib	Treatment vs. Control	Treatment => dinaciclib vs DMSO	GSE70138.GPL20573.LINCS.test5413	https://www.ncbi.nlm.nih.gov/geo/query/acc.cgi?acc=GSE70138
3- control [pleura] crocidolite asbestos 3495	OncoHuman	0.000203	3.273	control		pleura	crocidolite asbestos	Treatment vs. Control	ExperimentGroup:Treatment => HPM4 -> crocidolite asbestos vs none	GSE63966.GPL15433.DESeq2R.test3	https://www.ncbi.nlm.nih.gov/geo/query/acc.cgi?acc=GSE63966
136- normal control [fetal intestine] 706	SingleCellHumanHCL	0.0219	3.273	normal control		fetal intestine		CellType1 vs. others	gut endothelial cell vs. others	HCL_Intestine.GPL20795.CellMap17.test136
6- bone osteosarcoma (OS) [bone] recombinant hTNFSF12 9570	OncoHuman	0.000111	3.273	bone osteosarcoma (OS)		bone	recombinant hTNFSF12	Treatment1 vs. Treatment2	CellLine:Treatment:TreatTime[hours] => U2OS:recombinant hTNFSF12 -> 1 vs 0.25	GSE41828.GPL570.test6	https://www.ncbi.nlm.nih.gov/geo/query/acc.cgi?acc=GSE41828
5160- melanoma [skin] HG6-64-1 22859	LINCS	0.0173	3.273	melanoma	B-RAF	skin	HG6-64-1	Treatment vs. Control	Treatment => HG6-64-1 vs DMSO	GSE70138.GPL20573.LINCS.test5160	https://www.ncbi.nlm.nih.gov/geo/query/acc.cgi?acc=GSE70138
329- breast carcinoma [breast] fibroblast growth factor 2 (FGF2);fulvestran 2221	OncoHuman	2.12e-05	3.273	breast carcinoma		breast	fibroblast growth factor 2 (FGF2);fulvestrant;palbociclib;WZ-4-145	Treatment1 vs. Treatment2	Transfection:Treatment => none -> fibroblast growth factor 2 (FGF2);fulvestrant;palbociclib;WZ-4-145 vs fulvestrant	GSE153509.GPL18573.DESeq2R.test329	https://www.ncbi.nlm.nih.gov/geo/query/acc.cgi?acc=GSE153509
8- disease control [mesenteric lymph node] NA 9112	MouseDisease	4.48e-06	3.273	disease control		mesenteric lymph node	NA	Other Comparisons	InfectionGroup:Genotype => mammalian reassortant orthoreovirus 3 Dearing (T3D-RV) -> IFNAR1-/- vs wild type	GSE94602.GPL17021.DESeq2.test8	https://www.ncbi.nlm.nih.gov/geo/query/acc.cgi?acc=GSE94602
9- normal control [bone marrow] curdlan;GM-CSF 18038	MouseDisease	0.000509	3.273	normal control		bone marrow	curdlan;GM-CSF	Treatment1 vs. Treatment2	ExperimentGroup => GM-CSF, curdlan 1 ug/ml vs GM-CSF	GSE32986.GPL1261.test9	https://www.ncbi.nlm.nih.gov/geo/query/acc.cgi?acc=GSE32986
12801- colorectal adenocarcinoma [large intestine] AS605240 3115	LINCS	0.013	3.273	colorectal adenocarcinoma	PI3K gamma	large intestine	AS605240	Treatment vs. Control	Treatment => AS605240 vs DMSO	GSE70138.GPL20573.LINCS.test12801	https://www.ncbi.nlm.nih.gov/geo/query/acc.cgi?acc=GSE70138
27712- normal control [bone marrow] rocilinostat 19682	LINCS	0.000285	3.273	normal control	HDAC6	bone marrow	rocilinostat	Treatment vs. Control	Treatment => rocilinostat vs DMSO	GSE70138.GPL20573.LINCS.test27712	https://www.ncbi.nlm.nih.gov/geo/query/acc.cgi?acc=GSE70138
2- normal control [testis] 730	SingleCellHumanUmi	0.00612	3.273	normal control		testis		CellType1 vs. others	spermatid vs. others	GSE112013_UMI.GPL16791.CellMap1.test2	https://www.ncbi.nlm.nih.gov/geo/query/acc.cgi?acc=GSE112013
11- diet induced obesity [skeletal muscle] NA 15908	MouseDisease	5.43e-05	3.273	diet induced obesity		skeletal muscle	NA	Other Comparisons	Tissue:SubjectTreatment:AnimalStrain => skeletal muscle:high fat diet -> C57BL/6 vs 129S6/SvEvTac	GSE123394.GPL81.test11	https://www.ncbi.nlm.nih.gov/geo/query/acc.cgi?acc=GSE123394
40- normal control [hippocampus] NA 8266	MouseDisease	0.000106	3.273	normal control		hippocampus	NA	Other Comparisons	ExperimentGroup => adult hippocampus 8 weeks vs brain day 6	GSE79812.GPL19057.DESeq2.test40	http://www.ncbi.nlm.nih.gov/geo/query/acc.cgi?acc=GSE79812
18374- breast adenocarcinoma [breast] nintedanib 9306	LINCS	0.00638	3.273	breast adenocarcinoma	VEGFR;FGFR;PDGFR	breast	nintedanib	Treatment vs. Control	Treatment => nintedanib vs DMSO	GSE70138.GPL20573.LINCS.test18374	https://www.ncbi.nlm.nih.gov/geo/query/acc.cgi?acc=GSE70138
16177- prostate adenocarcinoma (PRAD) [prostate] WYE125132 6865	LINCS	0.00167	3.273	prostate adenocarcinoma (PRAD)	mTOR	prostate	WYE125132	Treatment vs. Control	Treatment => WYE125132 vs DMSO	GSE70138.GPL20573.LINCS.test16177	https://www.ncbi.nlm.nih.gov/geo/query/acc.cgi?acc=GSE70138
73- normal control [spleen] none 1215	MouseDisease	2.52e-05	3.273	normal control		spleen	none	CellType1 vs. CellType2	CellType => Th2 cell vs Th0 cell	GSE106463.GPL17021.DESeq2.test73	https://www.ncbi.nlm.nih.gov/geo/query/acc.cgi?acc=GSE106463
420- normal control [ovary] 419	SingleCellMouseUmi	0.000563	3.272	normal control		ovary		CellTypeGroup vs. others	cumulus cell, granulosa cell vs. others	GSE108097_UMI.GPL17021.CellMap15.test420	https://www.ncbi.nlm.nih.gov/geo/query/acc.cgi?acc=GSE108097
78- normal control [medial globus pallidus;subthalamic nucleus] 77	SingleCellMouseUmiLite	0.0123	3.272	normal control		medial globus pallidus;subthalamic nucleus		CellType1 vs. others	neuron vs. others	GSE116470_UMI.GPL19057.CellMap7.test78
11- disease control [liver] NA 14339	MouseDisease	1.94e-09	3.272	disease control		liver	NA	Other Comparisons	Genotype:SubjectTreatment:Molecule => EIF2AK3 flox/flox;Tg(Alb-Cre)/+:2,5-di-tert-butylhydroquinone -> polyribosomal RNA vs total RNA	GSE11684.GPL1261.test11	https://www.ncbi.nlm.nih.gov/geo/query/acc.cgi?acc=GSE11684
1- normal control [coronary artery] discoidal reconstituted HDL 24055	HumanDisease	1.18e-07	3.272	normal control		coronary artery	discoidal reconstituted HDL	Treatment vs. Control	Treatment => discoidal reconstituted HDL vs PBS	GSE53201.GPL6244.test1	https://www.ncbi.nlm.nih.gov/geo/query/acc.cgi?acc=GSE53201
61- amyloidosis;hip osteoarthritis;monoclonal gammopathy of uncertain signif 841	SingleCellHumanUmi	0.0488	3.272	amyloidosis;hip osteoarthritis;monoclonal gammopathy of uncertain significance;multiple myeloma;smoldering multiple myeloma		peripheral blood		CellType1 vs. others	plasma B cell vs. others	GSE117156_UMI.GPL18573.CellMap4.test61	https://www.ncbi.nlm.nih.gov/geo/query/acc.cgi?acc=GSE117156
95- normal control [substantia nigra;ventral tegmental area] 94	SingleCellMouseUmiLite	0.00243	3.272	normal control		substantia nigra;ventral tegmental area		CellType1 vs. others	unassigned cell vs. others	GSE116470_UMI.GPL19057.CellMap8.test95
4- normal control [dentate gyrus] 1149	SingleCellMouseUmi	4.88e-05	3.272	normal control		dentate gyrus		CellType1 vs. others	dentate granule cell vs. others	GSE104323_UMI.GPL21103.CellMap1.test4	https://www.ncbi.nlm.nih.gov/geo/query/acc.cgi?acc=GSE104323
4- disease control [intestinal epithelium] NA 5254	MouseDisease	3.1e-09	3.272	disease control		intestinal epithelium	NA	CellType1 vs. CellType2	CellType => enterocyte vs intestinal crypt stem cell	GSE134226.GPL19057.DESeq2.test4	https://www.ncbi.nlm.nih.gov/geo/query/acc.cgi?acc=GSE134226
89- multiple sclerosis (MS) [cerebrospinal fluid] 460	SingleCellHumanUmi	0.00123	3.272	multiple sclerosis (MS)		cerebrospinal fluid		CellType1 vs. others	B cell vs. others	GSE138266_UMI.GPL18573.CellMap5.test89	https://www.ncbi.nlm.nih.gov/geo/query/acc.cgi?acc=GSE138266
13480- colorectal adenocarcinoma [large intestine] NU7026 3869	LINCS	2.72e-08	3.272	colorectal adenocarcinoma	DNA-PK	large intestine	NU7026	Treatment vs. Control	Treatment => NU7026 vs DMSO	GSE70138.GPL20573.LINCS.test13480	https://www.ncbi.nlm.nih.gov/geo/query/acc.cgi?acc=GSE70138
5- renal cell carcinoma (RCC) [kidney] HAMLET 8073	OncoHuman	1.27e-05	3.266	renal cell carcinoma (RCC)		kidney	HAMLET	Treatment vs. Control	CellLine:ExperimentGroup => A498 -> 1.25 hours HAMLET vs untreated	GSE23772.GPL6884.test5	https://www.ncbi.nlm.nih.gov/geo/query/acc.cgi?acc=GSE23772
2- normal control [umbilical cord blood] anti-CD28 antibody;anti-CD3 antib 22296	HumanDisease	1.49e-05	3.266	normal control		umbilical cord blood	anti-CD28 antibody;anti-CD3 antibody;IL-12	Treatment vs. Control	ExperimentGroup => GIMAP4 siRNA anti-CD28;antibody anti-CD3 antibody;IL-12 vs GIMAP4 siRNA culture medium	GSE45720.GPL13667.test2	https://www.ncbi.nlm.nih.gov/geo/query/acc.cgi?acc=GSE45720
23223- hepatocellular carcinoma (LIHC) [liver] sorafenib 14695	LINCS	0.000892	3.266	hepatocellular carcinoma (LIHC)	VEGFR;PDGFR;RAF	liver	sorafenib	Treatment vs. Control	Treatment => sorafenib vs DMSO	GSE70138.GPL20573.LINCS.test23223	https://www.ncbi.nlm.nih.gov/geo/query/acc.cgi?acc=GSE70138
377- systemic JIA [peripheral blood] S_ aureus (heat killed) 11141	HumanDisease	2.45e-05	3.266	systemic JIA		peripheral blood	S. aureus (heat killed)	Treatment1 vs. Treatment2	DiseaseStage:AgeCategory:Treatment => inactive disease:child -> S. aureus (heat killed) vs resiquimod	GSE103500.GPL10558.test377	https://www.ncbi.nlm.nih.gov/geo/query/acc.cgi?acc=GSE103500
205- normal control [peripheral blood] TNF alpha 10951	HumanDisease	8.66e-06	3.266	normal control		peripheral blood	TNF alpha	Treatment1 vs. Treatment2	Treatment => TNF alpha vs IFN gamma	GSE103500.GPL10558.test205	https://www.ncbi.nlm.nih.gov/geo/query/acc.cgi?acc=GSE103500
214- normal control [small intestine] 349	SingleCellHumanUmiLite	0.0346	3.266	normal control		small intestine		CellType1 vs. others	paneth cell of epithelium of small intestine vs. others	TabulaSapiens_UMI.GPL24676.CellMap19.test214
46- normal control [thalamus] 45	SingleCellMouseUmiLite	0.0205	3.266	normal control		thalamus		CellType1 vs. others	neuron vs. others	GSE116470_UMI.GPL19057.CellMap4.test46
25551- breast adenocarcinoma [breast] SNS032 17281	LINCS	0.00113	3.266	breast adenocarcinoma	CDK2	breast	SNS032	Treatment vs. Control	Treatment => SNS032 vs DMSO	GSE70138.GPL20573.LINCS.test25551	https://www.ncbi.nlm.nih.gov/geo/query/acc.cgi?acc=GSE70138
3- normal control [testis] 731	SingleCellHumanUmi	0.000805	3.266	normal control		testis		CellType1 vs. others	sperm vs. others	GSE112013_UMI.GPL16791.CellMap1.test3	https://www.ncbi.nlm.nih.gov/geo/query/acc.cgi?acc=GSE112013
315- normal control [trachea] 450	SingleCellHumanUmiLite	0.0191	3.266	normal control		trachea		CellType1 vs. others	neutrophil vs. others	TabulaSapiens_UMI.GPL24676.CellMap23.test315
4- normal control [peripheral blood] NA 4969	MouseDisease	2.95e-06	3.266	normal control		peripheral blood	NA	Treatment vs. Control	SubjectTreatment => alum;H44/76 OMV vs none	GSE131914.GPL21103.DESeq2.test4	https://www.ncbi.nlm.nih.gov/geo/query/acc.cgi?acc=GSE131914
253- normal control [lung] 252	SingleCellMouseUmi	0.0146	3.266	normal control		lung		CellType1 vs. others	stromal cell vs. others	GSE108097_UMI.GPL17021.CellMap4.test253	https://www.ncbi.nlm.nih.gov/geo/query/acc.cgi?acc=GSE108097
430- normal control [ovary] 429	SingleCellMouseUmi	0.0352	3.266	normal control		ovary		CellType1 vs. others	macrophage vs. others	GSE108097_UMI.GPL17021.CellMap15.test430	https://www.ncbi.nlm.nih.gov/geo/query/acc.cgi?acc=GSE108097
9379- breast adenocarcinoma [breast] TAE684 27545	LINCS	3.13e-06	3.266	breast adenocarcinoma	ALK	breast	TAE684	Treatment vs. Control	Treatment => TAE684 vs DMSO	GSE70138.GPL20573.LINCS.test9379	https://www.ncbi.nlm.nih.gov/geo/query/acc.cgi?acc=GSE70138
259- normal control [lung] 258	SingleCellMouseUmi	0.0193	3.266	normal control		lung		CellType1 vs. others	club cell vs. others	GSE108097_UMI.GPL17021.CellMap4.test259	https://www.ncbi.nlm.nih.gov/geo/query/acc.cgi?acc=GSE108097
11- normal control [umbilical cord blood] 127	SingleCellHumanUmi	0.000233	3.244	normal control		umbilical cord blood		CellType1 vs. others	unassigned cell vs. others	GSE100866_UMI.GPL16791.CellMap1.test11	https://www.ncbi.nlm.nih.gov/geo/query/acc.cgi?acc=GSE100866
[truncated: 1,689 more rows]
