# Supplementary material for: Bioinformatic Prediction of Activation States in Molecular Network Pathways of Eukaryotic Initiation Factor 2 (EIF2) Signaling and Coronavirus Pathogenesis
Source: Int J Mol Sci. 2026 Feb 4;27(3):1525. doi: 10.3390/ijms27031525 (PMC12898783; doi:10.3390/ijms27031525)
Supplement: Supplementary file 1 [file ijms-27-01525-s001.zip › SuppleTable2.xlsx]

## Sheet: SuppleTable2
User ID	Gene Name	Species
AARD	alanine and arginine rich domain containing protein(AARD)	Homo sapiens
ABCC1	ATP binding cassette subfamily C member 1 (ABCC1 blood group)(ABCC1)	Homo sapiens
ABHD17A	abhydrolase domain containing 17A, depalmitoylase(ABHD17A)	Homo sapiens
ACKR2	atypical chemokine receptor 2(ACKR2)	Homo sapiens
ACSL6	acyl-CoA synthetase long chain family member 6(ACSL6)	Homo sapiens
ACTN1	actinin alpha 1(ACTN1)	Homo sapiens
ACVR1C	activin A receptor type 1C(ACVR1C)	Homo sapiens
ADAM12	ADAM metallopeptidase domain 12(ADAM12)	Homo sapiens
ADAMTS17	ADAM metallopeptidase with thrombospondin type 1 motif 17(ADAMTS17)	Homo sapiens
ADRB1	adrenoceptor beta 1(ADRB1)	Homo sapiens
AMOTL2	angiomotin like 2(AMOTL2)	Homo sapiens
ANKH	ANKH inorganic pyrophosphate transport regulator(ANKH)	Homo sapiens
ANKRD33B	ankyrin repeat domain 33B(ANKRD33B)	Homo sapiens
ANKRD62	ankyrin repeat domain 62(ANKRD62)	Homo sapiens
AP5Z1	adaptor related protein complex 5 subunit zeta 1(AP5Z1)	Homo sapiens
APC	APC regulator of WNT signaling pathway(APC)	Homo sapiens
APC2	APC regulator of WNT signaling pathway 2(APC2)	Homo sapiens
APOBEC3A	apolipoprotein B mRNA editing enzyme catalytic subunit 3A(APOBEC3A)	Homo sapiens
APOL6	apolipoprotein L6(APOL6)	Homo sapiens
APP	amyloid beta precursor protein(APP)	Homo sapiens
AR	androgen receptor(AR)	Homo sapiens
ARHGAP1	Rho GTPase activating protein 1(ARHGAP1)	Homo sapiens
ARHGAP17	Rho GTPase activating protein 17(ARHGAP17)	Homo sapiens
ARHGAP19-SLIT1	ARHGAP19-SLIT1 readthrough (NMD candidate)(ARHGAP19-SLIT1)	Homo sapiens
ARHGAP5	Rho GTPase activating protein 5(ARHGAP5)	Homo sapiens
ARID3A	AT-rich interaction domain 3A(ARID3A)	Homo sapiens
ARL5C	ARF like GTPase 5C(ARL5C)	Homo sapiens
ARSK	arylsulfatase family member K(ARSK)	Homo sapiens
ASB10	ankyrin repeat and SOCS box containing 10(ASB10)	Homo sapiens
ASL	argininosuccinate lyase(ASL)	Homo sapiens
ATAD3C	ATPase family AAA domain containing 3C(ATAD3C)	Homo sapiens
B3GNT4	UDP-GlcNAc:betaGal beta-1,3-N-acetylglucosaminyltransferase 4(B3GNT4)	Homo sapiens
BACE1	beta-secretase 1(BACE1)	Homo sapiens
BCAP29	B cell receptor associated protein 29(BCAP29)	Homo sapiens
BCL2	BCL2 apoptosis regulator(BCL2)	Homo sapiens
BCL2L1	BCL2 like 1(BCL2L1)	Homo sapiens
BCL2L2	BCL2 like 2(BCL2L2)	Homo sapiens
BIRC3	baculoviral IAP repeat containing 3(BIRC3)	Homo sapiens
BMI1	BMI1 proto-oncogene, polycomb ring finger(BMI1)	Homo sapiens
BMPR1A	bone morphogenetic protein receptor type 1A(BMPR1A)	Homo sapiens
BORCS5	BLOC-1 related complex subunit 5(BORCS5)	Homo sapiens
BORCS7	BLOC-1 related complex subunit 7(BORCS7)	Homo sapiens
BPNT1	3'(2'), 5'-bisphosphate nucleotidase 1(BPNT1)	Homo sapiens
BRSK2	BR serine/threonine kinase 2(BRSK2)	Homo sapiens
BTBD19	BTB domain containing 19(BTBD19)	Homo sapiens
BTG2	BTG anti-proliferation factor 2(BTG2)	Homo sapiens
BTRC	beta-transducin repeat containing E3 ubiquitin protein ligase(BTRC)	Homo sapiens
C10orf55	chromosome 10 putative open reading frame 55(C10orf55)	Homo sapiens
C10orf95	chromosome 10 open reading frame 95(C10orf95)	Homo sapiens
C16orf92	chromosome 16 open reading frame 92(C16orf92)	Homo sapiens
C1orf174	chromosome 1 open reading frame 174(C1orf174)	Homo sapiens
C1QL2	complement C1q like 2(C1QL2)	Homo sapiens
C1QTNF4	C1q and TNF related 4(C1QTNF4)	Homo sapiens
C2CD4C	C2 calcium dependent domain containing 4C(C2CD4C)	Homo sapiens
C8orf44-SGK3	C8orf44-SGK3 readthrough(C8orf44-SGK3)	Homo sapiens
C8orf82	chromosome 8 open reading frame 82(C8orf82)	Homo sapiens
C9orf163	chromosome 9 putative open reading frame 163(C9orf163)	Homo sapiens
CACNA1C	calcium voltage-gated channel subunit alpha1 C(CACNA1C)	Homo sapiens
CACNB1	calcium voltage-gated channel auxiliary subunit beta 1(CACNB1)	Homo sapiens
CACNG2	calcium voltage-gated channel auxiliary subunit gamma 2(CACNG2)	Homo sapiens
CACNG8	calcium voltage-gated channel auxiliary subunit gamma 8(CACNG8)	Homo sapiens
CAPN6	calpain 6(CAPN6)	Homo sapiens
CASKIN1	CASK interacting protein 1(CASKIN1)	Homo sapiens
CASP16P	caspase 16, pseudogene(CASP16P)	Homo sapiens
CASP3	caspase 3(CASP3)	Homo sapiens
CASP9	caspase 9(CASP9)	Homo sapiens
CASS4	Cas scaffold protein family member 4(CASS4)	Homo sapiens
CBARP	CACN subunit beta associated regulatory protein(CBARP)	Homo sapiens
CBLN1	cerebellin 1 precursor(CBLN1)	Homo sapiens
CBY3	chibby family member 3(CBY3)	Homo sapiens
CCDC137	coiled-coil domain containing 137(CCDC137)	Homo sapiens
CCDC71	coiled-coil domain containing 71(CCDC71)	Homo sapiens
CCND1	cyclin D1(CCND1)	Homo sapiens
CCND2	cyclin D2(CCND2)	Homo sapiens
CCND3	cyclin D3(CCND3)	Homo sapiens
CCNE1	cyclin E1(CCNE1)	Homo sapiens
CCNE2	cyclin E2(CCNE2)	Homo sapiens
CCNG2	cyclin G2(CCNG2)	Homo sapiens
CD209	CD209 molecule(CD209)	Homo sapiens
CD47	CD47 molecule(CD47)	Homo sapiens
CD82	CD82 molecule(CD82)	Homo sapiens
CDC25A	cell division cycle 25A(CDC25A)	Homo sapiens
CDC27	cell division cycle 27(CDC27)	Homo sapiens
CDC42	cell division cycle 42(CDC42)	Homo sapiens
CDH4	cadherin 4(CDH4)	Homo sapiens
CDK4	cyclin dependent kinase 4(CDK4)	Homo sapiens
CDK4/6
CDK6	cyclin dependent kinase 6(CDK6)	Homo sapiens
CDKL1	cyclin dependent kinase like 1(CDKL1)	Homo sapiens
CDKN2AIPNL	CDKN2A interacting protein N-terminal like(CDKN2AIPNL)	Homo sapiens
CDKN2B	cyclin dependent kinase inhibitor 2B(CDKN2B)	Homo sapiens
CEBPD	CCAAT enhancer binding protein delta(CEBPD)	Homo sapiens
CEND1	cell cycle exit and neuronal differentiation 1(CEND1)	Homo sapiens
CERS1	ceramide synthase 1(CERS1)	Homo sapiens
CFAP418	cilia and flagella associated protein 418(CFAP418)	Homo sapiens
CFAP92	cilia and flagella associated protein 92 (putative)(CFAP92)	Homo sapiens
CFL2	cofilin 2(CFL2)	Homo sapiens
CHEK1	checkpoint kinase 1(CHEK1)	Homo sapiens
CHRNA7	cholinergic receptor nicotinic alpha 7 subunit(CHRNA7)	Homo sapiens
CHRNB1	cholinergic receptor nicotinic beta 1 subunit(CHRNB1)	Homo sapiens
CKAP4	cytoskeleton associated protein 4(CKAP4)	Homo sapiens
CLDN1	claudin 1(CLDN1)	Homo sapiens
CLDN12	claudin 12(CLDN12)	Homo sapiens
CLDN23	claudin 23(CLDN23)	Homo sapiens
CNNM1	cyclin and CBS domain divalent metal cation transport mediator 1(CNNM1)	Homo sapiens
CNTN2	contactin 2(CNTN2)	Homo sapiens
COL1A1	collagen type I alpha 1 chain(COL1A1)	Homo sapiens
COL1A2	collagen type I alpha 2 chain(COL1A2)	Homo sapiens
COL4A5	collagen type IV alpha 5 chain(COL4A5)	Homo sapiens
COL5A2	collagen type V alpha 2 chain(COL5A2)	Homo sapiens
CPEB3	cytoplasmic polyadenylation element binding protein 3(CPEB3)	Homo sapiens
CPLX1	complexin 1(CPLX1)	Homo sapiens
CPLX2	complexin 2(CPLX2)	Homo sapiens
CPSF1	cleavage and polyadenylation specific factor 1(CPSF1)	Homo sapiens
CPSF4	cleavage and polyadenylation specific factor 4(CPSF4)	Homo sapiens
CREB1	cAMP responsive element binding protein 1(CREB1)	Homo sapiens
CRK	CRK proto-oncogene, adaptor protein(CRK)	Homo sapiens
CRKL	CRK like proto-oncogene, adaptor protein(CRKL)	Homo sapiens
CRTAP	cartilage associated protein(CRTAP)	Homo sapiens
CRTC1	CREB regulated transcription coactivator 1(CRTC1)	Homo sapiens
CRYAA	crystallin alpha A(CRYAA)	Homo sapiens
CSF1R	colony stimulating factor 1 receptor(CSF1R)	Homo sapiens
CSNK1G2	casein kinase 1 gamma 2(CSNK1G2)	Homo sapiens
CSRNP1	cysteine and serine rich nuclear protein 1(CSRNP1)	Homo sapiens
CTD_2207O2312
CTF1	cardiotrophin 1(CTF1)	Homo sapiens
CTNNB1	catenin beta 1(CTNNB1)	Homo sapiens
CTNND2	catenin delta 2(CTNND2)	Homo sapiens
CYB561	cytochrome b561(CYB561)	Homo sapiens
CYB5D2	cytochrome b5 domain containing 2(CYB5D2)	Homo sapiens
CYP1A2	cytochrome P450 family 1 subfamily A member 2(CYP1A2)	Homo sapiens
DAND5	DAN domain BMP antagonist family member 5(DAND5)	Homo sapiens
DAZAP1	DAZ associated protein 1(DAZAP1)	Homo sapiens
DDX18	DEAD-box helicase 18(DDX18)	Homo sapiens
DFFB	DNA fragmentation factor subunit beta(DFFB)	Homo sapiens
DGCR8	DGCR8 microprocessor complex subunit(DGCR8)	Homo sapiens
DISP2	dispatched RND transporter family member 2(DISP2)	Homo sapiens
DMPK	DM1 protein kinase(DMPK)	Homo sapiens
DNAJB9	DnaJ heat shock protein family (Hsp40) member B9(DNAJB9)	Homo sapiens
DNAJC28	DnaJ heat shock protein family (Hsp40) member C28(DNAJC28)	Homo sapiens
DNAJC3	DnaJ heat shock protein family (Hsp40) member C3(DNAJC3)	Homo sapiens
DNM1L	dynamin 1 like(DNM1L)	Homo sapiens
DOCK8-AS1	DOCK8 antisense RNA 1(DOCK8-AS1)	Homo sapiens
DOK7	docking protein 7(DOK7)	Homo sapiens
DORIP1	dopamine receptor interacting protein 1(DORIP1)	Homo sapiens
DPP9	dipeptidyl peptidase 9(DPP9)	Homo sapiens
DSG3	desmoglein 3(DSG3)	Homo sapiens
DUOXA2	dual oxidase maturation factor 2(DUOXA2)	Homo sapiens
E2F3	E2F transcription factor 3(E2F3)	Homo sapiens
E2F5	E2F transcription factor 5(E2F5)	Homo sapiens
EDEM1	ER degradation enhancing alpha-mannosidase like protein 1(EDEM1)	Homo sapiens
EDEM3	ER degradation enhancing alpha-mannosidase like protein 3(EDEM3)	Homo sapiens
EFNB1	ephrin B1(EFNB1)	Homo sapiens
EGFR	epidermal growth factor receptor(EGFR)	Homo sapiens
EGR2	early growth response 2(EGR2)	Homo sapiens
EIF2B2	eukaryotic translation initiation factor 2B subunit beta(EIF2B2)	Homo sapiens
EIF4A1	eukaryotic translation initiation factor 4A1(EIF4A1)	Homo sapiens
EIF4G2	eukaryotic translation initiation factor 4 gamma 2(EIF4G2)	Homo sapiens
EMILIN1	elastin microfibril interfacer 1(EMILIN1)	Homo sapiens
EML3	EMAP like 3(EML3)	Homo sapiens
EMP1	epithelial membrane protein 1(EMP1)	Homo sapiens
ENPP7	ectonucleotide pyrophosphatase/phosphodiesterase 7(ENPP7)	Homo sapiens
ERAP2	endoplasmic reticulum aminopeptidase 2(ERAP2)	Homo sapiens
ERN1	endoplasmic reticulum to nucleus signaling 1(ERN1)	Homo sapiens
ERO1A	endoplasmic reticulum oxidoreductase 1 alpha(ERO1A)	Homo sapiens
ERRFI1	ERBB receptor feedback inhibitor 1(ERRFI1)	Homo sapiens
ESCO2	establishment of sister chromatid cohesion N-acetyltransferase 2(ESCO2)	Homo sapiens
ETS1	ETS proto-oncogene 1, transcription factor(ETS1)	Homo sapiens
EVL	Enah/Vasp-like(EVL)	Homo sapiens
EXTL1	exostosin like glycosyltransferase 1(EXTL1)	Homo sapiens
EZH2	enhancer of zeste 2 polycomb repressive complex 2 subunit(EZH2)	Homo sapiens
FAM76A	family with sequence similarity 76 member A(FAM76A)	Homo sapiens
FAM89B	family with sequence similarity 89 member B(FAM89B)	Homo sapiens
FASN	fatty acid synthase(FASN)	Homo sapiens
FAT1	FAT atypical cadherin 1(FAT1)	Homo sapiens
FAT2	FAT atypical cadherin 2(FAT2)	Homo sapiens
FBXL18	F-box and leucine rich repeat protein 18(FBXL18)	Homo sapiens
FBXL8	F-box and leucine rich repeat protein 8(FBXL8)	Homo sapiens
FGF2	fibroblast growth factor 2(FGF2)	Homo sapiens
FGFR2	fibroblast growth factor receptor 2(FGFR2)	Homo sapiens
FHDC1	FH2 domain containing 1(FHDC1)	Homo sapiens
FHOD1	formin homology 2 domain containing 1(FHOD1)	Homo sapiens
FKRP	fukutin related protein(FKRP)	Homo sapiens
FN1	fibronectin 1(FN1)	Homo sapiens
FOXD1	forkhead box D1(FOXD1)	Homo sapiens
FOXF2	forkhead box F2(FOXF2)	Homo sapiens
FTH1	ferritin heavy chain 1(FTH1)	Homo sapiens
G0S2	G0/G1 switch 2(G0S2)	Homo sapiens
GAB2	GRB2 associated binding protein 2(GAB2)	Homo sapiens
GALE	UDP-galactose-4-epimerase(GALE)	Homo sapiens
GAS6	growth arrest specific 6(GAS6)	Homo sapiens
GATD1	glutamine amidotransferase class 1 domain containing 1(GATD1)	Homo sapiens
GFER	growth factor, augmenter of liver regeneration(GFER)	Homo sapiens
GFRA3	GDNF family receptor alpha 3(GFRA3)	Homo sapiens
GMPS	guanine monophosphate synthase(GMPS)	Homo sapiens
GNA11	G protein subunit alpha 11(GNA11)	Homo sapiens
GOLIM4	golgi integral membrane protein 4(GOLIM4)	Homo sapiens
GRB2	growth factor receptor bound protein 2(GRB2)	Homo sapiens
GRB7	growth factor receptor bound protein 7(GRB7)	Homo sapiens
GREB1	growth regulating estrogen receptor binding 1(GREB1)	Homo sapiens
GRM6	glutamate metabotropic receptor 6(GRM6)	Homo sapiens
GRM7	glutamate metabotropic receptor 7(GRM7)	Homo sapiens
GSC	goosecoid homeobox(GSC)	Homo sapiens
GSE1	Gse1 coiled-coil protein(GSE1)	Homo sapiens
GTF2H2C	GTF2H2 family member C(GTF2H2C)	Homo sapiens
HAGHL	hydroxyacylglutathione hydrolase like(HAGHL)	Homo sapiens
HCN2	hyperpolarization activated cyclic nucleotide gated potassium and sodium channel 2(HCN2)	Homo sapiens
HEPACAM	hepatic and glial cell adhesion molecule(HEPACAM)	Homo sapiens
HES2	hes family bHLH transcription factor 2(HES2)	Homo sapiens
HES5	hes family bHLH transcription factor 5(HES5)	Homo sapiens
HES7	hes family bHLH transcription factor 7(HES7)	Homo sapiens
HIC2	HIC ZBTB transcriptional repressor 2(HIC2)	Homo sapiens
HMG20B	high mobility group 20B(HMG20B)	Homo sapiens
HMGA2	high mobility group AT-hook 2(HMGA2)	Homo sapiens
HMX2	H6 family homeobox 2(HMX2)	Homo sapiens
HMX3	H6 family homeobox 3(HMX3)	Homo sapiens
HOTAIR	HOX transcript antisense RNA(HOTAIR)	Homo sapiens
HOXC6	homeobox C6(HOXC6)	Homo sapiens
IDE	insulin degrading enzyme(IDE)	Homo sapiens
IER2	immediate early response 2(IER2)	Homo sapiens
IFNG	interferon gamma(IFNG)	Homo sapiens
IGF1R	insulin like growth factor 1 receptor(IGF1R)	Homo sapiens
IL10	interleukin 10(IL10)	Homo sapiens
IL17RE	interleukin 17 receptor E(IL17RE)	Homo sapiens
ING5	inhibitor of growth family member 5(ING5)	Homo sapiens
INSR	insulin receptor(INSR)	Homo sapiens
IRS2	insulin receptor substrate 2(IRS2)	Homo sapiens
IRX2-DT	IRX2 divergent transcript(IRX2-DT)	Homo sapiens
ISLR2	immunoglobulin superfamily containing leucine rich repeat 2(ISLR2)	Homo sapiens
ITGAL	integrin subunit alpha L(ITGAL)	Homo sapiens
ITGAV	integrin subunit alpha V(ITGAV)	Homo sapiens
ITGB3	integrin subunit beta 3(ITGB3)	Homo sapiens
ITGB6	integrin subunit beta 6(ITGB6)	Homo sapiens
JAKMIP3	Janus kinase and microtubule interacting protein 3(JAKMIP3)	Homo sapiens
JAZF1	JAZF zinc finger 1(JAZF1)	Homo sapiens
JUND	JunD proto-oncogene, AP-1 transcription factor subunit(JUND)	Homo sapiens
KBTBD6	kelch repeat and BTB domain containing 6(KBTBD6)	Homo sapiens
KCNA7	potassium voltage-gated channel subfamily A member 7(KCNA7)	Homo sapiens
KCND3	potassium voltage-gated channel subfamily D member 3(KCND3)	Homo sapiens
KCNE5	potassium voltage-gated channel subfamily E regulatory subunit 5(KCNE5)	Homo sapiens
KCNH2	potassium voltage-gated channel subfamily H member 2(KCNH2)	Homo sapiens
KCNK3	potassium two pore domain channel subfamily K member 3(KCNK3)	Homo sapiens
KCNMB1	potassium calcium-activated channel subfamily M regulatory beta subunit 1(KCNMB1)	Homo sapiens
KIAA0319L	KIAA0319 like(KIAA0319L)	Homo sapiens
KIAA0753	KIAA0753(KIAA0753)	Homo sapiens
KLF2	KLF transcription factor 2(KLF2)	Homo sapiens
KLHDC4	kelch domain containing 4(KLHDC4)	Homo sapiens
KLHL17	kelch like family member 17(KLHL17)	Homo sapiens
KPNA6	karyopherin subunit alpha 6(KPNA6)	Homo sapiens
KRAS	KRAS proto-oncogene, GTPase(KRAS)	Homo sapiens
KREMEN1	kringle containing transmembrane protein 1(KREMEN1)	Homo sapiens
LAIR1	leukocyte associated immunoglobulin like receptor 1(LAIR1)	Homo sapiens
LATS1	large tumor suppressor kinase 1(LATS1)	Homo sapiens
LATS2	large tumor suppressor kinase 2(LATS2)	Homo sapiens
LCNL1	lipocalin like 1(LCNL1)	Homo sapiens
LEF1	lymphoid enhancer binding factor 1(LEF1)	Homo sapiens
LILRB3	leukocyte immunoglobulin like receptor B3(LILRB3)	Homo sapiens
LIN28A	lin-28 homolog A(LIN28A)	Homo sapiens
LINC01124	long intergenic non-protein coding RNA 1124(LINC01124)	Homo sapiens
LINC01521	long intergenic non-protein coding RNA 1521(LINC01521)	Homo sapiens
LINC01551	long intergenic non-protein coding RNA 1551(LINC01551)	Homo sapiens
LLPH	LLP homolog, long-term synaptic facilitation factor(LLPH)	Homo sapiens
LMLN	leishmanolysin like peptidase(LMLN)	Homo sapiens
LMNTD2	lamin tail domain containing 2(LMNTD2)	Homo sapiens
LOC283731	uncharacterized LOC283731(LOC283731)	Homo sapiens
LPCAT1	lysophosphatidylcholine acyltransferase 1(LPCAT1)	Homo sapiens
LRIG1	leucine rich repeats and immunoglobulin like domains 1(LRIG1)	Homo sapiens
LRRC14	leucine rich repeat containing 14(LRRC14)	Homo sapiens
LRRC2	leucine rich repeat containing 2(LRRC2)	Homo sapiens
LRRC45	leucine rich repeat containing 45(LRRC45)	Homo sapiens
LRRN4CL	LRRN4 C-terminal like(LRRN4CL)	Homo sapiens
LSM4	LSM4 homolog, U6 small nuclear RNA and mRNA degradation associated(LSM4)	Homo sapiens
LSM6	LSM6 homolog, U6 small nuclear RNA and mRNA degradation associated(LSM6)	Homo sapiens
LTO1	LTO1 maturation factor of ABCE1(LTO1)	Homo sapiens
LYRM2	LYR motif containing 2(LYRM2)	Homo sapiens
MACC1	MET transcriptional regulator MACC1(MACC1)	Homo sapiens
MAFA	MAF bZIP transcription factor A(MAFA)	Homo sapiens
MAFB	MAF bZIP transcription factor B(MAFB)	Homo sapiens
MAFF	MAF bZIP transcription factor F(MAFF)	Homo sapiens
MAFK	MAF bZIP transcription factor K(MAFK)	Homo sapiens
MAP3K1	mitogen-activated protein kinase kinase kinase 1(MAP3K1)	Homo sapiens
MAPK12	mitogen-activated protein kinase 12(MAPK12)	Homo sapiens
MAPK3	mitogen-activated protein kinase 3(MAPK3)	Homo sapiens
MAPK4	mitogen-activated protein kinase 4(MAPK4)	Homo sapiens
MATN4	matrilin 4(MATN4)	Homo sapiens
MCL1	MCL1 apoptosis regulator, BCL2 family member(MCL1)	Homo sapiens
MCM4	minichromosome maintenance complex component 4(MCM4)	Homo sapiens
MDM4	MDM4 regulator of p53(MDM4)	Homo sapiens
MEG3	maternally expressed 3(MEG3)	Homo sapiens
MELTF	melanotransferrin(MELTF)	Homo sapiens
MET	MET proto-oncogene, receptor tyrosine kinase(MET)	Homo sapiens
MEX3D	mex-3 RNA binding family member D(MEX3D)	Homo sapiens
MGAT4B	alpha-1,3-mannosyl-glycoprotein 4-beta-N-acetylglucosaminyltransferase B(MGAT4B)	Homo sapiens
MID1IP1	MID1 interacting protein 1(MID1IP1)	Homo sapiens
MIF-AS1	MIF antisense RNA 1(MIF-AS1)	Homo sapiens
MINAR2	membrane integral NOTCH2 associated receptor 2(MINAR2)	Homo sapiens
MLANA	melan-A(MLANA)	Homo sapiens
MLYCD	malonyl-CoA decarboxylase(MLYCD)	Homo sapiens
MMP25	matrix metallopeptidase 25(MMP25)	Homo sapiens
MNX1	motor neuron and pancreas homeobox 1(MNX1)	Homo sapiens
MRTO4	MRT4 homolog, ribosome maturation factor(MRTO4)	Homo sapiens
MS4A7	membrane spanning 4-domains A7(MS4A7)	Homo sapiens
MSN	moesin(MSN)	Homo sapiens
MSRA	methionine sulfoxide reductase A(MSRA)	Homo sapiens
MT-ATP6	mitochondrially encoded ATP synthase 6(MT-ATP6)	Homo sapiens
MT-ND4	mitochondrially encoded NADH dehydrogenase 4(MT-ND4)	Homo sapiens
MYB	MYB proto-oncogene, transcription factor(MYB)	Homo sapiens
MYC	MYC proto-oncogene, bHLH transcription factor(MYC)	Homo sapiens
MYCN	MYCN proto-oncogene, bHLH transcription factor(MYCN)	Homo sapiens
MYH10	myosin heavy chain 10(MYH10)	Homo sapiens
NAT14	N-acetyltransferase 14 (putative)(NAT14)	Homo sapiens
NCBP3	nuclear cap binding subunit 3(NCBP3)	Homo sapiens
NCR1	natural cytotoxicity triggering receptor 1(NCR1)	Homo sapiens
NDE1	nudE neurodevelopment protein 1(NDE1)	Homo sapiens
NECTIN2	nectin cell adhesion molecule 2(NECTIN2)	Homo sapiens
NEUROD2	neuronal differentiation 2(NEUROD2)	Homo sapiens
NFIC	nuclear factor I C(NFIC)	Homo sapiens
NKX2-5	NK2 homeobox 5(NKX2-5)	Homo sapiens
NKX6-2	NK6 homeobox 2(NKX6-2)	Homo sapiens
NKX6-3	NK6 homeobox 3(NKX6-3)	Homo sapiens
NOTCH1	notch receptor 1(NOTCH1)	Homo sapiens
NOTCH2	notch receptor 2(NOTCH2)	Homo sapiens
NOTO	notochord homeobox(NOTO)	Homo sapiens
NR2E1	nuclear receptor subfamily 2 group E member 1(NR2E1)	Homo sapiens
NRARP	NOTCH regulated ankyrin repeat protein(NRARP)	Homo sapiens
NRAS	NRAS proto-oncogene, GTPase(NRAS)	Homo sapiens
NRDE2	NRDE-2, necessary for RNA interference, domain containing(NRDE2)	Homo sapiens
NRXN2	neurexin 2(NRXN2)	Homo sapiens
NTN1	netrin 1(NTN1)	Homo sapiens
NXN	nucleoredoxin(NXN)	Homo sapiens
OCLN	occludin(OCLN)	Homo sapiens
OLFML2A	olfactomedin like 2A(OLFML2A)	Homo sapiens
OLIG1	oligodendrocyte transcription factor 1(OLIG1)	Homo sapiens
ONECUT3	one cut homeobox 3(ONECUT3)	Homo sapiens
OPRD1	opioid receptor delta 1(OPRD1)	Homo sapiens
OR51E2	olfactory receptor family 51 subfamily E member 2(OR51E2)	Homo sapiens
OSCAR	osteoclast associated Ig-like receptor(OSCAR)	Homo sapiens
OTUD6A	OTU deubiquitinase 6A(OTUD6A)	Homo sapiens
OTX1	orthodenticle homeobox 1(OTX1)	Homo sapiens
PABPC4	poly(A) binding protein cytoplasmic 4(PABPC4)	Homo sapiens
PAK6	p21 (RAC1) activated kinase 6(PAK6)	Homo sapiens
PAX2	paired box 2(PAX2)	Homo sapiens
PAXIP1-AS2	PAXIP1 antisense RNA 2(PAXIP1-AS2)	Homo sapiens
PBX2	PBX homeobox 2(PBX2)	Homo sapiens
PCDH1	protocadherin 1(PCDH1)	Homo sapiens
PDE1A	phosphodiesterase 1A(PDE1A)	Homo sapiens
PDPK1	3-phosphoinositide dependent protein kinase 1(PDPK1)	Homo sapiens
PEX6	peroxisomal biogenesis factor 6(PEX6)	Homo sapiens
PGPEP1	pyroglutamyl-peptidase I(PGPEP1)	Homo sapiens
PGR	progesterone receptor(PGR)	Homo sapiens
PHLDB3	pleckstrin homology like domain family B member 3(PHLDB3)	Homo sapiens
PIK3R3	phosphoinositide-3-kinase regulatory subunit 3(PIK3R3)	Homo sapiens
PIP5K1A	phosphatidylinositol-4-phosphate 5-kinase type 1 alpha(PIP5K1A)	Homo sapiens
PITX1	paired like homeodomain 1(PITX1)	Homo sapiens
PLAG1	PLAG1 zinc finger(PLAG1)	Homo sapiens
PLEKHB2	pleckstrin homology domain containing B2(PLEKHB2)	Homo sapiens
PLPPR3	phospholipid phosphatase related 3(PLPPR3)	Homo sapiens
PNKD	PNKD metallo-beta-lactamase domain containing(PNKD)	Homo sapiens
POLR2D	RNA polymerase II subunit D(POLR2D)	Homo sapiens
POLR2J2/POLR2J3
POU2F2	POU class 2 homeobox 2(POU2F2)	Homo sapiens
POU3F1	POU class 3 homeobox 1(POU3F1)	Homo sapiens
PPARG	peroxisome proliferator activated receptor gamma(PPARG)	Homo sapiens
PPEF2	protein phosphatase with EF-hand domain 2(PPEF2)	Homo sapiens
PPM1D	protein phosphatase, Mg2+/Mn2+ dependent 1D(PPM1D)	Homo sapiens
PPP1R10	protein phosphatase 1 regulatory subunit 10(PPP1R10)	Homo sapiens
PPP1R12B	protein phosphatase 1 regulatory subunit 12B(PPP1R12B)	Homo sapiens
PPP1R3B	protein phosphatase 1 regulatory subunit 3B(PPP1R3B)	Homo sapiens
PPP1R3G	protein phosphatase 1 regulatory subunit 3G(PPP1R3G)	Homo sapiens
PPT1	palmitoyl-protein thioesterase 1(PPT1)	Homo sapiens
PRDM12	PR/SET domain 12(PRDM12)	Homo sapiens
PRKN	parkin RBR E3 ubiquitin protein ligase(PRKN)	Homo sapiens
PRR23A	proline rich 23A(PRR23A)	Homo sapiens
PSMD5	proteasome 26S subunit, non-ATPase 5(PSMD5)	Homo sapiens
PTBP1	polypyrimidine tract binding protein 1(PTBP1)	Homo sapiens
PTGS2	prostaglandin-endoperoxide synthase 2(PTGS2)	Homo sapiens
PTK2	protein tyrosine kinase 2(PTK2)	Homo sapiens
PTPN13	protein tyrosine phosphatase non-receptor type 13(PTPN13)	Homo sapiens
PTPN14	protein tyrosine phosphatase non-receptor type 14(PTPN14)	Homo sapiens
PURA	purine rich element binding protein A(PURA)	Homo sapiens
RAB22A	RAB22A, member RAS oncogene family(RAB22A)	Homo sapiens
RAB3B	RAB3B, member RAS oncogene family(RAB3B)	Homo sapiens
RAB40C	RAB40C, member RAS oncogene family(RAB40C)	Homo sapiens
RAF1	Raf-1 proto-oncogene, serine/threonine kinase(RAF1)	Homo sapiens
RAS
RASL10A	RAS like family 10 member A(RASL10A)	Homo sapiens
RAX	retina and anterior neural fold homeobox(RAX)	Homo sapiens
RBM38	RNA binding motif protein 38(RBM38)	Homo sapiens
RDH13	retinol dehydrogenase 13(RDH13)	Homo sapiens
RECK	reversion inducing cysteine rich protein with kazal motifs(RECK)	Homo sapiens
RELA	RELA proto-oncogene, NF-kB subunit(RELA)	Homo sapiens
REM2	RRAD and GEM like GTPase 2(REM2)	Homo sapiens
RNF125	ring finger protein 125(RNF125)	Homo sapiens
RNF223	ring finger protein 223(RNF223)	Homo sapiens
ROCK2	Rho associated coiled-coil containing protein kinase 2(ROCK2)	Homo sapiens
RP11-644F5.10
RP11_1148L69
RPL23	ribosomal protein L23(RPL23)	Homo sapiens
RPL3L	ribosomal protein L3 like(RPL3L)	Homo sapiens
RPL7L1	ribosomal protein L7 like 1(RPL7L1)	Homo sapiens
RPRML	reprimo like(RPRML)	Homo sapiens
RPS29	ribosomal protein S29(RPS29)	Homo sapiens
RPS6KB1	ribosomal protein S6 kinase B1(RPS6KB1)	Homo sapiens
RUNX2	RUNX family transcription factor 2(RUNX2)	Homo sapiens
RXFP3	relaxin family peptide receptor 3(RXFP3)	Homo sapiens
SAPCD2	suppressor APC domain containing 2(SAPCD2)	Homo sapiens
SCAP	SREBF chaperone(SCAP)	Homo sapiens
SCIN	scinderin(SCIN)	Homo sapiens
SEMA4B	semaphorin 4B(SEMA4B)	Homo sapiens
SERPINF2	serpin family F member 2(SERPINF2)	Homo sapiens
SGK3	serum/glucocorticoid regulated kinase family member 3(SGK3)	Homo sapiens
SHH	sonic hedgehog signaling molecule(SHH)	Homo sapiens
SHOX	SHOX homeobox(SHOX)	Homo sapiens
SHPK	sedoheptulokinase(SHPK)	Homo sapiens
SHROOM1	shroom family member 1(SHROOM1)	Homo sapiens
SIRT1	sirtuin 1(SIRT1)	Homo sapiens
SKIDA1	SKI/DACH domain containing 1(SKIDA1)	Homo sapiens
SLC11A1	solute carrier family 11 member 1(SLC11A1)	Homo sapiens
SLC12A5	solute carrier family 12 member 5(SLC12A5)	Homo sapiens
SLC16A4	solute carrier family 16 member 4(SLC16A4)	Homo sapiens
SLC1A4	solute carrier family 1 member 4(SLC1A4)	Homo sapiens
SLC30A3	solute carrier family 30 member 3(SLC30A3)	Homo sapiens
SLC35E2B	solute carrier family 35 member E2B(SLC35E2B)	Homo sapiens
SLC38A12
SLC50A1	solute carrier family 50 member 1(SLC50A1)	Homo sapiens
SLC52A3	solute carrier family 52 member 3(SLC52A3)	Homo sapiens
SLC75A1
SLC9A7	solute carrier family 9 member A7(SLC9A7)	Homo sapiens
SMAD2	SMAD family member 2(SMAD2)	Homo sapiens
SMAD4	SMAD family member 4(SMAD4)	Homo sapiens
SMAD5	SMAD family member 5(SMAD5)	Homo sapiens
SMIM22	small integral membrane protein 22(SMIM22)	Homo sapiens
SNAI1	snail family transcriptional repressor 1(SNAI1)	Homo sapiens
SNAI2	snail family transcriptional repressor 2(SNAI2)	Homo sapiens
SNORC	secondary ossification center associated regulator of chondrocyte maturation(SNORC)	Homo sapiens
SOX12	SRY-box transcription factor 12(SOX12)	Homo sapiens
SOX2	SRY-box transcription factor 2(SOX2)	Homo sapiens
SOX2-OT	SOX2 overlapping transcript(SOX2-OT)	Homo sapiens
SOX21	SRY-box transcription factor 21(SOX21)	Homo sapiens
SP140L	SP140 nuclear body protein like(SP140L)	Homo sapiens
SP9	Sp9 transcription factor(SP9)	Homo sapiens
SREBF1	sterol regulatory element binding transcription factor 1(SREBF1)	Homo sapiens
SSTR1	somatostatin receptor 1(SSTR1)	Homo sapiens
SSU72-AS1	SSU72 antisense RNA 1(SSU72-AS1)	Homo sapiens
STARD13	StAR related lipid transfer domain containing 13(STARD13)	Homo sapiens
STAT3	signal transducer and activator of transcription 3(STAT3)	Homo sapiens
STAT4	signal transducer and activator of transcription 4(STAT4)	Homo sapiens
STAT5A	signal transducer and activator of transcription 5A(STAT5A)	Homo sapiens
STIM1	stromal interaction molecule 1(STIM1)	Homo sapiens
STMN1	stathmin 1(STMN1)	Homo sapiens
STYK1	serine/threonine/tyrosine kinase 1(STYK1)	Homo sapiens
SUFU	SUFU negative regulator of hedgehog signaling(SUFU)	Homo sapiens
TAF13	TATA-box binding protein associated factor 13(TAF13)	Homo sapiens
TARBP2	TARBP2 subunit of RISC loading complex(TARBP2)	Homo sapiens
TBC1D26	TBC1 domain family member 26(TBC1D26)	Homo sapiens
TBCCD1	TBCC domain containing 1(TBCCD1)	Homo sapiens
TCEANC2	transcription elongation factor A N-terminal and central domain containing 2(TCEANC2)	Homo sapiens
TEF	TEF transcription factor, PAR bZIP family member(TEF)	Homo sapiens
TEX22	testis expressed 22(TEX22)	Homo sapiens
TGFB2	transforming growth factor beta 2(TGFB2)	Homo sapiens
TGFBR1	transforming growth factor beta receptor 1(TGFBR1)	Homo sapiens
TIAM1	TIAM Rac1 associated GEF 1(TIAM1)	Homo sapiens
TICAM1	TIR domain containing adaptor molecule 1(TICAM1)	Homo sapiens
TJP1	tight junction protein 1(TJP1)	Homo sapiens
TLN1	talin 1(TLN1)	Homo sapiens
TLR4	toll like receptor 4(TLR4)	Homo sapiens
TLX2	T cell leukemia homeobox 2(TLX2)	Homo sapiens
TLX3	T cell leukemia homeobox 3(TLX3)	Homo sapiens
TMEM107	transmembrane protein 107(TMEM107)	Homo sapiens
TMEM121	transmembrane protein 121(TMEM121)	Homo sapiens
TMEM130	transmembrane protein 130(TMEM130)	Homo sapiens
TMEM204	transmembrane protein 204(TMEM204)	Homo sapiens
TMEM250	transmembrane protein 250(TMEM250)	Homo sapiens
TMEM41A	transmembrane protein 41A(TMEM41A)	Homo sapiens
TMEM41B	transmembrane protein 41B(TMEM41B)	Homo sapiens
TMPRSS2	transmembrane serine protease 2(TMPRSS2)	Homo sapiens
TNFAIP8L1	TNF alpha induced protein 8 like 1(TNFAIP8L1)	Homo sapiens
TNNC2	troponin C2, fast skeletal type(TNNC2)	Homo sapiens
TOB1	transducer of ERBB2, 1(TOB1)	Homo sapiens
TOM1	target of myb1 membrane trafficking protein(TOM1)	Homo sapiens
TP53	tumor protein p53(TP53)	Homo sapiens
TPGS1	tubulin polyglutamylase complex subunit 1(TPGS1)	Homo sapiens
TRIB1	tribbles pseudokinase 1(TRIB1)	Homo sapiens
TRIM72	tripartite motif containing 72(TRIM72)	Homo sapiens
TSPAN11	tetraspanin 11(TSPAN11)	Homo sapiens
TSPAN17	tetraspanin 17(TSPAN17)	Homo sapiens
TSPYL1	TSPY like 1(TSPYL1)	Homo sapiens
TTLL7	tubulin tyrosine ligase like 7(TTLL7)	Homo sapiens
TUFT1	tuftelin 1(TUFT1)	Homo sapiens
TUSC2	tumor suppressor 2, mitochondrial calcium regulator(TUSC2)	Homo sapiens
UCKL1	uridine-cytidine kinase 1 like 1(UCKL1)	Homo sapiens
UCP2	uncoupling protein 2(UCP2)	Homo sapiens
UNC13A	unc-13 homolog A(UNC13A)	Homo sapiens
UPF1	UPF1 RNA helicase and ATPase(UPF1)	Homo sapiens
UPK3BL1	uroplakin 3B like 1(UPK3BL1)	Homo sapiens
URM1	ubiquitin related modifier 1(URM1)	Homo sapiens
VAV2	vav guanine nucleotide exchange factor 2(VAV2)	Homo sapiens
VIPR1	vasoactive intestinal peptide receptor 1(VIPR1)	Homo sapiens
VMO1	vitelline membrane outer layer 1 homolog(VMO1)	Homo sapiens
VSIG8	V-set and immunoglobulin domain containing 8(VSIG8)	Homo sapiens
WASL	WASP like actin nucleation promoting factor(WASL)	Homo sapiens
WDR81	WD repeat domain 81(WDR81)	Homo sapiens
WDR82	WD repeat domain 82(WDR82)	Homo sapiens
WEE1	WEE1 G2 checkpoint kinase(WEE1)	Homo sapiens
WIPI1	WD repeat domain, phosphoinositide interacting 1(WIPI1)	Homo sapiens
WNT3A	Wnt family member 3A(WNT3A)	Homo sapiens
WNT7B	Wnt family member 7B(WNT7B)	Homo sapiens
XBP1	X-box binding protein 1(XBP1)	Homo sapiens
XIAP	X-linked inhibitor of apoptosis(XIAP)	Homo sapiens
YAP1	Yes1 associated transcriptional regulator(YAP1)	Homo sapiens
YES1	YES proto-oncogene 1, Src family tyrosine kinase(YES1)	Homo sapiens
YME1L1	YME1 like 1 ATPase(YME1L1)	Homo sapiens
YWHAB	tyrosine 3-monooxygenase/tryptophan 5-monooxygenase activation protein beta(YWHAB)	Homo sapiens
YWHAG	tyrosine 3-monooxygenase/tryptophan 5-monooxygenase activation protein gamma(YWHAG)	Homo sapiens
YWHAZ	tyrosine 3-monooxygenase/tryptophan 5-monooxygenase activation protein zeta(YWHAZ)	Homo sapiens
ZBTB3	zinc finger and BTB domain containing 3(ZBTB3)	Homo sapiens
ZBTB46	zinc finger and BTB domain containing 46(ZBTB46)	Homo sapiens
ZC3H3	zinc finger CCCH-type containing 3(ZC3H3)	Homo sapiens
ZEB1	zinc finger E-box binding homeobox 1(ZEB1)	Homo sapiens
ZEB2	zinc finger E-box binding homeobox 2(ZEB2)	Homo sapiens
ZFP36	ZFP36 ring finger protein(ZFP36)	Homo sapiens
ZIC4	Zic family member 4(ZIC4)	Homo sapiens
ZMAT3	zinc finger matrin-type 3(ZMAT3)	Homo sapiens
ZNF101	zinc finger protein 101(ZNF101)	Homo sapiens
ZNF275	zinc finger protein 275(ZNF275)	Homo sapiens
ZNF282	zinc finger protein 282(ZNF282)	Homo sapiens
ZNF490	zinc finger protein 490(ZNF490)	Homo sapiens
ZNF512B	zinc finger protein 512B(ZNF512B)	Homo sapiens
ZNF514	zinc finger protein 514(ZNF514)	Homo sapiens
ZNF556	zinc finger protein 556(ZNF556)	Homo sapiens
ZNF561	zinc finger protein 561(ZNF561)	Homo sapiens
ZNF606-AS1	ZNF606 antisense RNA 1(ZNF606-AS1)	Homo sapiens
ZNF682	zinc finger protein 682(ZNF682)	Homo sapiens
ZNF696	zinc finger protein 696(ZNF696)	Homo sapiens
ZNF771	zinc finger protein 771(ZNF771)	Homo sapiens
ZNF777	zinc finger protein 777(ZNF777)	Homo sapiens
ZNF850-DT
