# Supplementary material for: Bioinformatic Prediction of Activation States in Molecular Network Pathways of Eukaryotic Initiation Factor 2 (EIF2) Signaling and Coronavirus Pathogenesis
Source: Int J Mol Sci. 2026 Feb 4;27(3):1525. doi: 10.3390/ijms27031525 (PMC12898783; doi:10.3390/ijms27031525)
Supplement: Supplementary file 1 [file ijms-27-01525-s001.zip › SuppleTable3.xlsx]

## Sheet: SuppleTable3
Cluster	Cluster Enrichment Score	Category	Term	Count	List Total	Pop Hits	Pop Total	%	P-Value	Benjamini	Fold Enrichment
1	11.51	KEGG_PATHWAY	Chronic myeloid leukemia	21	276	77	8534	3.98	2.07e-13	7.04e-12	8.43
1	11.51	KEGG_PATHWAY	Hepatitis B	29	276	163	8534	5.49	2.2e-13	7.04e-12	5.5
1	11.51	KEGG_PATHWAY	Cellular senescence	27	276	157	8534	5.11	3.99e-12	7.66e-11	5.32
1	11.51	KEGG_PATHWAY	Human T-cell leukemia virus 1 infection	32	276	224	8534	6.06	4.26e-12	7.66e-11	4.42
1	11.51	KEGG_PATHWAY	Viral carcinogenesis	28	276	205	8534	5.3	3.54e-10	3.92e-09	4.22
2	10.45	GOTERM_BP_DIRECT	positive regulation of transcription by RNA polymerase II	86	473	1205	19478	16.29	1.85e-19	6.49e-16	2.94
2	10.45	GOTERM_CC_DIRECT	chromatin	79	492	1133	20795	14.96	7.66e-18	3.72e-15	2.95
2	10.45	GOTERM_MF_DIRECT	DNA-binding transcription factor activity, RNA polymerase II-specific	85	490	1258	19253	16.1	2.61e-16	2.1e-13	2.65
2	10.45	GOTERM_MF_DIRECT	DNA-binding transcription activator activity, RNA polymerase II-specific	47	490	497	19253	8.9	3.48e-14	1.4e-11	3.72
2	10.45	GOTERM_MF_DIRECT	sequence-specific double-stranded DNA binding	50	490	568	19253	9.47	7.26e-14	1.95e-11	3.46
2	10.45	GOTERM_MF_DIRECT	RNA polymerase II cis-regulatory region sequence-specific DNA binding	76	490	1176	19253	14.39	1.23e-13	2.48e-11	2.54
2	10.45	GOTERM_MF_DIRECT	DNA-binding transcription factor activity	49	490	610	19253	9.28	3.84e-12	6.19e-10	3.16
2	10.45	GOTERM_CC_DIRECT	nucleus	216	492	6244	20795	40.91	4.86e-11	1.18e-08	1.46
2	10.45	GOTERM_BP_DIRECT	regulation of transcription by RNA polymerase II	84	473	1711	19478	15.91	6.46e-10	3.24e-07	2.02
2	10.45	UP_KW_MOLECULAR_FUNCTION	Activator	52	338	726	11952	9.85	1.11e-09	7.87e-08	2.53
2	10.45	GOTERM_CC_DIRECT	nucleoplasm	145	492	4107	20795	27.46	1.81e-07	2.2e-05	1.49
2	10.45	UP_KW_BIOLOGICAL_PROCESS	Transcription regulation	109	330	2430	11523	20.64	3.37e-07	3.3e-05	1.57
2	10.45	UP_KW_MOLECULAR_FUNCTION	DNA-binding	97	338	2116	11952	18.37	5.06e-07	1.8e-05	1.62
2	10.45	UP_KW_BIOLOGICAL_PROCESS	Transcription	110	330	2501	11523	20.83	7.94e-07	3.89e-05	1.54
2	10.45	UP_KW_CELLULAR_COMPONENT	Nucleus	201	462	5917	18049	38.07	9.58e-07	2.99e-05	1.33
2	10.45	GOTERM_MF_DIRECT	DNA binding	66	490	1500	19253	12.5	1.54e-05	0.000954	1.73
3	7.44	KEGG_PATHWAY	p53 signaling pathway	18	276	75	8534	3.41	1.47e-10	1.84e-09	7.42
3	7.44	GOTERM_BP_DIRECT	G1/S transition of mitotic cell cycle	16	473	82	19478	3.03	1.05e-09	4.62e-07	8.04
3	7.44	KEGG_PATHWAY	Epstein-Barr virus infection	18	276	204	8534	3.41	0.000306	0.00128	2.73
4	7.29	KEGG_PATHWAY	Small cell lung cancer	22	276	93	8534	4.17	1.01e-12	2.65e-11	7.31
4	7.29	KEGG_PATHWAY	Measles	19	276	139	8534	3.6	4.47e-07	3.3e-06	4.23
4	7.29	KEGG_PATHWAY	Epstein-Barr virus infection	18	276	204	8534	3.41	0.000306	0.00128	2.73
5	5.83	KEGG_PATHWAY	Pathways in cancer	63	276	533	8534	11.93	9.13e-20	2.63e-17	3.65
5	5.83	KEGG_PATHWAY	Proteoglycans in cancer	37	276	204	8534	7.01	2.15e-17	3.1e-15	5.61
5	5.83	KEGG_PATHWAY	Gastric cancer	30	276	150	8534	5.68	3.1e-15	1.79e-13	6.18
5	5.83	KEGG_PATHWAY	PI3K-Akt signaling pathway	45	276	362	8534	8.52	1.05e-14	5.06e-13	3.84
5	5.83	KEGG_PATHWAY	Prostate cancer	24	276	98	8534	4.55	3.29e-14	1.35e-12	7.57
5	5.83	KEGG_PATHWAY	Chronic myeloid leukemia	21	276	77	8534	3.98	2.07e-13	7.04e-12	8.43
5	5.83	KEGG_PATHWAY	Hepatitis B	29	276	163	8534	5.49	2.2e-13	7.04e-12	5.5
5	5.83	KEGG_PATHWAY	Colorectal cancer	22	276	87	8534	4.17	2.47e-13	7.11e-12	7.82
5	5.83	KEGG_PATHWAY	Human papillomavirus infection	40	276	333	8534	7.58	1.35e-12	3.25e-11	3.71
5	5.83	KEGG_PATHWAY	Pancreatic cancer	20	276	77	8534	3.79	2.31e-12	5.11e-11	8.03
5	5.83	KEGG_PATHWAY	Hepatitis C	27	276	159	8534	5.11	5.39e-12	9.13e-11	5.25
5	5.83	KEGG_PATHWAY	Breast cancer	26	276	148	8534	4.92	6.71e-12	1.07e-10	5.43
5	5.83	KEGG_PATHWAY	Signaling pathways regulating pluripotency of stem cells	25	276	144	8534	4.73	2.43e-11	3.68e-10	5.37
5	5.83	KEGG_PATHWAY	Hepatocellular carcinoma	27	276	170	8534	5.11	2.59e-11	3.73e-10	4.91
5	5.83	KEGG_PATHWAY	Endometrial cancer	16	276	59	8534	3.03	3.2e-10	3.69e-09	8.39
5	5.83	KEGG_PATHWAY	Human cytomegalovirus infection	29	276	226	8534	5.49	6.92e-10	7.38e-09	3.97
5	5.83	KEGG_PATHWAY	Non-small cell lung cancer	17	276	73	8534	3.22	8.85e-10	9.1e-09	7.2
5	5.83	KEGG_PATHWAY	Chemical carcinogenesis - receptor activation	27	276	215	8534	5.11	4.95e-09	4.71e-08	3.88
5	5.83	KEGG_PATHWAY	Endocrine resistance	18	276	99	8534	3.41	1.36e-08	1.23e-07	5.62
5	5.83	KEGG_PATHWAY	EGFR tyrosine kinase inhibitor resistance	16	276	80	8534	3.03	2.9e-08	2.53e-07	6.18
5	5.83	KEGG_PATHWAY	Acute myeloid leukemia	14	276	68	8534	2.65	1.95e-07	1.65e-06	6.37
5	5.83	KEGG_PATHWAY	Kaposi sarcoma-associated herpesvirus infection	23	276	196	8534	4.36	2.99e-07	2.46e-06	3.63
5	5.83	KEGG_PATHWAY	Growth hormone synthesis, secretion and action	18	276	122	8534	3.41	3.25e-07	2.6e-06	4.56
5	5.83	KEGG_PATHWAY	Lipid and atherosclerosis	24	276	216	8534	4.55	4.15e-07	3.14e-06	3.44
5	5.83	KEGG_PATHWAY	Melanoma	14	276	73	8534	2.65	4.65e-07	3.35e-06	5.93
5	5.83	KEGG_PATHWAY	Human immunodeficiency virus 1 infection	23	276	213	8534	4.36	1.26e-06	8.63e-06	3.34
5	5.83	KEGG_PATHWAY	Apoptosis	18	276	136	8534	3.41	1.56e-06	1.04e-05	4.09
5	5.83	KEGG_PATHWAY	Renal cell carcinoma	13	276	70	8534	2.46	1.98e-06	1.3e-05	5.74
5	5.83	KEGG_PATHWAY	Cushing syndrome	19	276	155	8534	3.6	2.26e-06	1.45e-05	3.79
5	5.83	KEGG_PATHWAY	ErbB signaling pathway	14	276	86	8534	2.65	3.22e-06	2.02e-05	5.03
5	5.83	KEGG_PATHWAY	Bladder cancer	10	276	41	8534	1.89	4.65e-06	2.85e-05	7.54
5	5.83	KEGG_PATHWAY	Glioma	13	276	76	8534	2.46	4.86e-06	2.91e-05	5.29
5	5.83	KEGG_PATHWAY	Prolactin signaling pathway	12	276	71	8534	2.27	1.46e-05	8.42e-05	5.23
5	5.83	KEGG_PATHWAY	Relaxin signaling pathway	16	276	130	8534	3.03	1.74e-05	9.8e-05	3.81
5	5.83	KEGG_PATHWAY	Thyroid cancer	9	276	37	8534	1.7	1.8e-05	9.96e-05	7.52
5	5.83	KEGG_PATHWAY	PD-L1 expression and PD-1 checkpoint pathway in cancer	13	276	90	8534	2.46	2.87e-05	0.00015	4.47
5	5.83	KEGG_PATHWAY	Neurotrophin signaling pathway	15	276	120	8534	2.84	2.93e-05	0.00015	3.87
5	5.83	KEGG_PATHWAY	Sphingolipid signaling pathway	15	276	122	8534	2.84	3.53e-05	0.00017	3.8
5	5.83	KEGG_PATHWAY	T cell receptor signaling pathway	15	276	122	8534	2.84	3.53e-05	0.00017	3.8
5	5.83	KEGG_PATHWAY	Thyroid hormone signaling pathway	15	276	122	8534	2.84	3.53e-05	0.00017	3.8
5	5.83	KEGG_PATHWAY	VEGF signaling pathway	10	276	60	8534	1.89	0.000115	0.000525	5.15
5	5.83	KEGG_PATHWAY	Insulin signaling pathway	15	276	138	8534	2.84	0.000137	0.000612	3.36
5	5.83	KEGG_PATHWAY	Fc epsilon RI signaling pathway	10	276	69	8534	1.89	0.000342	0.00139	4.48
5	5.83	KEGG_PATHWAY	Central carbon metabolism in cancer	10	276	71	8534	1.89	0.000425	0.00168	4.35
5	5.83	KEGG_PATHWAY	Shigellosis	20	276	250	8534	3.79	0.000443	0.00172	2.47
5	5.83	GOTERM_BP_DIRECT	MAPK cascade	11	473	122	19478	2.08	0.000779	0.0303	3.71
5	5.83	KEGG_PATHWAY	GnRH signaling pathway	11	276	93	8534	2.08	0.000782	0.00278	3.66
5	5.83	KEGG_PATHWAY	Axon guidance	16	276	184	8534	3.03	0.000862	0.00299	2.69
5	5.83	KEGG_PATHWAY	C-type lectin receptor signaling pathway	11	276	105	8534	2.08	0.00199	0.00667	3.24
5	5.83	KEGG_PATHWAY	Chemokine signaling pathway	15	276	193	8534	2.84	0.00378	0.012	2.4
5	5.83	KEGG_PATHWAY	Oxytocin signaling pathway	13	276	155	8534	2.46	0.00425	0.0133	2.59
5	5.83	KEGG_PATHWAY	Natural killer cell mediated cytotoxicity	11	276	117	8534	2.08	0.0044	0.0136	2.91
5	5.83	KEGG_PATHWAY	Choline metabolism in cancer	10	276	99	8534	1.89	0.00451	0.0138	3.12
5	5.83	KEGG_PATHWAY	GnRH secretion	8	276	65	8534	1.52	0.00471	0.0142	3.81
5	5.83	KEGG_PATHWAY	Autophagy - animal	13	276	169	8534	2.46	0.00838	0.0233	2.38
5	5.83	KEGG_PATHWAY	Phospholipase D signaling pathway	12	276	149	8534	2.27	0.00862	0.0236	2.49
5	5.83	KEGG_PATHWAY	B cell receptor signaling pathway	9	276	91	8534	1.7	0.00885	0.024	3.06
5	5.83	KEGG_PATHWAY	Gap junction	9	276	92	8534	1.7	0.00943	0.025	3.02
5	5.83	KEGG_PATHWAY	mTOR signaling pathway	12	276	158	8534	2.27	0.013	0.0332	2.35
5	5.83	KEGG_PATHWAY	Estrogen signaling pathway	11	276	139	8534	2.08	0.0142	0.0356	2.45
5	5.83	KEGG_PATHWAY	Chemical carcinogenesis - reactive oxygen species	15	276	227	8534	2.84	0.015	0.0365	2.04
5	5.83	KEGG_PATHWAY	Melanogenesis	9	276	101	8534	1.7	0.016	0.0387	2.76
5	5.83	KEGG_PATHWAY	Aldosterone-regulated sodium reabsorption	5	276	38	8534	0.95	0.033	0.072	4.07
5	5.83	KEGG_PATHWAY	Cholinergic synapse	9	276	116	8534	1.7	0.0335	0.0725	2.4
5	5.83	KEGG_PATHWAY	Apelin signaling pathway	10	276	140	8534	1.89	0.0368	0.0792	2.21
5	5.83	KEGG_PATHWAY	Long-term depression	6	276	60	8534	1.14	0.0434	0.0912	3.09
5	5.83	KEGG_PATHWAY	Serotonergic synapse	8	276	115	8534	1.52	0.0776	0.157	2.15
5	5.83	KEGG_PATHWAY	Long-term potentiation	5	276	67	8534	0.95	0.169	0.323	2.31
5	5.83	BIOCARTA	Signaling Pathway from G-Protein Families	3	116	34	1622	0.57	0.708	1.00e+0	1.23
5	5.83	KEGG_PATHWAY	Alcoholism	6	276	188	8534	1.14	0.73	1.00e+0	0.99
6	5.74	KEGG_PATHWAY	Regulation of actin cytoskeleton	31	276	232	8534	5.87	5.54e-11	7.25e-10	4.13
6	5.74	KEGG_PATHWAY	MAPK signaling pathway	29	276	300	8534	5.49	3.53e-07	2.75e-06	2.99
6	5.74	KEGG_PATHWAY	Rap1 signaling pathway	23	276	212	8534	4.36	1.16e-06	8.16e-06	3.35
6	5.74	KEGG_PATHWAY	Ras signaling pathway	20	276	238	8534	3.79	0.000238	0.00101	2.6
6	5.74	KEGG_PATHWAY	Chemokine signaling pathway	15	276	193	8534	2.84	0.00378	0.012	2.4
7	4.79	GOTERM_CC_DIRECT	cytosol	188	492	5713	20795	35.61	1.53e-07	2.2e-05	1.39
7	4.79	GOTERM_CC_DIRECT	cytoplasm	189	492	6004	20795	35.8	3.47e-06	0.000241	1.33
7	4.79	UP_KW_CELLULAR_COMPONENT	Cytoplasm	176	462	5883	18049	33.33	0.00786	0.0825	1.17
8	4.13	UP_KW_DOMAIN	Homeobox	21	357	256	14625	3.98	4.67e-06	0.000126	3.36
8	4.13	INTERPRO	HD	21	510	258	20808	3.98	6.17e-06	0.00242	3.32
8	4.13	UP_SEQ_FEATURE	DNA_BIND:Homeobox	19	503	234	20675	3.6	1.79e-05	0.00719	3.34
8	4.13	INTERPRO	Homeodomain-like_sf	23	510	327	20808	4.36	2.03e-05	0.0053	2.87
8	4.13	INTERPRO	Homeobox_CS	17	510	194	20808	3.22	2.43e-05	0.00544	3.58
8	4.13	SMART	HOX	21	336	252	10706	3.98	0.000126	0.0253	2.66
8	4.13	INTERPRO	HD_metazoa	9	510	93	20808	1.7	0.00201	0.139	3.95
8	4.13	UP_SEQ_FEATURE	DOMAIN:Homeobox	9	503	130	20675	1.7	0.0141	1.00e+0	2.85
9	3.93	UP_SEQ_FEATURE	REGION:Leucine-zipper	16	503	118	20675	3.03	1.78e-07	0.000167	5.57
9	3.93	GOTERM_CC_DIRECT	RNA polymerase II transcription regulator complex	16	492	126	20795	3.03	2.98e-07	2.9e-05	5.37
9	3.93	UP_SEQ_FEATURE	REGION:Basic motif	10	503	57	20675	1.89	8.72e-06	0.00408	7.21
9	3.93	UP_SEQ_FEATURE	DOMAIN:bZIP	9	503	55	20675	1.7	5.1e-05	0.0159	6.73
9	3.93	INTERPRO	bZIP_sf	9	510	55	20808	1.7	5.38e-05	0.0105	6.68
9	3.93	INTERPRO	bZIP	9	510	56	20808	1.7	6.14e-05	0.0107	6.56
9	3.93	SMART	BRLZ	9	336	53	10706	1.7	0.000219	0.0253	5.41
9	3.93	INTERPRO	Transcription_factor_Maf_fam	4	510	7	20808	0.76	0.000473	0.057	23.31
9	3.93	INTERPRO	TF_DNA-bd_sf	5	510	17	20808	0.95	0.000654	0.0697	12
9	3.93	UP_SEQ_FEATURE	DOMAIN:BZIP	7	503	46	20675	1.33	0.000817	0.164	6.25
9	3.93	INTERPRO	bZIP_Maf	4	510	13	20808	0.76	0.00347	0.17	12.55
9	3.93	BIOCARTA	Oxidative Stress Induced Gene Expression Via Nrf2	3	116	20	1622	0.57	0.42	1.00e+0	2.1
10	3.5	GOTERM_BP_DIRECT	G1/S transition of mitotic cell cycle	16	473	82	19478	3.03	1.05e-09	4.62e-07	8.04
10	3.5	UP_KW_BIOLOGICAL_PROCESS	Cell cycle	37	330	690	11523	7.01	0.000326	0.00798	1.87
10	3.5	GOTERM_BP_DIRECT	cell division	20	473	397	19478	3.79	0.00394	0.0794	2.07
10	3.5	UP_KW_BIOLOGICAL_PROCESS	Cell division	21	330	421	11523	3.98	0.0179	0.195	1.74
10	3.5	UP_KW_BIOLOGICAL_PROCESS	Mitosis	13	330	294	11523	2.46	0.136	0.952	1.54
11	2.93	KEGG_PATHWAY	Fc gamma R-mediated phagocytosis	12	276	99	8534	2.27	0.000324	0.00133	3.75
11	2.93	GOTERM_MF_DIRECT	phosphotyrosine residue binding	7	490	48	19253	1.33	0.00129	0.0372	5.73
11	2.93	KEGG_PATHWAY	Chemokine signaling pathway	15	276	193	8534	2.84	0.00378	0.012	2.4
12	2.91	KEGG_PATHWAY	Longevity regulating pathway	12	276	90	8534	2.27	0.000138	0.000612	4.12
12	2.91	KEGG_PATHWAY	AMPK signaling pathway	13	276	122	8534	2.46	0.000544	0.00198	3.29
12	2.91	KEGG_PATHWAY	Longevity regulating pathway - multiple species	8	276	62	8534	1.52	0.00361	0.0116	3.99
12	2.91	KEGG_PATHWAY	Insulin resistance	10	276	109	8534	1.89	0.00842	0.0233	2.84
13	2.91	KEGG_PATHWAY	Wnt signaling pathway	16	276	174	8534	3.03	0.00048	0.0018	2.84
13	2.91	KEGG_PATHWAY	Basal cell carcinoma	9	276	63	8534	1.7	0.000873	0.00299	4.42
13	2.91	UP_KW_BIOLOGICAL_PROCESS	Wnt signaling pathway	14	330	198	11523	2.65	0.00448	0.0732	2.47
14	2.84	GOTERM_BP_DIRECT	G1/S transition of mitotic cell cycle	16	473	82	19478	3.03	1.05e-09	4.62e-07	8.04
14	2.84	INTERPRO	Cyclin	6	510	21	20808	1.14	0.000126	0.0198	11.66
14	2.84	GOTERM_MF_DIRECT	cyclin-dependent protein serine/threonine kinase regulator activity	7	490	32	19253	1.33	0.000135	0.00602	8.6
14	2.84	INTERPRO	Cyclins_cyclin-box	5	510	12	20808	0.95	0.00015	0.0213	17
14	2.84	UP_SEQ_FEATURE	DOMAIN:Cyclin-like	6	503	30	20675	1.14	0.000714	0.164	8.22
14	2.84	UP_SEQ_FEATURE	DOMAIN:Cyclin C-terminal	5	503	18	20675	0.95	0.000802	0.164	11.42
14	2.84	BIOCARTA	Cyclins and Cell Cycle Regulation	8	116	25	1622	1.52	0.00124	0.135	4.47
14	2.84	INTERPRO	Cyclin_C-dom	5	510	21	20808	0.95	0.00152	0.127	9.71
14	2.84	GOTERM_CC_DIRECT	microtubule organizing center	9	492	93	20795	1.7	0.00161	0.0411	4.09
14	2.84	INTERPRO	Cyclin_N	6	510	37	20808	1.14	0.00196	0.139	6.62
14	2.84	INTERPRO	Cyclin-like_dom	6	510	38	20808	1.14	0.00221	0.139	6.44
14	2.84	GOTERM_BP_DIRECT	positive regulation of cyclin-dependent protein serine/threonine kinase activity	4	473	13	19478	0.76	0.00337	0.0698	12.67
14	2.84	UP_KW_MOLECULAR_FUNCTION	Cyclin	6	338	37	11952	1.14	0.00359	0.0319	5.73
14	2.84	SMART	Cyclin_C	5	336	21	10706	0.95	0.0037	0.171	7.59
14	2.84	GOTERM_CC_DIRECT	cyclin-dependent protein kinase holoenzyme complex	6	492	46	20795	1.14	0.00444	0.0899	5.51
14	2.84	INTERPRO	Cyclin-like_sf	6	510	47	20808	1.14	0.00565	0.253	5.21
14	2.84	SMART	CYCLIN	6	336	38	10706	1.14	0.00626	0.181	5.03
14	2.84	GOTERM_BP_DIRECT	positive regulation of G1/S transition of mitotic cell cycle	6	473	53	19478	1.14	0.00903	0.139	4.66
14	2.84	GOTERM_MF_DIRECT	cyclin-dependent protein serine/threonine kinase activator activity	3	490	12	19253	0.57	0.0359	0.272	9.82
14	2.84	UP_SEQ_FEATURE	DOMAIN:Cyclin N-terminal	3	503	23	20675	0.57	0.107	1.00e+0	5.36
14	2.84	GOTERM_MF_DIRECT	protein serine/threonine kinase activator activity	3	490	69	19253	0.57	0.526	1.00e+0	1.71
15	2.74	GOTERM_BP_DIRECT	symbiont entry into host cell	11	473	107	19478	2.08	0.000274	0.0143	4.23
15	2.74	UP_KW_MOLECULAR_FUNCTION	Host cell receptor for virus entry	9	338	74	11952	1.7	0.0011	0.0111	4.3
15	2.74	GOTERM_MF_DIRECT	virus receptor activity	9	490	82	19253	1.7	0.00112	0.0345	4.31
15	2.74	KEGG_PATHWAY	Virion - Herpesvirus	3	276	9	8534	0.57	0.0321	0.0714	10.31
16	2.7	KEGG_PATHWAY	EGFR tyrosine kinase inhibitor resistance	16	276	80	8534	3.03	2.9e-08	2.53e-07	6.18
16	2.7	KEGG_PATHWAY	PD-L1 expression and PD-1 checkpoint pathway in cancer	13	276	90	8534	2.46	2.87e-05	0.00015	4.47
16	2.7	KEGG_PATHWAY	HIF-1 signaling pathway	11	276	110	8534	2.08	0.00281	0.00931	3.09
16	2.7	KEGG_PATHWAY	Coronavirus disease - COVID-19	11	276	238	8534	2.08	0.239	0.442	1.43
16	2.7	KEGG_PATHWAY	Toll-like receptor signaling pathway	6	276	109	8534	1.14	0.275	0.494	1.7
16	2.7	KEGG_PATHWAY	Neutrophil extracellular trap formation	8	276	193	8534	1.52	0.43	0.729	1.28
17	2.68	INTERPRO	Protein_kinase_ATP_BS	31	510	390	20808	5.87	3.61e-08	5.66e-05	3.24
17	2.68	INTERPRO	Prot_kinase_dom	35	510	499	20808	6.63	8.62e-08	6.75e-05	2.86
17	2.68	UP_SEQ_FEATURE	DOMAIN:Protein kinase	35	503	505	20675	6.63	9.54e-08	0.000167	2.85
17	2.68	INTERPRO	Kinase-like_dom_sf	36	510	545	20808	6.82	2.31e-07	0.00012	2.7
17	2.68	GOTERM_BP_DIRECT	protein phosphorylation	24	473	282	19478	4.55	4.31e-07	9.45e-05	3.5
17	2.68	INTERPRO	Ser/Thr_kinase_AS	23	510	315	20808	4.36	1.14e-05	0.00357	2.98
17	2.68	UP_SEQ_FEATURE	ACT_SITE:Proton acceptor	42	503	908	20675	7.95	0.000107	0.0274	1.9
17	2.68	GOTERM_MF_DIRECT	protein serine/threonine kinase activity	24	490	383	19253	4.55	0.000133	0.00602	2.46
17	2.68	UP_KW_MOLECULAR_FUNCTION	Kinase	39	338	754	11952	7.39	0.000348	0.00823	1.83
17	2.68	SMART	S_TKc	25	336	364	10706	4.73	0.000462	0.0356	2.19
17	2.68	UP_KW_MOLECULAR_FUNCTION	Serine/threonine-protein kinase	24	338	398	11952	4.55	0.000904	0.0107	2.13
17	2.68	GOTERM_MF_DIRECT	protein serine kinase activity	21	490	365	19253	3.98	0.00111	0.0345	2.26
17	2.68	UP_SEQ_FEATURE	DOMAIN:AGC-kinase C-terminal	7	503	59	20675	1.33	0.00302	0.446	4.88
17	2.68	INTERPRO	AGC-kinase_C	7	510	59	20808	1.33	0.00313	0.169	4.84
17	2.68	GOTERM_MF_DIRECT	protein kinase activity	17	490	303	19253	3.22	0.00485	0.093	2.2
17	2.68	INTERPRO	Pkinase_C	5	510	35	20808	0.95	0.0102	0.329	5.83
17	2.68	GOTERM_MF_DIRECT	histone H2AT120 kinase activity	14	490	250	19253	2.65	0.0118	0.121	2.2
17	2.68	GOTERM_MF_DIRECT	eukaryotic translation initiation factor 2alpha kinase activity	14	490	250	19253	2.65	0.0118	0.121	2.2
17	2.68	GOTERM_MF_DIRECT	ribosomal protein S6 kinase activity	14	490	250	19253	2.65	0.0118	0.121	2.2
17	2.68	GOTERM_MF_DIRECT	histone H3S28 kinase activity	14	490	250	19253	2.65	0.0118	0.121	2.2
17	2.68	GOTERM_MF_DIRECT	histone H4S1 kinase activity	14	490	250	19253	2.65	0.0118	0.121	2.2
17	2.68	GOTERM_MF_DIRECT	histone H2AS1 kinase activity	14	490	250	19253	2.65	0.0118	0.121	2.2
17	2.68	GOTERM_MF_DIRECT	histone H2BS14 kinase activity	14	490	250	19253	2.65	0.0118	0.121	2.2
17	2.68	GOTERM_MF_DIRECT	histone H3T3 kinase activity	14	490	250	19253	2.65	0.0118	0.121	2.2
17	2.68	GOTERM_MF_DIRECT	histone H2AS121 kinase activity	14	490	250	19253	2.65	0.0118	0.121	2.2
17	2.68	GOTERM_MF_DIRECT	histone H3S10 kinase activity	14	490	250	19253	2.65	0.0118	0.121	2.2
17	2.68	GOTERM_MF_DIRECT	Rho-dependent protein serine/threonine kinase activity	14	490	250	19253	2.65	0.0118	0.121	2.2
17	2.68	GOTERM_MF_DIRECT	histone H2AXS139 kinase activity	14	490	250	19253	2.65	0.0118	0.121	2.2
17	2.68	GOTERM_MF_DIRECT	histone H2BS36 kinase activity	14	490	250	19253	2.65	0.0118	0.121	2.2
17	2.68	GOTERM_MF_DIRECT	3-phosphoinositide-dependent protein kinase activity	14	490	250	19253	2.65	0.0118	0.121	2.2
17	2.68	GOTERM_MF_DIRECT	histone H3S57 kinase activity	14	490	250	19253	2.65	0.0118	0.121	2.2
17	2.68	GOTERM_MF_DIRECT	DNA-dependent protein kinase activity	14	490	251	19253	2.65	0.0122	0.121	2.19
17	2.68	GOTERM_MF_DIRECT	histone H3T45 kinase activity	14	490	251	19253	2.65	0.0122	0.121	2.19
17	2.68	GOTERM_MF_DIRECT	histone H3T11 kinase activity	14	490	252	19253	2.65	0.0126	0.122	2.18
17	2.68	GOTERM_MF_DIRECT	histone H3T6 kinase activity	14	490	252	19253	2.65	0.0126	0.122	2.18
17	2.68	GOTERM_MF_DIRECT	AMP-activated protein kinase activity	14	490	253	19253	2.65	0.013	0.123	2.17
17	2.68	GOTERM_MF_DIRECT	ATP binding	54	490	1546	19253	10.23	0.0158	0.144	1.37
17	2.68	SMART	S_TK_X	6	336	50	10706	1.14	0.0195	0.375	3.82
17	2.68	UP_KW_LIGAND	ATP-binding	51	195	1454	6987	9.66	0.0534	0.854	1.26
17	2.68	UP_KW_LIGAND	Nucleotide-binding	62	195	1888	6987	11.74	0.094	0.965	1.18
17	2.68	UP_KW_LIGAND	Magnesium	25	195	707	6987	4.73	0.174	1.00e+0	1.27
17	2.68	GOTERM_BP_DIRECT	chromatin remodeling	20	473	686	19478	3.79	0.31	1.00e+0	1.2
17	2.68	UP_KW_MOLECULAR_FUNCTION	Transferase	59	338	2082	11952	11.17	0.564	1.00e+0	1
18	2.58	GOTERM_BP_DIRECT	hair follicle morphogenesis	7	473	35	19478	1.33	0.000175	0.0104	8.24
18	2.58	GOTERM_BP_DIRECT	mesenchymal cell proliferation involved in lung development	3	473	5	19478	0.57	0.00558	0.1	24.71
18	2.58	GOTERM_BP_DIRECT	lung-associated mesenchyme development	3	473	9	19478	0.57	0.0188	0.222	13.73
19	2.53	GOTERM_BP_DIRECT	negative regulation of stem cell differentiation	5	473	18	19478	0.95	0.000795	0.0306	11.44
19	2.53	GOTERM_BP_DIRECT	astrocyte differentiation	5	473	19	19478	0.95	0.000988	0.035	10.84
19	2.53	GOTERM_BP_DIRECT	positive regulation of Notch signaling pathway	5	473	50	19478	0.95	0.0327	0.317	4.12
20	2.51	GOTERM_BP_DIRECT	negative regulation of anoikis	7	473	19	19478	1.33	4.07e-06	0.000549	15.17
20	2.51	GOTERM_BP_DIRECT	regulation of intracellular signal transduction	5	473	14	19478	0.95	0.000281	0.0143	14.71
20	2.51	INTERPRO	Bcl2_BH2_motif_CS	4	510	8	20808	0.76	0.000743	0.0728	20.4
20	2.51	GOTERM_CC_DIRECT	Bcl-2 family protein complex	4	492	9	20795	0.76	0.000988	0.0267	18.79
20	2.51	INTERPRO	Bcl2_BH1_motif_CS	4	510	9	20808	0.76	0.0011	0.101	18.13
20	2.51	UP_SEQ_FEATURE	MOTIF:BH1	4	503	10	20675	0.76	0.0015	0.264	16.44
20	2.51	INTERPRO	Bcl-2_fam	4	510	10	20808	0.76	0.00154	0.127	16.32
20	2.51	GOTERM_BP_DIRECT	negative regulation of extrinsic apoptotic signaling pathway in absence of ligand	6	473	37	19478	1.14	0.00188	0.0503	6.68
20	2.51	INTERPRO	Bcl-2_BH1-3	4	510	11	20808	0.76	0.00207	0.139	14.84
20	2.51	UP_SEQ_FEATURE	MOTIF:BH2	4	503	12	20675	0.76	0.00266	0.415	13.7
20	2.51	INTERPRO	Bcl2-like	4	510	12	20808	0.76	0.00272	0.156	13.6
20	2.51	SMART	BCL	4	336	10	10706	0.76	0.00309	0.171	12.75
20	2.51	GOTERM_BP_DIRECT	negative regulation of autophagy	7	473	60	19478	1.33	0.00325	0.0698	4.8
20	2.51	GOTERM_BP_DIRECT	release of cytochrome c from mitochondria	5	473	26	19478	0.95	0.00333	0.0698	7.92
20	2.51	UP_SEQ_FEATURE	DOMAIN:Apoptosis regulator Bcl-2 family BH4	3	503	4	20675	0.57	0.00342	0.457	30.83
20	2.51	INTERPRO	Bcl2_BH4_motif_CS	3	510	4	20808	0.57	0.00347	0.17	30.6
20	2.51	INTERPRO	Bcl2_BH4	3	510	4	20808	0.57	0.00347	0.17	30.6
20	2.51	GOTERM_MF_DIRECT	channel activity	5	490	26	19253	0.95	0.00394	0.0774	7.56
20	2.51	INTERPRO	Bcl-2-like_sf	4	510	15	20808	0.76	0.00532	0.245	10.88
20	2.51	SMART	BH4	3	336	4	10706	0.57	0.00562	0.181	23.9
20	2.51	GOTERM_BP_DIRECT	extrinsic apoptotic signaling pathway in absence of ligand	5	473	32	19478	0.95	0.00715	0.12	6.43
20	2.51	GOTERM_BP_DIRECT	regulation of apoptotic signaling pathway	3	473	6	19478	0.57	0.00824	0.13	20.59
20	2.51	UP_SEQ_FEATURE	MOTIF:BH4	3	503	6	20675	0.57	0.00827	0.894	20.55
20	2.51	GOTERM_MF_DIRECT	BH3 domain binding	3	490	6	19253	0.57	0.00902	0.121	19.65
20	2.51	INTERPRO	Bcl2_BH3_motif_CS	3	510	8	20808	0.57	0.0152	0.396	15.3
20	2.51	GOTERM_BP_DIRECT	response to cytokine	5	473	47	19478	0.95	0.0267	0.283	4.38
20	2.51	GOTERM_BP_DIRECT	intrinsic apoptotic signaling pathway in response to DNA damage	5	473	49	19478	0.95	0.0306	0.306	4.2
20	2.51	UP_SEQ_FEATURE	MOTIF:BH3	3	503	20	20675	0.57	0.0839	1.00e+0	6.17
21	2.43	GOTERM_MF_DIRECT	SMAD binding	10	490	49	19253	1.89	3.4e-06	0.000274	8.02
21	2.43	KEGG_PATHWAY	TGF-beta signaling pathway	13	276	108	8534	2.46	0.000174	0.000761	3.72
21	2.43	GOTERM_BP_DIRECT	ventricular trabecula myocardium morphogenesis	5	473	14	19478	0.95	0.000281	0.0143	14.71
21	2.43	GOTERM_BP_DIRECT	secondary palate development	5	473	14	19478	0.95	0.000281	0.0143	14.71
21	2.43	GOTERM_BP_DIRECT	cardiac conduction system development	5	473	16	19478	0.95	0.000492	0.021	12.87
21	2.43	GOTERM_MF_DIRECT	I-SMAD binding	5	490	17	19253	0.95	0.000752	0.0263	11.56
21	2.43	GOTERM_BP_DIRECT	positive regulation of extracellular matrix assembly	4	473	11	19478	0.76	0.00202	0.0524	14.97
21	2.43	GOTERM_BP_DIRECT	ventricular septum morphogenesis	6	473	38	19478	1.14	0.00212	0.0532	6.5
21	2.43	GOTERM_BP_DIRECT	activin receptor signaling pathway	5	473	24	19478	0.95	0.00246	0.0579	8.58
21	2.43	GOTERM_BP_DIRECT	outflow tract septum morphogenesis	5	473	27	19478	0.95	0.00384	0.0778	7.63
21	2.43	GOTERM_BP_DIRECT	regulation of transforming growth factor beta2 production	3	473	5	19478	0.57	0.00558	0.1	24.71
21	2.43	GOTERM_BP_DIRECT	regulation of cardiac muscle cell proliferation	3	473	5	19478	0.57	0.00558	0.1	24.71
21	2.43	BIOCARTA	TGF beta signaling pathway	6	116	19	1622	1.14	0.00854	0.175	4.42
21	2.43	BIOCARTA	ALK in cardiac myocytes	8	116	37	1622	1.52	0.013	0.178	3.02
21	2.43	GOTERM_BP_DIRECT	positive regulation of SMAD protein signal transduction	5	473	43	19478	0.95	0.0199	0.231	4.79
21	2.43	GOTERM_BP_DIRECT	developmental growth	4	473	26	19478	0.76	0.0243	0.261	6.34
21	2.43	GOTERM_BP_DIRECT	outflow tract morphogenesis	5	473	53	19478	0.95	0.0393	0.358	3.88
21	2.43	BIOCARTA	Role of Tob in T-cell activation	5	116	19	1622	0.95	0.0405	0.37	3.68
21	2.43	GOTERM_BP_DIRECT	cardiac epithelial to mesenchymal transition	3	473	14	19478	0.57	0.044	0.379	8.82
21	2.43	UP_KW_DISEASE	Aortic aneurysm	3	171	17	4859	0.57	0.117	1.00e+0	5.01
21	2.43	GOTERM_BP_DIRECT	cardiac muscle cell proliferation	3	473	25	19478	0.57	0.122	0.683	4.94
22	2.35	GOTERM_BP_DIRECT	insulin receptor signaling pathway	15	473	118	19478	2.84	1.04e-06	0.000192	5.23
22	2.35	GOTERM_BP_DIRECT	insulin-like growth factor receptor signaling pathway	12	473	81	19478	2.27	3.96e-06	0.000549	6.1
22	2.35	GOTERM_BP_DIRECT	epidermal growth factor receptor signaling pathway	13	473	103	19478	2.46	7.41e-06	0.000787	5.2
22	2.35	GOTERM_BP_DIRECT	ephrin receptor signaling pathway	11	473	85	19478	2.08	3.91e-05	0.00312	5.33
22	2.35	INTERPRO	Ser-Thr/Tyr_kinase_cat_dom	13	510	151	20808	2.46	0.000349	0.0455	3.51
22	2.35	GOTERM_MF_DIRECT	protein phosphatase binding	10	490	88	19253	1.89	0.000395	0.0151	4.46
22	2.35	GOTERM_BP_DIRECT	collagen-activated tyrosine kinase receptor signaling pathway	8	473	58	19478	1.52	0.000485	0.021	5.68
22	2.35	INTERPRO	RTK	7	510	44	20808	1.33	0.000667	0.0697	6.49
22	2.35	GOTERM_BP_DIRECT	fibroblast growth factor receptor signaling pathway	10	473	102	19478	1.89	0.000834	0.0315	4.04
22	2.35	GOTERM_BP_DIRECT	hepatocyte growth factor receptor signaling pathway	7	473	56	19478	1.33	0.00229	0.0557	5.15
22	2.35	INTERPRO	Tyr_kinase_AS	9	510	98	20808	1.7	0.00279	0.156	3.75
22	2.35	GOTERM_MF_DIRECT	protein tyrosine kinase activity	10	490	117	19253	1.89	0.003	0.0652	3.36
22	2.35	GOTERM_MF_DIRECT	histone H2AXY142 kinase activity	10	490	117	19253	1.89	0.003	0.0652	3.36
22	2.35	GOTERM_MF_DIRECT	histone H3Y41 kinase activity	10	490	117	19253	1.89	0.003	0.0652	3.36
22	2.35	GOTERM_BP_DIRECT	vascular endothelial growth factor signaling pathway	7	473	62	19478	1.33	0.00383	0.0778	4.65
22	2.35	UP_KW_MOLECULAR_FUNCTION	Tyrosine-protein kinase	10	338	118	11952	1.89	0.00613	0.0483	3
22	2.35	UP_SEQ_FEATURE	DOMAIN:Serine-threonine/tyrosine-protein kinase catalytic	4	503	16	20675	0.76	0.0063	0.737	10.28
22	2.35	GOTERM_BP_DIRECT	vascular endothelial growth factor receptor-1 signaling pathway	6	473	49	19478	1.14	0.00649	0.112	5.04
22	2.35	INTERPRO	Tyr_kinase_cat_dom	8	510	91	20808	1.52	0.00696	0.303	3.59
22	2.35	GOTERM_BP_DIRECT	platelet-derived growth factor receptor-alpha signaling pathway	6	473	50	19478	1.14	0.00707	0.12	4.94
22	2.35	GOTERM_BP_DIRECT	Kit signaling pathway	6	473	51	19478	1.14	0.00769	0.127	4.84
22	2.35	GOTERM_BP_DIRECT	macrophage colony-stimulating factor signaling pathway	6	473	51	19478	1.14	0.00769	0.127	4.84
22	2.35	GOTERM_MF_DIRECT	GPI-linked ephrin receptor activity	6	490	51	19253	1.14	0.00931	0.121	4.62
22	2.35	GOTERM_MF_DIRECT	hepatocyte growth factor receptor activity	6	490	51	19253	1.14	0.00931	0.121	4.62
22	2.35	GOTERM_MF_DIRECT	insulin receptor activity	6	490	51	19253	1.14	0.00931	0.121	4.62
22	2.35	GOTERM_MF_DIRECT	macrophage colony-stimulating factor receptor activity	6	490	51	19253	1.14	0.00931	0.121	4.62
22	2.35	GOTERM_MF_DIRECT	platelet-derived growth factor alpha-receptor activity	6	490	51	19253	1.14	0.00931	0.121	4.62
22	2.35	GOTERM_MF_DIRECT	stem cell factor receptor activity	6	490	51	19253	1.14	0.00931	0.121	4.62
22	2.35	GOTERM_MF_DIRECT	brain-derived neurotrophic factor receptor activity	6	490	51	19253	1.14	0.00931	0.121	4.62
22	2.35	GOTERM_MF_DIRECT	boss receptor activity	6	490	51	19253	1.14	0.00931	0.121	4.62
22	2.35	GOTERM_MF_DIRECT	placental growth factor receptor activity	6	490	51	19253	1.14	0.00931	0.121	4.62
22	2.35	GOTERM_MF_DIRECT	protein tyrosine kinase collagen receptor activity	6	490	51	19253	1.14	0.00931	0.121	4.62
22	2.35	GOTERM_BP_DIRECT	platelet-derived growth factor receptor-beta signaling pathway	6	473	54	19478	1.14	0.00976	0.149	4.58
22	2.35	GOTERM_BP_DIRECT	brain-derived neurotrophic factor receptor signaling pathway	6	473	54	19478	1.14	0.00976	0.149	4.58
22	2.35	GOTERM_MF_DIRECT	epidermal growth factor receptor activity	6	490	52	19253	1.14	0.0101	0.121	4.53
22	2.35	GOTERM_MF_DIRECT	fibroblast growth factor receptor activity	6	490	52	19253	1.14	0.0101	0.121	4.53
22	2.35	GOTERM_MF_DIRECT	platelet-derived growth factor beta-receptor activity	6	490	52	19253	1.14	0.0101	0.121	4.53
22	2.35	GOTERM_MF_DIRECT	insulin-like growth factor receptor activity	6	490	53	19253	1.14	0.0109	0.121	4.45
22	2.35	INTERPRO	Furin-like_Cys-rich_dom	3	510	7	20808	0.57	0.0116	0.329	17.49
22	2.35	INTERPRO	Rcpt_L-dom	3	510	7	20808	0.57	0.0116	0.329	17.49
22	2.35	INTERPRO	Rcpt_L-dom_sf	3	510	7	20808	0.57	0.0116	0.329	17.49
22	2.35	GOTERM_MF_DIRECT	vascular endothelial growth factor receptor activity	6	490	54	19253	1.14	0.0118	0.121	4.37
22	2.35	GOTERM_MF_DIRECT	transmembrane-ephrin receptor activity	6	490	55	19253	1.14	0.0127	0.122	4.29
22	2.35	GOTERM_BP_DIRECT	cell surface receptor protein tyrosine kinase signaling pathway	8	473	110	19478	1.52	0.0176	0.216	2.99
22	2.35	GOTERM_BP_DIRECT	peptidyl-tyrosine phosphorylation	5	473	45	19478	0.95	0.0232	0.251	4.58
22	2.35	SMART	TyrKc	8	336	91	10706	1.52	0.0237	0.398	2.8
22	2.35	BIOCARTA	CBL mediated ligand-induced downregulation of EGF receptors	4	116	13	1622	0.76	0.0589	0.475	4.3
22	2.35	INTERPRO	Furin_repeat	3	510	18	20808	0.57	0.0706	1.00e+0	6.8
22	2.35	SMART	FU	3	336	18	10706	0.57	0.108	1.00e+0	5.31
22	2.35	GOTERM_MF_DIRECT	non-membrane spanning protein tyrosine kinase activity	4	490	46	19253	0.76	0.111	0.626	3.42
22	2.35	GOTERM_BP_DIRECT	protein autophosphorylation	7	473	137	19478	1.33	0.116	0.661	2.1
23	2.29	UP_KW_CELLULAR_COMPONENT	Tight junction	10	462	109	18049	1.89	0.00191	0.0268	3.58
23	2.29	GOTERM_BP_DIRECT	cell-cell junction organization	5	473	28	19478	0.95	0.00439	0.0856	7.35
23	2.29	GOTERM_BP_DIRECT	maintenance of blood-brain barrier	5	473	34	19478	0.95	0.00888	0.138	6.06
23	2.29	GOTERM_CC_DIRECT	tight junction	5	492	35	20795	0.95	0.00901	0.156	6.04
24	2.16	BIOCARTA	Cell Cycle	9	116	30	1622	1.7	0.000783	0.135	4.19
24	2.16	BIOCARTA	Cyclins and Cell Cycle Regulation	8	116	25	1622	1.52	0.00124	0.135	4.47
24	2.16	BBID	26.cyclin-CDK_complexes	3	32	15	388	0.57	0.341	1.00e+0	2.42
25	2.15	KEGG_PATHWAY	Toxoplasmosis	15	276	112	8534	2.84	1.32e-05	7.77e-05	4.14
25	2.15	KEGG_PATHWAY	Chagas disease	12	276	103	8534	2.27	0.000458	0.00173	3.6
25	2.15	KEGG_PATHWAY	Pertussis	8	276	78	8534	1.52	0.0126	0.0323	3.17
25	2.15	KEGG_PATHWAY	Leishmaniasis	8	276	79	8534	1.52	0.0134	0.0339	3.13
25	2.15	KEGG_PATHWAY	Tuberculosis	13	276	182	8534	2.46	0.0145	0.0358	2.21
25	2.15	GOTERM_BP_DIRECT	lipopolysaccharide-mediated signaling pathway	3	473	36	19478	0.57	0.217	0.902	3.43
25	2.15	KEGG_PATHWAY	Toll-like receptor signaling pathway	6	276	109	8534	1.14	0.275	0.494	1.7
26	2.11	GOTERM_CC_DIRECT	alphav-beta3 integrin-IGF-1-IGF1R complex	3	492	4	20795	0.57	0.00323	0.0698	31.7
26	2.11	GOTERM_MF_DIRECT	insulin-like growth factor I binding	4	490	13	19253	0.76	0.00385	0.0774	12.09
26	2.11	GOTERM_BP_DIRECT	positive regulation of osteoblast proliferation	3	473	13	19478	0.57	0.0383	0.353	9.5
27	2	GOTERM_MF_DIRECT	protein dimerization activity	16	490	189	19253	3.03	0.000101	0.00511	3.33
27	2	GOTERM_BP_DIRECT	anterior/posterior pattern specification	9	473	95	19478	1.7	0.00216	0.0537	3.9
27	2	UP_SEQ_FEATURE	DOMAIN:BHLH	8	503	75	20675	1.52	0.00228	0.377	4.38
27	2	GOTERM_BP_DIRECT	regulation of neurogenesis	6	473	39	19478	1.14	0.00239	0.0577	6.34
27	2	UP_SEQ_FEATURE	DOMAIN:bHLH	8	503	114	20675	1.52	0.0213	1.00e+0	2.88
27	2	UP_SEQ_FEATURE	MOTIF:WRPW motif	3	503	10	20675	0.57	0.0233	1.00e+0	12.33
27	2	INTERPRO	HLH_DNA-bd_sf	8	510	116	20808	1.52	0.024	0.586	2.81
27	2	INTERPRO	bHLH_dom	8	510	116	20808	1.52	0.024	0.586	2.81
27	2	INTERPRO	Orange_dom	3	510	12	20808	0.57	0.0335	0.75	10.2
27	2	UP_SEQ_FEATURE	DOMAIN:Orange	3	503	13	20675	0.57	0.0385	1.00e+0	9.49
27	2	INTERPRO	HES_HEY	3	510	13	20808	0.57	0.039	0.848	9.42
27	2	SMART	HLH	8	336	114	10706	1.52	0.0664	0.843	2.24
28	1.96	GOTERM_BP_DIRECT	hair follicle morphogenesis	7	473	35	19478	1.33	0.000175	0.0104	8.24
28	1.96	GOTERM_BP_DIRECT	positive regulation of neuroblast proliferation	5	473	37	19478	0.95	0.012	0.17	5.56
28	1.96	GOTERM_BP_DIRECT	embryonic hindlimb morphogenesis	4	473	28	19478	0.76	0.0296	0.299	5.88
28	1.96	GOTERM_BP_DIRECT	oligodendrocyte differentiation	3	473	37	19478	0.57	0.226	0.921	3.34
29	1.91	GOTERM_CC_DIRECT	SMAD protein complex	4	492	7	20795	0.76	0.000427	0.013	24.15
29	1.91	GOTERM_MF_DIRECT	I-SMAD binding	5	490	17	19253	0.95	0.000752	0.0263	11.56
29	1.91	INTERPRO	MAD_homology1_Dwarfin-type	4	510	12	20808	0.76	0.00272	0.156	13.6
29	1.91	SMART	DWA	4	336	12	10706	0.76	0.00541	0.181	10.62
29	1.91	GOTERM_CC_DIRECT	heteromeric SMAD protein complex	3	492	8	20795	0.57	0.0142	0.235	15.85
29	1.91	UP_SEQ_FEATURE	DOMAIN:MH1	3	503	8	20675	0.57	0.015	1.00e+0	15.41
29	1.91	UP_SEQ_FEATURE	DOMAIN:MH2	3	503	8	20675	0.57	0.015	1.00e+0	15.41
29	1.91	INTERPRO	MAD_homology_MH1	3	510	8	20808	0.57	0.0152	0.396	15.3
29	1.91	INTERPRO	SMAD_MH1_sf	3	510	8	20808	0.57	0.0152	0.396	15.3
29	1.91	INTERPRO	Dwarfin	3	510	8	20808	0.57	0.0152	0.396	15.3
29	1.91	INTERPRO	SMAD_dom_Dwarfin-type	3	510	8	20808	0.57	0.0152	0.396	15.3
29	1.91	GOTERM_BP_DIRECT	SMAD protein signal transduction	4	473	23	19478	0.76	0.0175	0.215	7.16
29	1.91	SMART	DWB	3	336	8	10706	0.57	0.0241	0.398	11.95
29	1.91	GOTERM_BP_DIRECT	anatomical structure morphogenesis	8	473	133	19478	1.52	0.0433	0.379	2.48
29	1.91	INTERPRO	SMAD-like_dom_sf	3	510	16	20808	0.57	0.0572	0.956	7.65
29	1.91	INTERPRO	SMAD_FHA_dom_sf	3	510	55	20808	0.57	0.391	1.00e+0	2.23
30	1.85	GOTERM_BP_DIRECT	positive regulation of nitric oxide biosynthetic process	9	473	47	19478	1.7	1.54e-05	0.00154	7.89
30	1.85	GOTERM_BP_DIRECT	positive regulation of interleukin-6 production	9	473	102	19478	1.7	0.00337	0.0698	3.63
30	1.85	GOTERM_BP_DIRECT	positive regulation of interleukin-1 beta production	6	473	66	19478	1.14	0.0218	0.244	3.74
30	1.85	GOTERM_BP_DIRECT	positive regulation of chemokine production	5	473	45	19478	0.95	0.0232	0.251	4.58
30	1.85	GOTERM_BP_DIRECT	positive regulation of tumor necrosis factor production	6	473	112	19478	1.14	0.136	0.726	2.21
30	1.85	GOTERM_BP_DIRECT	cell surface receptor signaling pathway via STAT	3	473	27	19478	0.57	0.139	0.73	4.58
30	1.85	GOTERM_BP_DIRECT	positive regulation of non-canonical NF-kappaB signal transduction	4	473	67	19478	0.76	0.221	0.914	2.46
31	1.75	UP_SEQ_FEATURE	DOMAIN:14-3-3	3	503	6	20675	0.57	0.00827	0.894	20.55
31	1.75	UP_SEQ_FEATURE	SITE:Interaction with phosphoserine on interacting protein	3	503	7	20675	0.57	0.0114	1.00e+0	17.62
31	1.75	INTERPRO	14-3-3_CS	3	510	7	20808	0.57	0.0116	0.329	17.49
31	1.75	INTERPRO	14-3-3_domain	3	510	7	20808	0.57	0.0116	0.329	17.49
31	1.75	INTERPRO	14-3-3_dom_sf	3	510	7	20808	0.57	0.0116	0.329	17.49
31	1.75	INTERPRO	14-3-3	3	510	7	20808	0.57	0.0116	0.329	17.49
31	1.75	GOTERM_MF_DIRECT	protein sequestering activity	5	490	38	19253	0.95	0.0153	0.142	5.17
31	1.75	SMART	14_3_3	3	336	7	10706	0.57	0.0185	0.375	13.66
31	1.75	PIR_SUPERFAMILY	14-3-3	3	68	7	1941	0.57	0.022	1.00e+0	12.23
31	1.75	GOTERM_BP_DIRECT	protein targeting	3	473	44	19478	0.57	0.289	1.00e+0	2.81
32	1.74	GOTERM_BP_DIRECT	positive regulation of nuclear-transcribed mRNA poly(A) tail shortening	4	473	13	19478	0.76	0.00337	0.0698	12.67
32	1.74	GOTERM_BP_DIRECT	positive regulation of nuclear-transcribed mRNA catabolic process, deadenylation-dependent decay	3	473	12	19478	0.57	0.0329	0.317	10.29
32	1.74	GOTERM_CC_DIRECT	CCR4-NOT complex	3	492	16	20795	0.57	0.0537	0.389	7.92
33	1.71	GOTERM_BP_DIRECT	rhythmic process	9	473	87	19478	1.7	0.00123	0.0399	4.26
33	1.71	UP_KW_BIOLOGICAL_PROCESS	Biological rhythms	10	330	149	11523	1.89	0.027	0.221	2.34
33	1.71	GOTERM_BP_DIRECT	regulation of circadian rhythm	4	473	67	19478	0.76	0.221	0.914	2.46
34	1.7	KEGG_PATHWAY	Apoptosis	18	276	136	8534	3.41	1.56e-06	1.04e-05	4.09
34	1.7	KEGG_PATHWAY	Platinum drug resistance	10	276	75	8534	1.89	0.00064	0.00231	4.12
34	1.7	GOTERM_BP_DIRECT	epithelial cell apoptotic process	5	473	21	19478	0.95	0.00147	0.044	9.8
34	1.7	GOTERM_BP_DIRECT	neuron apoptotic process	9	473	91	19478	1.7	0.00164	0.0464	4.07
34	1.7	BIOCARTA	Apoptotic Signaling in Response to DNA Damage	7	116	22	1622	1.33	0.00325	0.175	4.45
34	1.7	BIOCARTA	Role of Mitochondria in Apoptotic Signaling	7	116	22	1622	1.33	0.00325	0.175	4.45
34	1.7	KEGG_PATHWAY	Apoptosis - multiple species	6	276	32	8534	1.14	0.0033	0.0108	5.8
34	1.7	BBID	72.IAP_interaction_with_cell_death_pathways	5	32	15	388	0.95	0.0245	0.881	4.04
34	1.7	BIOCARTA	Induction of apoptosis through DR3 and DR4/5 Death Receptors	7	116	33	1622	1.33	0.0254	0.293	2.97
34	1.7	BBID	38.Cell_cycle_arrest_and_apoptosis_ceramide	3	32	5	388	0.57	0.0531	0.909	7.28
34	1.7	BIOCARTA	HIV-I Nef	9	116	61	1622	1.7	0.0619	0.475	2.06
34	1.7	BBID	127.Mito-stress	3	32	6	388	0.57	0.0758	0.909	6.06
34	1.7	BBID	152.altered_synaptic_signalling-neurodegenerative_disorders	3	32	6	388	0.57	0.0758	0.909	6.06
34	1.7	BIOCARTA	Caspase Cascade in Apoptosis	5	116	24	1622	0.95	0.0846	0.475	2.91
34	1.7	BBID	86.Apoptosis_Nematode&_Vert	3	32	9	388	0.57	0.156	1.00e+0	4.04
34	1.7	KEGG_PATHWAY	Legionellosis	4	276	56	8534	0.76	0.27	0.488	2.21
34	1.7	BIOCARTA	Stress Induction of HSP Regulation	3	116	16	1622	0.57	0.315	0.897	2.62
34	1.7	GOTERM_BP_DIRECT	intrinsic apoptotic signaling pathway	3	473	47	19478	0.57	0.316	1.00e+0	2.63
34	1.7	BBID	150.caspase_and_NFKB_activation	3	32	17	388	0.57	0.401	1.00e+0	2.14
34	1.7	INTERPRO	DEATH-like_dom_sf	3	510	105	20808	0.57	0.731	1.00e+0	1.17
35	1.66	INTERPRO	p53-like_TF_DNA-bd_sf	6	510	44	20808	1.14	0.00425	0.202	5.56
35	1.66	UP_SEQ_FEATURE	DOMAIN:STAT transcription factor protein interaction	3	503	7	20675	0.57	0.0114	1.00e+0	17.62
35	1.66	INTERPRO	STAT_linker	3	510	7	20808	0.57	0.0116	0.329	17.49
35	1.66	INTERPRO	STAT_TF_DNA-bd_N	3	510	7	20808	0.57	0.0116	0.329	17.49
35	1.66	INTERPRO	STAT_N_sf	3	510	7	20808	0.57	0.0116	0.329	17.49
35	1.66	INTERPRO	STAT_TF_prot_interaction	3	510	7	20808	0.57	0.0116	0.329	17.49
35	1.66	INTERPRO	STAT_TF_alpha	3	510	7	20808	0.57	0.0116	0.329	17.49
35	1.66	INTERPRO	STAT_TF_DNA-bd	3	510	7	20808	0.57	0.0116	0.329	17.49
35	1.66	INTERPRO	STAT_TF_coiled-coil	3	510	7	20808	0.57	0.0116	0.329	17.49
35	1.66	INTERPRO	STAT	3	510	7	20808	0.57	0.0116	0.329	17.49
35	1.66	SMART	STAT_int	3	336	7	10706	0.57	0.0185	0.375	13.66
35	1.66	GOTERM_BP_DIRECT	response to peptide hormone	5	473	44	19478	0.95	0.0215	0.244	4.68
35	1.66	GOTERM_BP_DIRECT	cell surface receptor signaling pathway via JAK-STAT	5	473	58	19478	0.95	0.0519	0.411	3.55
35	1.66	GOTERM_BP_DIRECT	cytokine-mediated signaling pathway	7	473	142	19478	1.33	0.131	0.726	2.03
35	1.66	BBID	48.mice_minus_JAKs_and_STATs	3	32	11	388	0.57	0.217	1.00e+0	3.31
35	1.66	GOTERM_BP_DIRECT	defense response	4	473	81	19478	0.76	0.313	1.00e+0	2.03
36	1.63	GOTERM_BP_DIRECT	positive regulation of MHC class II biosynthetic process	5	473	15	19478	0.95	0.000376	0.0181	13.73
36	1.63	KEGG_PATHWAY	Inflammatory bowel disease	8	276	66	8534	1.52	0.00513	0.0152	3.75
36	1.63	KEGG_PATHWAY	Leishmaniasis	8	276	79	8534	1.52	0.0134	0.0339	3.13
36	1.63	KEGG_PATHWAY	Malaria	6	276	50	8534	1.14	0.0218	0.0514	3.71
36	1.63	BIOCARTA	Dendritic cells in regulating TH1 and TH2 Development	3	116	22	1622	0.57	0.47	1.00e+0	1.91
36	1.63	BIOCARTA	Cytokines and Inflammatory Response	3	116	29	1622	0.57	0.622	1.00e+0	1.45
37	1.62	INTERPRO	MAP_kinase	4	510	18	20808	0.76	0.00903	0.329	9.07
37	1.62	GOTERM_BP_DIRECT	JNK cascade	7	473	81	19478	1.33	0.0138	0.186	3.56
37	1.62	GOTERM_MF_DIRECT	JUN kinase activity	3	490	14	19253	0.57	0.0479	0.332	8.42
37	1.62	GOTERM_MF_DIRECT	MAP kinase activity	3	490	15	19253	0.57	0.0543	0.371	7.86
38	1.61	GOTERM_MF_DIRECT	phosphotyrosine residue binding	7	490	48	19253	1.33	0.00129	0.0372	5.73
38	1.61	UP_SEQ_FEATURE	DOMAIN:SH2	10	503	109	20675	1.89	0.00136	0.255	3.77
38	1.61	UP_KW_DOMAIN	SH2 domain	10	357	109	14625	1.89	0.00136	0.0184	3.76
38	1.61	INTERPRO	SH2	10	510	111	20808	1.89	0.00163	0.127	3.68
38	1.61	INTERPRO	SH2_dom_sf	10	510	116	20808	1.89	0.00221	0.139	3.52
38	1.61	SMART	SH2	8	336	105	10706	1.52	0.0464	0.63	2.43
38	1.61	UP_SEQ_FEATURE	DOMAIN:SH3 1	4	503	45	20675	0.76	0.0956	1.00e+0	3.65
38	1.61	UP_SEQ_FEATURE	DOMAIN:SH3 2	4	503	46	20675	0.76	0.101	1.00e+0	3.57
38	1.61	UP_KW_DOMAIN	SH3 domain	10	357	228	14625	1.89	0.105	0.375	1.8
38	1.61	INTERPRO	SH3_domain	10	510	229	20808	1.89	0.111	1.00e+0	1.78
38	1.61	INTERPRO	SH3-like_dom_sf	9	510	220	20808	1.7	0.17	1.00e+0	1.67
38	1.61	UP_SEQ_FEATURE	DOMAIN:SH3	8	503	217	20675	1.52	0.276	1.00e+0	1.52
38	1.61	SMART	SH3	7	336	208	10706	1.33	0.638	1.00e+0	1.07
39	1.58	UP_KW_BIOLOGICAL_PROCESS	Unfolded protein response	7	330	47	11523	1.33	0.00207	0.0406	5.2
39	1.58	GOTERM_BP_DIRECT	endoplasmic reticulum unfolded protein response	6	473	55	19478	1.14	0.0105	0.156	4.49
39	1.58	KEGG_PATHWAY	Protein processing in endoplasmic reticulum	10	276	170	8534	1.89	0.0982	0.198	1.82
39	1.58	GOTERM_BP_DIRECT	response to endoplasmic reticulum stress	5	473	98	19478	0.95	0.214	0.902	2.1
40	1.57	GOTERM_BP_DIRECT	G2/M transition of mitotic cell cycle	7	473	52	19478	1.33	0.00155	0.045	5.54
40	1.57	BIOCARTA	RB Tumor Suppressor/Checkpoint Signaling in response to DNA damage	5	116	13	1622	0.95	0.0104	0.175	5.38
40	1.57	BIOCARTA	cdc25 and chk1 Regulatory Pathway in response to DNA damage	3	116	9	1622	0.57	0.129	0.577	4.66
40	1.57	BIOCARTA	Cell Cycle	4	116	25	1622	0.76	0.259	0.853	2.24
41	1.54	GOTERM_BP_DIRECT	embryonic digit morphogenesis	6	473	56	19478	1.14	0.0113	0.164	4.41
41	1.54	GOTERM_BP_DIRECT	ectoderm development	3	473	13	19478	0.57	0.0383	0.353	9.5
41	1.54	GOTERM_BP_DIRECT	odontogenesis of dentin-containing tooth	5	473	59	19478	0.95	0.0546	0.429	3.49
42	1.53	BIOCARTA	Cell Cycle	9	116	30	1622	1.7	0.000783	0.135	4.19
42	1.53	BBID	94.E2F_transcriptional_activity_cell_cycle	3	32	7	388	0.57	0.101	1.00e+0	5.2
42	1.53	BIOCARTA	Estrogen-responsive protein Efp controls cell cycle and breast tumors growth	3	116	16	1622	0.57	0.315	0.897	2.62
43	1.52	UP_KW_BIOLOGICAL_PROCESS	Unfolded protein response	7	330	47	11523	1.33	0.00207	0.0406	5.2
43	1.52	GOTERM_MF_DIRECT	misfolded protein binding	3	490	17	19253	0.57	0.0681	0.435	6.93
43	1.52	GOTERM_BP_DIRECT	response to unfolded protein	5	473	65	19478	0.95	0.0727	0.51	3.17
43	1.52	GOTERM_BP_DIRECT	ERAD pathway	6	473	96	19478	1.14	0.0839	0.567	2.57
44	1.49	UP_SEQ_FEATURE	DOMAIN:Homeobox	9	503	130	20675	1.7	0.0141	1.00e+0	2.85
44	1.49	UP_SEQ_FEATURE	DOMAIN:OAR	3	503	10	20675	0.57	0.0233	1.00e+0	12.33
44	1.49	UP_SEQ_FEATURE	MOTIF:OAR	3	503	16	20675	0.57	0.0564	1.00e+0	7.71
44	1.49	INTERPRO	OAR_dom	3	510	16	20808	0.57	0.0572	0.956	7.65
45	1.49	KEGG_PATHWAY	Inflammatory bowel disease	8	276	66	8534	1.52	0.00513	0.0152	3.75
45	1.49	GOTERM_BP_DIRECT	positive regulation of interleukin-1 beta production	6	473	66	19478	1.14	0.0218	0.244	3.74
45	1.49	GOTERM_BP_DIRECT	positive regulation of interleukin-12 production	3	473	45	19478	0.57	0.298	1.00e+0	2.75
46	1.47	GOTERM_BP_DIRECT	cellular response to growth factor stimulus	8	473	57	19478	1.52	0.000436	0.0199	5.78
46	1.47	GOTERM_BP_DIRECT	activin receptor signaling pathway	5	473	24	19478	0.95	0.00246	0.0579	8.58
46	1.47	UP_SEQ_FEATURE	DOMAIN:GS	3	503	7	20675	0.57	0.0114	1.00e+0	17.62
46	1.47	INTERPRO	GS_dom	3	510	7	20808	0.57	0.0116	0.329	17.49
46	1.47	SMART	GS	3	336	7	10706	0.57	0.0185	0.375	13.66
46	1.47	INTERPRO	Activin_recp	3	510	9	20808	0.57	0.0192	0.493	13.6
46	1.47	INTERPRO	TGFB_receptor	3	510	12	20808	0.57	0.0335	0.75	10.2
46	1.47	GOTERM_MF_DIRECT	activin receptor activity, type I	3	490	12	19253	0.57	0.0359	0.272	9.82
46	1.47	GOTERM_MF_DIRECT	activin receptor activity, type II	3	490	12	19253	0.57	0.0359	0.272	9.82
46	1.47	GOTERM_MF_DIRECT	transforming growth factor beta receptor activity, type I	3	490	12	19253	0.57	0.0359	0.272	9.82
46	1.47	GOTERM_MF_DIRECT	transforming growth factor beta receptor activity, type II	3	490	12	19253	0.57	0.0359	0.272	9.82
46	1.47	GOTERM_MF_DIRECT	transforming growth factor beta receptor activity, type III	3	490	13	19253	0.57	0.0417	0.3	9.07
46	1.47	GOTERM_MF_DIRECT	BMP receptor activity	3	490	14	19253	0.57	0.0479	0.332	8.42
46	1.47	GOTERM_BP_DIRECT	regulation of macromolecule metabolic process	3	473	15	19478	0.57	0.05	0.398	8.24
46	1.47	GOTERM_BP_DIRECT	regulation of primary metabolic process	3	473	17	19478	0.57	0.0627	0.474	7.27
46	1.47	INTERPRO	Snake_toxin-like_sf	3	510	45	20808	0.57	0.302	1.00e+0	2.72
46	1.47	KEGG_PATHWAY	Cytokine-cytokine receptor interaction	9	276	298	8534	1.7	0.751	1.00e+0	0.93
46	1.47	UP_KW_LIGAND	Manganese	5	195	237	6987	0.95	0.901	1.00e+0	0.76
47	1.42	UP_SEQ_FEATURE	REPEAT:ARM 6	5	503	30	20675	0.95	0.00571	0.697	6.85
47	1.42	UP_SEQ_FEATURE	REPEAT:ARM 5	5	503	34	20675	0.95	0.00895	0.931	6.04
47	1.42	UP_SEQ_FEATURE	REPEAT:ARM 4	5	503	39	20675	0.95	0.0144	1.00e+0	5.27
47	1.42	GOTERM_CC_DIRECT	cell periphery	6	492	64	20795	1.14	0.0175	0.266	3.96
47	1.42	UP_SEQ_FEATURE	REPEAT:ARM 3	5	503	43	20675	0.95	0.0201	1.00e+0	4.78
47	1.42	UP_SEQ_FEATURE	REPEAT:ARM 2	5	503	45	20675	0.95	0.0234	1.00e+0	4.57
47	1.42	INTERPRO	Armadillo	5	510	45	20808	0.95	0.0239	0.586	4.53
47	1.42	UP_SEQ_FEATURE	REPEAT:ARM 7	4	503	26	20675	0.76	0.0244	1.00e+0	6.32
47	1.42	UP_SEQ_FEATURE	REPEAT:ARM	4	503	28	20675	0.76	0.0297	1.00e+0	5.87
47	1.42	GOTERM_CC_DIRECT	beta-catenin destruction complex	3	492	13	20795	0.57	0.0365	0.366	9.75
47	1.42	SMART	ARM	5	336	41	10706	0.95	0.0384	0.592	3.89
47	1.42	GOTERM_BP_DIRECT	cell fate specification	4	473	31	19478	0.76	0.0385	0.353	5.31
47	1.42	GOTERM_CC_DIRECT	catenin complex	4	492	32	20795	0.76	0.0391	0.372	5.28
47	1.42	UP_SEQ_FEATURE	REPEAT:ARM 1	4	503	39	20675	0.76	0.0684	1.00e+0	4.22
47	1.42	UP_SEQ_FEATURE	REPEAT:ARM 9	3	503	18	20675	0.57	0.0697	1.00e+0	6.85
47	1.42	UP_SEQ_FEATURE	REPEAT:ARM 8	3	503	24	20675	0.57	0.114	1.00e+0	5.14
47	1.42	INTERPRO	ARM-like	9	510	254	20808	1.7	0.284	1.00e+0	1.45
47	1.42	INTERPRO	ARM-type_fold	9	510	365	20808	1.7	0.673	1.00e+0	1.01
48	1.36	GOTERM_BP_DIRECT	integrin-mediated signaling pathway	10	473	112	19478	1.89	0.00162	0.0464	3.68
48	1.36	GOTERM_MF_DIRECT	integrin binding	11	490	160	19253	2.08	0.00786	0.121	2.7
48	1.36	GOTERM_BP_DIRECT	cell adhesion mediated by integrin	5	473	39	19478	0.95	0.0143	0.19	5.28
48	1.36	GOTERM_BP_DIRECT	cell-matrix adhesion	8	473	108	19478	1.52	0.0161	0.205	3.05
48	1.36	INTERPRO	Integrin_dom_sf	4	510	26	20808	0.76	0.0249	0.6	6.28
48	1.36	GOTERM_CC_DIRECT	integrin complex	4	492	28	20795	0.76	0.0277	0.335	6.04
48	1.36	UP_KW_MOLECULAR_FUNCTION	Integrin	5	338	46	11952	0.95	0.0401	0.284	3.84
48	1.36	UP_SEQ_FEATURE	DOMAIN:VWFA	5	503	85	20675	0.95	0.152	1.00e+0	2.42
48	1.36	INTERPRO	vWFA_dom_sf	5	510	102	20808	0.95	0.24	1.00e+0	2
48	1.36	INTERPRO	VWF_A	3	510	79	20808	0.57	0.579	1.00e+0	1.55
48	1.36	SMART	VWA	3	336	74	10706	0.57	0.679	1.00e+0	1.29
49	1.29	GOTERM_MF_DIRECT	voltage-gated potassium channel activity involved in ventricular cardiac muscle cell action potential repolarization	3	490	12	19253	0.57	0.0359	0.272	9.82
49	1.29	GOTERM_BP_DIRECT	membrane repolarization during ventricular cardiac muscle cell action potential	3	473	13	19478	0.57	0.0383	0.353	9.5
49	1.29	GOTERM_BP_DIRECT	potassium ion export across plasma membrane	3	473	15	19478	0.57	0.05	0.398	8.24
49	1.29	GOTERM_CC_DIRECT	voltage-gated potassium channel complex	6	492	87	20795	1.14	0.0551	0.394	2.91
49	1.29	GOTERM_MF_DIRECT	voltage-gated potassium channel activity	5	490	59	19253	0.95	0.0627	0.414	3.33
49	1.29	GOTERM_BP_DIRECT	regulation of heart rate by cardiac conduction	4	473	42	19478	0.76	0.0811	0.553	3.92
50	1.28	BIOCARTA	Telomeres, Telomerase, Cellular Aging, and Immortality	6	116	18	1622	1.14	0.00666	0.175	4.66
50	1.28	BBID	99.NF-kB_activation	4	32	17	388	0.76	0.146	1.00e+0	2.85
50	1.28	GOTERM_BP_DIRECT	response to gamma radiation	3	473	28	19478	0.57	0.147	0.764	4.41
51	1.27	UP_SEQ_FEATURE	DNA_BIND:HMG box	5	503	51	20675	0.95	0.035	1.00e+0	4.03
51	1.27	INTERPRO	SRY-related_HMG-box_TF-like	3	510	13	20808	0.57	0.039	0.848	9.42
51	1.27	INTERPRO	HMG_box_dom	5	510	56	20808	0.95	0.0479	0.89	3.64
51	1.27	INTERPRO	HMG_box_dom_sf	5	510	57	20808	0.95	0.0506	0.915	3.58
51	1.27	UP_SEQ_FEATURE	DOMAIN:HMG box	4	503	42	20675	0.76	0.0815	1.00e+0	3.91
51	1.27	SMART	HMG	5	336	54	10706	0.95	0.088	0.936	2.95
52	1.26	GOTERM_MF_DIRECT	metal ion binding	95	490	2904	19253	17.99	0.0069	0.121	1.29
52	1.26	UP_KW_LIGAND	Metal-binding	128	195	4141	6987	24.24	0.043	0.854	1.11
52	1.26	UP_KW_DOMAIN	Zinc-finger	55	357	1853	14625	10.42	0.0894	0.375	1.22
52	1.26	UP_KW_LIGAND	Zinc	81	195	2583	6987	15.34	0.121	0.965	1.12
52	1.26	GOTERM_MF_DIRECT	zinc ion binding	64	490	2187	19253	12.12	0.156	0.772	1.15
53	1.21	GOTERM_BP_DIRECT	cellular response to amino acid stimulus	8	473	64	19478	1.52	0.000885	0.0328	5.15
53	1.21	GOTERM_BP_DIRECT	collagen fibril organization	8	473	66	19478	1.52	0.00106	0.0363	4.99
53	1.21	UP_SEQ_FEATURE	PROPEP:C-terminal propeptide	3	503	8	20675	0.57	0.015	1.00e+0	15.41
53	1.21	UP_SEQ_FEATURE	DOMAIN:Fibrillar collagen NC1	3	503	11	20675	0.57	0.028	1.00e+0	11.21
53	1.21	INTERPRO	Fib_collagen_C	3	510	11	20808	0.57	0.0284	0.663	11.13
53	1.21	SMART	COLFI	3	336	11	10706	0.57	0.0446	0.63	8.69
53	1.21	INTERPRO	Collagen	6	510	85	20808	1.14	0.0574	0.956	2.88
53	1.21	UP_KW_CELLULAR_COMPONENT	Extracellular matrix	13	462	283	18049	2.46	0.0611	0.367	1.79
53	1.21	INTERPRO	Collagen_superfamily	4	510	38	20808	0.76	0.0654	1.00e+0	4.29
53	1.21	GOTERM_CC_DIRECT	collagen trimer	6	492	102	20795	1.14	0.094	0.513	2.49
53	1.21	UP_KW_DOMAIN	Collagen	6	357	102	14625	1.14	0.103	0.375	2.41
53	1.21	GOTERM_MF_DIRECT	extracellular matrix structural constituent conferring tensile strength	4	490	45	19253	0.76	0.106	0.616	3.49
53	1.21	UP_KW_DISEASE	Ehlers-Danlos syndrome	3	171	18	4859	0.57	0.129	1.00e+0	4.74
53	1.21	GOTERM_MF_DIRECT	extracellular matrix structural constituent	6	490	121	19253	1.14	0.195	0.88	1.95
53	1.21	GOTERM_CC_DIRECT	collagen-containing extracellular matrix	13	492	387	20795	2.46	0.205	0.857	1.42
53	1.21	KEGG_PATHWAY	Cytoskeleton in muscle cells	11	276	232	8534	2.08	0.216	0.406	1.47
53	1.21	UP_KW_DISEASE	Osteogenesis imperfecta	3	171	27	4859	0.57	0.243	1.00e+0	3.16
53	1.21	UP_KW_PTM	Hydroxylation	7	386	205	14316	1.33	0.48	0.836	1.27
53	1.21	KEGG_PATHWAY	Protein digestion and absorption	4	276	105	8534	0.76	0.663	1.00e+0	1.18
54	1.19	KEGG_PATHWAY	Arrhythmogenic right ventricular cardiomyopathy	9	276	86	8534	1.7	0.00634	0.0181	3.24
54	1.19	KEGG_PATHWAY	Dilated cardiomyopathy	9	276	105	8534	1.7	0.0198	0.0471	2.65
54	1.19	GOTERM_MF_DIRECT	voltage-gated calcium channel activity	5	490	41	19253	0.95	0.0198	0.174	4.79
54	1.19	GOTERM_CC_DIRECT	voltage-gated calcium channel complex	4	492	27	20795	0.76	0.0251	0.313	6.26
54	1.19	GOTERM_CC_DIRECT	L-type voltage-gated calcium channel complex	3	492	12	20795	0.57	0.0314	0.339	10.57
54	1.19	KEGG_PATHWAY	Hypertrophic cardiomyopathy	8	276	99	8534	1.52	0.0403	0.086	2.5
54	1.19	GOTERM_CC_DIRECT	postsynaptic density membrane	7	492	122	20795	1.33	0.0694	0.422	2.43
54	1.19	UP_KW_MOLECULAR_FUNCTION	Voltage-gated channel	8	338	141	11952	1.52	0.104	0.615	2.01
54	1.19	GOTERM_BP_DIRECT	calcium ion transmembrane transport	7	473	135	19478	1.33	0.11	0.658	2.14
54	1.19	KEGG_PATHWAY	Adrenergic signaling in cardiomyocytes	9	276	154	8534	1.7	0.124	0.243	1.81
54	1.19	KEGG_PATHWAY	Cardiac muscle contraction	5	276	87	8534	0.95	0.308	0.547	1.78
54	1.19	UP_KW_MOLECULAR_FUNCTION	Calcium channel	4	338	75	11952	0.76	0.355	1.00e+0	1.89
54	1.19	UP_KW_BIOLOGICAL_PROCESS	Calcium transport	5	330	109	11523	0.95	0.378	1.00e+0	1.6
55	1.17	GOTERM_MF_DIRECT	transcription coactivator binding	7	490	49	19253	1.33	0.00144	0.0375	5.61
55	1.17	GOTERM_MF_DIRECT	nuclear receptor activity	6	490	54	19253	1.14	0.0118	0.121	4.37
55	1.17	GOTERM_BP_DIRECT	nuclear receptor-mediated steroid hormone signaling pathway	4	473	29	19478	0.76	0.0324	0.317	5.68
55	1.17	UP_SEQ_FEATURE	DOMAIN:Nuclear receptor	4	503	45	20675	0.76	0.0956	1.00e+0	3.65
55	1.17	UP_SEQ_FEATURE	ZN_FING:NR C4-type	4	503	46	20675	0.76	0.101	1.00e+0	3.57
55	1.17	UP_SEQ_FEATURE	DNA_BIND:Nuclear receptor	4	503	46	20675	0.76	0.101	1.00e+0	3.57
55	1.17	INTERPRO	Znf_hrmn_rcpt	4	510	46	20808	0.76	0.102	1.00e+0	3.55
55	1.17	UP_SEQ_FEATURE	DOMAIN:NR LBD	4	503	48	20675	0.76	0.111	1.00e+0	3.43
55	1.17	INTERPRO	Nuclear_hrmn_rcpt	4	510	48	20808	0.76	0.113	1.00e+0	3.4
55	1.17	INTERPRO	Nucl_hrmn_rcpt_lig-bd	4	510	48	20808	0.76	0.113	1.00e+0	3.4
55	1.17	INTERPRO	NHR-like_dom_sf	4	510	48	20808	0.76	0.113	1.00e+0	3.4
55	1.17	INTERPRO	Znf_NHR/GATA	4	510	57	20808	0.76	0.163	1.00e+0	2.86
55	1.17	SMART	ZnF_C4	4	336	46	10706	0.76	0.174	1.00e+0	2.77
55	1.17	SMART	HOLI	4	336	48	10706	0.76	0.189	1.00e+0	2.66
56	1.16	INTERPRO	Cerebellin_Synaptic_Org	3	510	12	20808	0.57	0.0335	0.75	10.2
56	1.16	UP_SEQ_FEATURE	DOMAIN:C1q	4	503	36	20675	0.76	0.0563	1.00e+0	4.57
56	1.16	INTERPRO	C1q_dom	4	510	36	20808	0.76	0.0573	0.956	4.53
56	1.16	SMART	C1Q	4	336	34	10706	0.76	0.0892	0.936	3.75
56	1.16	INTERPRO	Tumour_necrosis_fac-like_dom	4	510	57	20808	0.76	0.163	1.00e+0	2.86
57	1.05	KEGG_PATHWAY	Virion - Hepatitis viruses	5	276	48	8534	0.95	0.068	0.14	3.22
57	1.05	GOTERM_BP_DIRECT	calcium-independent cell-cell adhesion via plasma membrane cell-adhesion molecules	3	473	21	19478	0.57	0.0909	0.587	5.88
57	1.05	INTERPRO	Claudin_CS	3	510	24	20808	0.57	0.116	1.00e+0	5.1
58	1.03	GOTERM_CC_DIRECT	plasma membrane	167	492	5597	20795	31.63	0.000386	0.0125	1.26
58	1.03	GOTERM_CC_DIRECT	membrane	156	492	5415	20795	29.55	0.00321	0.0698	1.22
58	1.03	UP_KW_CELLULAR_COMPONENT	Cell membrane	122	462	4134	18049	23.11	0.0486	0.34	1.15
58	1.03	UP_SEQ_FEATURE	CARBOHYD:N-linked (GlcNAc...) asparagine	121	503	4423	20675	22.92	0.0899	1.00e+0	1.12
58	1.03	UP_KW_DOMAIN	Transmembrane helix	156	357	5880	14625	29.55	0.107	0.375	1.09
58	1.03	UP_KW_DOMAIN	Transmembrane	156	357	5939	14625	29.55	0.139	0.417	1.08
58	1.03	UP_SEQ_FEATURE	TOPO_DOM:Extracellular	82	503	3012	20675	15.53	0.173	1.00e+0	1.12
58	1.03	UP_SEQ_FEATURE	TOPO_DOM:Cytoplasmic	103	503	3923	20675	19.51	0.23	1.00e+0	1.08
58	1.03	UP_KW_CELLULAR_COMPONENT	Membrane	222	462	8353	18049	42.05	0.249	0.811	1.04
58	1.03	UP_SEQ_FEATURE	TRANSMEM:Helical	140	503	5451	20675	26.52	0.263	1.00e+0	1.06
58	1.03	UP_KW_PTM	Glycoprotein	136	386	4844	14316	25.76	0.321	0.654	1.04
58	1.03	UP_KW_DOMAIN	Signal	108	357	4415	14625	20.45	0.542	1.00e+0	1
58	1.03	UP_KW_PTM	Disulfide bond	92	386	3956	14316	17.42	0.968	1.00e+0	0.86
59	1.03	BIOCARTA	Inhibition of Cellular Proliferation by Gleevec	7	116	23	1622	1.33	0.00415	0.175	4.26
59	1.03	BIOCARTA	IL-2 Receptor Beta Chain in T cell Activation	9	116	39	1622	1.7	0.00479	0.175	3.23
59	1.03	BIOCARTA	Influence of Ras and Rho proteins on G1 to S Transition	7	116	27	1622	1.33	0.00962	0.175	3.63
59	1.03	BIOCARTA	EGF Signaling Pathway	7	116	27	1622	1.33	0.00962	0.175	3.63
59	1.03	BIOCARTA	Signaling of Hepatocyte Growth Factor Receptor	8	116	36	1622	1.52	0.0112	0.175	3.11
59	1.03	BIOCARTA	Integrin Signaling Pathway	8	116	37	1622	1.52	0.013	0.178	3.02
59	1.03	BIOCARTA	Erk1/Erk2 Mapk Signaling pathway	7	116	30	1622	1.33	0.0162	0.209	3.26
59	1.03	BIOCARTA	Ras Signaling Pathway	6	116	23	1622	1.14	0.0197	0.239	3.65
59	1.03	BIOCARTA	MAPKinase Signaling Pathway	12	116	87	1622	2.27	0.0391	0.37	1.93
59	1.03	BIOCARTA	PDGF Signaling Pathway	6	116	28	1622	1.14	0.0433	0.379	3
59	1.03	GOTERM_BP_DIRECT	Schwann cell development	3	473	15	19478	0.57	0.05	0.398	8.24
59	1.03	BIOCARTA	Ceramide Signaling Pathway	5	116	22	1622	0.95	0.0649	0.475	3.18
59	1.03	GOTERM_BP_DIRECT	myelination	5	473	64	19478	0.95	0.0695	0.501	3.22
59	1.03	BIOCARTA	CCR3 signaling in Eosinophils	5	116	23	1622	0.95	0.0744	0.475	3.04
59	1.03	BIOCARTA	Role of ERBB2 in Signal Transduction and Oncology	5	116	23	1622	0.95	0.0744	0.475	3.04
59	1.03	BIOCARTA	Angiotensin II mediated activation of JNK Pathway via Pyk2 dependent signaling	6	116	33	1622	1.14	0.079	0.475	2.54
59	1.03	GOTERM_MF_DIRECT	MAP kinase kinase kinase activity	3	490	19	19253	0.57	0.0829	0.505	6.2
59	1.03	BIOCARTA	IL 3 signaling pathway	4	116	15	1622	0.76	0.0845	0.475	3.73
59	1.03	BIOCARTA	CXCR4 Signaling Pathway	5	116	24	1622	0.95	0.0846	0.475	2.91
59	1.03	BIOCARTA	Erk and PI-3 Kinase Are Necessary for Collagen Binding in Corneal Epithelia	5	116	24	1622	0.95	0.0846	0.475	2.91
59	1.03	BIOCARTA	TPO Signaling Pathway	5	116	24	1622	0.95	0.0846	0.475	2.91
59	1.03	BIOCARTA	Cadmium induces DNA synthesis and proliferation in macrophages	4	116	17	1622	0.76	0.114	0.577	3.29
59	1.03	BIOCARTA	Human Cytomegalovirus and Map Kinase Pathways	4	116	17	1622	0.76	0.114	0.577	3.29
59	1.03	BIOCARTA	Growth Hormone Signaling Pathway	5	116	27	1622	0.95	0.119	0.577	2.59
59	1.03	BIOCARTA	Keratinocyte Differentiation	7	116	48	1622	1.33	0.119	0.577	2.04
59	1.03	BIOCARTA	Bioactive Peptide Induced Signaling Pathway	6	116	38	1622	1.14	0.127	0.577	2.21
59	1.03	BIOCARTA	Sprouty regulation of tyrosine kinase signals	4	116	18	1622	0.76	0.13	0.577	3.11
59	1.03	BIOCARTA	Links between Pyk2 and Map Kinases	5	116	28	1622	0.95	0.132	0.577	2.5
59	1.03	BIOCARTA	Role of MAL in Rho-Mediated Activation of SRF	4	116	19	1622	0.76	0.147	0.619	2.94
59	1.03	BIOCARTA	EPO Signaling Pathway	4	116	19	1622	0.76	0.147	0.619	2.94
59	1.03	BIOCARTA	IGF-1 Signaling Pathway	4	116	21	1622	0.76	0.182	0.701	2.66
59	1.03	BIOCARTA	IL 6 signaling pathway	4	116	21	1622	0.76	0.182	0.701	2.66
59	1.03	BIOCARTA	Insulin Signaling Pathway	4	116	21	1622	0.76	0.182	0.701	2.66
59	1.03	BIOCARTA	IL 2 signaling pathway	4	116	22	1622	0.76	0.201	0.75	2.54
59	1.03	BIOCARTA	Multiple antiapoptotic pathways from IGF-1R signaling lead to BAD phosphorylation	4	116	23	1622	0.76	0.22	0.803	2.43
59	1.03	BIOCARTA	T Cell Receptor Signaling Pathway	5	116	44	1622	0.95	0.381	1.00e+0	1.59
59	1.03	BIOCARTA	Nerve growth factor pathway (NGF)	3	116	20	1622	0.57	0.42	1.00e+0	2.1
59	1.03	BIOCARTA	BCR Signaling Pathway	4	116	34	1622	0.76	0.438	1.00e+0	1.65
59	1.03	BIOCARTA	Aspirin Blocks Signaling Pathway Involved in Platelet Activation	3	116	21	1622	0.57	0.445	1.00e+0	2
59	1.03	BIOCARTA	fMLP induced chemokine gene expression in HMC-1 cells	4	116	37	1622	0.76	0.495	1.00e+0	1.51
59	1.03	BIOCARTA	Fc Epsilon Receptor I Signaling in Mast Cells	4	116	39	1622	0.76	0.531	1.00e+0	1.43
59	1.03	BBID	100.MAPK_signaling_cascades	3	32	22	388	0.57	0.54	1.00e+0	1.65
59	1.03	BIOCARTA	Mechanism of Gene Regulation by Peroxisome Proliferators via PPARa(alpha)	4	116	52	1622	0.76	0.727	1.00e+0	1.08
59	1.03	KEGG_PATHWAY	Alcoholism	6	276	188	8534	1.14	0.73	1.00e+0	0.99
60	1.01	BIOCARTA	Trefoil Factors Initiate Mucosal Healing	6	116	26	1622	1.14	0.0324	0.323	3.23
60	1.01	BIOCARTA	Angiotensin II mediated activation of JNK Pathway via Pyk2 dependent signaling	6	116	33	1622	1.14	0.079	0.475	2.54
60	1.01	BIOCARTA	PTEN dependent cell cycle arrest and apoptosis	4	116	18	1622	0.76	0.13	0.577	3.11
60	1.01	BIOCARTA	Agrin in Postsynaptic Differentiation	5	116	37	1622	0.95	0.265	0.853	1.89
61	0.98	INTERPRO	FERM_2	5	510	54	20808	0.95	0.0429	0.89	3.78
61	0.98	INTERPRO	FERM_central	5	510	54	20808	0.95	0.0429	0.89	3.78
61	0.98	INTERPRO	Band_41_domain	5	510	54	20808	0.95	0.0429	0.89	3.78
61	0.98	INTERPRO	FERM_domain	5	510	55	20808	0.95	0.0454	0.89	3.71
61	0.98	INTERPRO	FERM/acyl-CoA-bd_prot_sf	5	510	56	20808	0.95	0.0479	0.89	3.64
61	0.98	UP_SEQ_FEATURE	DOMAIN:FERM	5	503	57	20675	0.95	0.0495	1.00e+0	3.61
61	0.98	SMART	B41	5	336	54	10706	0.95	0.088	0.936	2.95
61	0.98	INTERPRO	FERM_CS	3	510	25	20808	0.57	0.124	1.00e+0	4.9
61	0.98	INTERPRO	FERM_PH-like_C	3	510	27	20808	0.57	0.141	1.00e+0	4.53
61	0.98	INTERPRO	FERM_N	3	510	28	20808	0.57	0.149	1.00e+0	4.37
61	0.98	INTERPRO	Ubiquitin-like_domsf	8	510	191	20808	1.52	0.189	1.00e+0	1.71
61	0.98	SMART	FERM_C	3	336	27	10706	0.57	0.206	1.00e+0	3.54
61	0.98	GOTERM_MF_DIRECT	protein tyrosine phosphatase activity	4	490	81	19253	0.76	0.339	1.00e+0	1.94
61	0.98	GOTERM_CC_DIRECT	cytoskeleton	13	492	594	20795	2.46	0.749	1.00e+0	0.93
62	0.98	GOTERM_BP_DIRECT	nucleotide-binding oligomerization domain containing 2 signaling pathway	3	473	11	19478	0.57	0.0279	0.287	11.23
62	0.98	KEGG_PATHWAY	Necroptosis	11	276	159	8534	2.08	0.0326	0.0718	2.14
62	0.98	KEGG_PATHWAY	NF-kappa B signaling pathway	8	276	105	8534	1.52	0.0525	0.109	2.36
62	0.98	KEGG_PATHWAY	NOD-like receptor signaling pathway	10	276	189	8534	1.89	0.157	0.301	1.64
62	0.98	GOTERM_BP_DIRECT	positive regulation of canonical NF-kappaB signal transduction	8	473	232	19478	1.52	0.33	1.00e+0	1.42
62	0.98	GOTERM_BP_DIRECT	positive regulation of protein ubiquitination	3	473	76	19478	0.57	0.553	1.00e+0	1.63
63	0.95	KEGG_PATHWAY	ECM-receptor interaction	8	276	89	8534	1.52	0.0244	0.0562	2.78
63	0.95	GOTERM_MF_DIRECT	extracellular matrix structural constituent	6	490	121	19253	1.14	0.195	0.88	1.95
63	0.95	UP_KW_PTM	Pyrrolidone carboxylic acid	5	386	102	14316	0.95	0.294	0.654	1.82
64	0.94	INTERPRO	PSI	4	510	44	20808	0.76	0.0924	1.00e+0	3.71
64	0.94	UP_SEQ_FEATURE	DOMAIN:PSI	3	503	23	20675	0.57	0.107	1.00e+0	5.36
64	0.94	SMART	PSI	4	336	44	10706	0.76	0.158	1.00e+0	2.9
65	0.93	GOTERM_CC_DIRECT	microtubule	14	492	342	20795	2.65	0.0638	0.422	1.73
65	0.93	UP_KW_CELLULAR_COMPONENT	Microtubule	12	462	300	18049	2.27	0.147	0.563	1.56
65	0.93	GOTERM_MF_DIRECT	microtubule binding	11	490	278	19253	2.08	0.171	0.82	1.55
66	0.78	INTERPRO	Znf_CCCH_sf	4	510	39	20808	0.76	0.0696	1.00e+0	4.18
66	0.78	UP_SEQ_FEATURE	ZN_FING:C3H1-type 1	3	503	34	20675	0.57	0.2	1.00e+0	3.63
66	0.78	UP_SEQ_FEATURE	ZN_FING:C3H1-type 2	3	503	34	20675	0.57	0.2	1.00e+0	3.63
66	0.78	INTERPRO	Znf_CCCH	4	510	64	20808	0.76	0.206	1.00e+0	2.55
66	0.78	SMART	ZnF_C3H1	4	336	51	10706	0.76	0.214	1.00e+0	2.5
67	0.78	GOTERM_CC_DIRECT	Golgi lumen	6	492	109	20795	1.14	0.116	0.587	2.33
67	0.78	GOTERM_MF_DIRECT	receptor ligand activity	6	490	112	19253	1.14	0.156	0.772	2.1
67	0.78	GOTERM_MF_DIRECT	frizzled binding	3	490	38	19253	0.57	0.251	1.00e+0	3.1
68	0.71	INTERPRO	Tetraspanin_animals	3	510	28	20808	0.57	0.149	1.00e+0	4.37
68	0.71	INTERPRO	Tetraspanin_EC2_sf	3	510	32	20808	0.57	0.184	1.00e+0	3.82
68	0.71	INTERPRO	Tetraspanin/Peripherin	3	510	34	20808	0.57	0.202	1.00e+0	3.6
68	0.71	PIR_SUPERFAMILY	Tetraspanin	3	68	28	1941	0.57	0.251	1.00e+0	3.06
69	0.7	GOTERM_BP_DIRECT	negative regulation of interleukin-6 production	5	473	69	19478	0.95	0.0863	0.579	2.98
69	0.7	GOTERM_BP_DIRECT	negative regulation of tumor necrosis factor production	4	473	80	19478	0.76	0.306	1.00e+0	2.06
69	0.7	GOTERM_BP_DIRECT	negative regulation of type II interferon production	3	473	46	19478	0.57	0.307	1.00e+0	2.69
70	0.69	GOTERM_CC_DIRECT	voltage-gated potassium channel complex	6	492	87	20795	1.14	0.0551	0.394	2.91
70	0.69	GOTERM_MF_DIRECT	voltage-gated potassium channel activity	5	490	59	19253	0.95	0.0627	0.414	3.33
70	0.69	UP_SEQ_FEATURE	TRANSMEM:Helical; Voltage-sensor; Name=Segment S4	4	503	45	20675	0.76	0.0956	1.00e+0	3.65
70	0.69	UP_KW_MOLECULAR_FUNCTION	Voltage-gated channel	8	338	141	11952	1.52	0.104	0.615	2.01
70	0.69	GOTERM_BP_DIRECT	potassium ion transmembrane transport	7	473	143	19478	1.33	0.135	0.726	2.02
70	0.69	GOTERM_MF_DIRECT	delayed rectifier potassium channel activity	3	490	26	19253	0.57	0.141	0.732	4.53
70	0.69	UP_SEQ_FEATURE	TRANSMEM:Helical; Name=Segment S5	4	503	56	20675	0.76	0.155	1.00e+0	2.94
70	0.69	UP_SEQ_FEATURE	TRANSMEM:Helical; Name=Segment S6	4	503	56	20675	0.76	0.155	1.00e+0	2.94
70	0.69	UP_KW_BIOLOGICAL_PROCESS	Potassium transport	7	330	128	11523	1.33	0.16	1.00e+0	1.91
70	0.69	UP_SEQ_FEATURE	TRANSMEM:Helical; Name=Segment S1	4	503	58	20675	0.76	0.167	1.00e+0	2.83
70	0.69	UP_SEQ_FEATURE	TRANSMEM:Helical; Name=Segment S2	4	503	58	20675	0.76	0.167	1.00e+0	2.83
70	0.69	UP_SEQ_FEATURE	TRANSMEM:Helical; Name=Segment S3	4	503	58	20675	0.76	0.167	1.00e+0	2.83
70	0.69	UP_KW_MOLECULAR_FUNCTION	Potassium channel	5	338	76	11952	0.95	0.167	0.91	2.33
70	0.69	UP_KW_MOLECULAR_FUNCTION	Ion channel	14	338	357	11952	2.65	0.212	1.00e+0	1.39
70	0.69	UP_KW_LIGAND	Potassium	7	195	149	6987	1.33	0.233	1.00e+0	1.68
70	0.69	INTERPRO	Ion_trans_dom	5	510	110	20808	0.95	0.283	1.00e+0	1.85
70	0.69	UP_KW_BIOLOGICAL_PROCESS	Ion transport	22	330	648	11523	4.17	0.304	1.00e+0	1.19
70	0.69	GOTERM_BP_DIRECT	potassium ion import across plasma membrane	3	473	46	19478	0.57	0.307	1.00e+0	2.69
70	0.69	GOTERM_BP_DIRECT	potassium ion transport	4	473	88	19478	0.76	0.36	1.00e+0	1.87
70	0.69	INTERPRO	Volt_channel_dom_sf	3	510	65	20808	0.57	0.474	1.00e+0	1.88
70	0.69	UP_SEQ_FEATURE	MOTIF:Selectivity filter	3	503	66	20675	0.57	0.479	1.00e+0	1.87
70	0.69	UP_KW_BIOLOGICAL_PROCESS	Sodium transport	3	330	129	11523	0.57	0.887	1.00e+0	0.81
70	0.69	UP_KW_LIGAND	Sodium	3	195	159	6987	0.57	0.939	1.00e+0	0.68
71	0.68	GOTERM_MF_DIRECT	GDP binding	6	490	76	19253	1.14	0.044	0.314	3.1
71	0.68	GOTERM_MF_DIRECT	G protein activity	5	490	58	19253	0.95	0.0596	0.403	3.39
71	0.68	INTERPRO	Small_GTPase	8	510	144	20808	1.52	0.064	1.00e+0	2.27
71	0.68	UP_SEQ_FEATURE	MOTIF:Effector region	6	503	98	20675	1.14	0.0904	1.00e+0	2.52
71	0.68	SMART	RHO	8	336	132	10706	1.52	0.12	1.00e+0	1.93
71	0.68	SMART	RAS	8	336	143	10706	1.52	0.161	1.00e+0	1.78
71	0.68	GOTERM_MF_DIRECT	GTPase activity	13	490	355	19253	2.46	0.194	0.88	1.44
71	0.68	SMART	RAB	8	336	159	10706	1.52	0.231	1.00e+0	1.6
71	0.68	GOTERM_MF_DIRECT	GTP binding	14	490	406	19253	2.65	0.234	0.992	1.35
71	0.68	INTERPRO	Small_GTP-bd	7	510	176	20808	1.33	0.262	1.00e+0	1.62
71	0.68	UP_KW_PTM	Prenylation	7	386	174	14316	1.33	0.327	0.654	1.49
71	0.68	INTERPRO	P-loop_NTPase	25	510	917	20808	4.73	0.397	1.00e+0	1.11
71	0.68	UP_SEQ_FEATURE	LIPID:S-farnesyl cysteine	3	503	59	20675	0.57	0.421	1.00e+0	2.09
71	0.68	UP_SEQ_FEATURE	PROPEP:Removed in mature form	9	503	296	20675	1.7	0.428	1.00e+0	1.25
71	0.68	UP_SEQ_FEATURE	LIPID:S-geranylgeranyl cysteine	4	503	112	20675	0.76	0.514	1.00e+0	1.47
71	0.68	SMART	RAN	4	336	91	10706	0.76	0.546	1.00e+0	1.4
71	0.68	UP_KW_LIGAND	GTP-binding	11	195	377	6987	2.08	0.606	1.00e+0	1.05
72	0.67	GOTERM_BP_DIRECT	exocytosis	7	473	124	19478	1.33	0.0813	0.553	2.32
72	0.67	UP_KW_BIOLOGICAL_PROCESS	Exocytosis	5	330	69	11523	0.95	0.134	0.952	2.53
72	0.67	GOTERM_CC_DIRECT	terminal bouton	3	492	43	20795	0.57	0.27	0.994	2.95
72	0.67	KEGG_PATHWAY	Synaptic vesicle cycle	3	276	79	8534	0.57	0.728	1.00e+0	1.17
73	0.65	INTERPRO	RhoGAP_dom	5	510	72	20808	0.95	0.0998	1.00e+0	2.83
73	0.65	UP_SEQ_FEATURE	DOMAIN:Rho-GAP	5	503	73	20675	0.95	0.102	1.00e+0	2.82
73	0.65	GOTERM_BP_DIRECT	regulation of small GTPase mediated signal transduction	6	473	120	19478	1.14	0.167	0.804	2.06
73	0.65	SMART	RhoGAP	5	336	71	10706	0.95	0.182	1.00e+0	2.24
73	0.65	INTERPRO	Rho_GTPase_activation_prot	5	510	97	20808	0.95	0.214	1.00e+0	2.1
73	0.65	GOTERM_MF_DIRECT	GTPase activator activity	8	490	290	19253	1.52	0.607	1.00e+0	1.08
73	0.65	UP_KW_MOLECULAR_FUNCTION	GTPase activation	6	338	206	11952	1.14	0.694	1.00e+0	1.03
74	0.65	UP_SEQ_FEATURE	ZN_FING:Phorbol-ester/DAG-type	4	503	44	20675	0.76	0.0908	1.00e+0	3.74
74	0.65	INTERPRO	C1-like_sf	4	510	63	20808	0.76	0.2	1.00e+0	2.59
74	0.65	INTERPRO	PE/DAG-bd	4	510	68	20808	0.76	0.232	1.00e+0	2.4
74	0.65	SMART	C1	4	336	66	10706	0.76	0.341	1.00e+0	1.93
74	0.65	UP_SEQ_FEATURE	DOMAIN:Phorbol-ester/DAG-type	3	503	58	20675	0.57	0.413	1.00e+0	2.13
75	0.63	INTERPRO	PH-like_dom_sf	18	510	452	20808	3.41	0.0539	0.949	1.62
75	0.63	UP_SEQ_FEATURE	DOMAIN:PH	10	503	282	20675	1.89	0.248	1.00e+0	1.46
75	0.63	INTERPRO	PH_domain	9	510	276	20808	1.7	0.361	1.00e+0	1.33
75	0.63	SMART	PH	9	336	267	10706	1.7	0.6	1.00e+0	1.07
76	0.6	UP_SEQ_FEATURE	DOMAIN:BTB	8	503	170	20675	1.52	0.121	1.00e+0	1.93
76	0.6	INTERPRO	BTB/POZ_dom	8	510	180	20808	1.52	0.153	1.00e+0	1.81
76	0.6	INTERPRO	SKP1/BTB/POZ_sf	8	510	190	20808	1.52	0.185	1.00e+0	1.72
76	0.6	SMART	BTB	8	336	176	10706	1.52	0.313	1.00e+0	1.45
76	0.6	INTERPRO	BACK	3	510	62	20808	0.57	0.45	1.00e+0	1.97
76	0.6	SMART	BACK	3	336	59	10706	0.57	0.555	1.00e+0	1.62
77	0.59	GOTERM_BP_DIRECT	positive regulation of cell division	5	473	49	19478	0.95	0.0306	0.306	4.2
77	0.59	UP_KW_MOLECULAR_FUNCTION	Mitogen	3	338	41	11952	0.57	0.322	1.00e+0	2.59
77	0.59	GOTERM_MF_DIRECT	growth factor activity	5	490	164	19253	0.95	0.602	1.00e+0	1.2
77	0.59	UP_KW_MOLECULAR_FUNCTION	Growth factor	4	338	132	11952	0.76	0.724	1.00e+0	1.07
78	0.59	UP_SEQ_FEATURE	DOMAIN:EGF-like 2	6	503	99	20675	1.14	0.0934	1.00e+0	2.49
78	0.59	INTERPRO	Laminin_G	4	510	45	20808	0.76	0.0973	1.00e+0	3.63
78	0.59	UP_KW_DOMAIN	EGF-like domain	11	357	264	14625	2.08	0.111	0.375	1.71
78	0.59	UP_SEQ_FEATURE	DOMAIN:EGF-like 3	5	503	82	20675	0.95	0.139	1.00e+0	2.51
78	0.59	SMART	LamG	4	336	42	10706	0.76	0.143	1.00e+0	3.03
78	0.59	INTERPRO	Growth_fac_rcpt_cys_sf	7	510	145	20808	1.33	0.146	1.00e+0	1.97
78	0.59	UP_SEQ_FEATURE	DOMAIN:Laminin G-like	3	503	32	20675	0.57	0.182	1.00e+0	3.85
78	0.59	UP_SEQ_FEATURE	DOMAIN:Laminin G	3	503	34	20675	0.57	0.2	1.00e+0	3.63
78	0.59	UP_SEQ_FEATURE	DOMAIN:EGF-like 4	4	503	66	20675	0.76	0.216	1.00e+0	2.49
78	0.59	INTERPRO	EGF-like_Ca-bd_dom	6	510	134	20808	1.14	0.231	1.00e+0	1.83
78	0.59	INTERPRO	EGF-like_CS	3	510	42	20808	0.57	0.274	1.00e+0	2.91
78	0.59	INTERPRO	EGF-like_dom	9	510	254	20808	1.7	0.284	1.00e+0	1.45
78	0.59	UP_SEQ_FEATURE	DOMAIN:EGF-like	8	503	224	20675	1.52	0.305	1.00e+0	1.47
78	0.59	UP_SEQ_FEATURE	DOMAIN:EGF-like 5; calcium-binding	3	503	49	20675	0.57	0.335	1.00e+0	2.52
78	0.59	UP_SEQ_FEATURE	DOMAIN:EGF-like 1	5	503	129	20675	0.95	0.383	1.00e+0	1.59
78	0.59	SMART	EGF_CA	6	336	134	10706	1.14	0.41	1.00e+0	1.43
78	0.59	INTERPRO	EGF-type_Asp/Asn_hydroxyl_site	4	510	107	20808	0.76	0.488	1.00e+0	1.53
78	0.59	INTERPRO	EGF_Ca-bd_CS	4	510	109	20808	0.76	0.501	1.00e+0	1.5
78	0.59	INTERPRO	NOTCH1_EGF-like	3	510	81	20808	0.57	0.593	1.00e+0	1.51
78	0.59	SMART	EGF	7	336	200	10706	1.33	0.6	1.00e+0	1.12
78	0.59	INTERPRO	ConA-like_dom_sf	5	510	237	20808	0.95	0.835	1.00e+0	0.86
79	0.54	UP_SEQ_FEATURE	REGION:Heparin-binding	3	503	16	20675	0.57	0.0564	1.00e+0	7.71
79	0.54	UP_KW_MOLECULAR_FUNCTION	Heparin-binding	4	338	95	11952	0.76	0.504	1.00e+0	1.49
79	0.54	GOTERM_MF_DIRECT	heparin binding	4	490	179	19253	0.76	0.836	1.00e+0	0.88
80	0.52	UP_SEQ_FEATURE	DOMAIN:Cadherin 7	3	503	18	20675	0.57	0.0697	1.00e+0	6.85
80	0.52	GOTERM_BP_DIRECT	homophilic cell adhesion via plasma membrane adhesion molecules	7	473	171	19478	1.33	0.235	0.922	1.69
80	0.52	UP_SEQ_FEATURE	DOMAIN:Cadherin 3	5	503	111	20675	0.95	0.284	1.00e+0	1.85
80	0.52	UP_SEQ_FEATURE	DOMAIN:Cadherin 4	5	503	111	20675	0.95	0.284	1.00e+0	1.85
80	0.52	INTERPRO	Cadherin_CS	5	510	113	20808	0.95	0.299	1.00e+0	1.81
80	0.52	UP_SEQ_FEATURE	DOMAIN:Cadherin 1	5	503	114	20675	0.95	0.3	1.00e+0	1.8
80	0.52	UP_SEQ_FEATURE	DOMAIN:Cadherin 2	5	503	114	20675	0.95	0.3	1.00e+0	1.8
80	0.52	UP_SEQ_FEATURE	DOMAIN:Cadherin	4	503	81	20675	0.76	0.314	1.00e+0	2.03
80	0.52	INTERPRO	Cadherin-like_dom	5	510	118	20808	0.95	0.327	1.00e+0	1.73
80	0.52	INTERPRO	Cadherin-like_sf	5	510	121	20808	0.95	0.344	1.00e+0	1.69
80	0.52	UP_SEQ_FEATURE	DOMAIN:Cadherin 5	4	503	104	20675	0.76	0.465	1.00e+0	1.58
80	0.52	SMART	CA	5	336	116	10706	0.95	0.494	1.00e+0	1.37
80	0.52	UP_SEQ_FEATURE	DOMAIN:Cadherin 6	3	503	82	20675	0.57	0.595	1.00e+0	1.5
81	0.52	UP_SEQ_FEATURE	ZN_FING:C2H2-type 1	23	503	561	20675	4.36	0.019	1.00e+0	1.69
81	0.52	UP_SEQ_FEATURE	ZN_FING:C2H2-type 2	24	503	634	20675	4.55	0.0376	1.00e+0	1.56
81	0.52	INTERPRO	Znf_C2H2_type	29	510	829	20808	5.49	0.0539	0.949	1.43
81	0.52	UP_SEQ_FEATURE	DOMAIN:C2H2-type	20	503	524	20675	3.79	0.0555	1.00e+0	1.57
81	0.52	INTERPRO	Znf_C2H2_sf	27	510	797	20808	5.11	0.0846	1.00e+0	1.38
81	0.52	UP_KW_DOMAIN	Zinc-finger	55	357	1853	14625	10.42	0.0894	0.375	1.22
81	0.52	UP_SEQ_FEATURE	ZN_FING:C2H2-type 3	22	503	655	20675	4.17	0.12	1.00e+0	1.38
81	0.52	GOTERM_MF_DIRECT	zinc ion binding	64	490	2187	19253	12.12	0.156	0.772	1.15
81	0.52	INTERPRO	Znf_C2H2-type	4	510	62	20808	0.76	0.194	1.00e+0	2.63
81	0.52	SMART	ZnF_C2H2	27	336	777	10706	5.11	0.382	1.00e+0	1.11
81	0.52	UP_SEQ_FEATURE	ZN_FING:C2H2-type 7	13	503	488	20675	2.46	0.525	1.00e+0	1.09
81	0.52	UP_SEQ_FEATURE	ZN_FING:C2H2-type 5	15	503	572	20675	2.84	0.531	1.00e+0	1.08
81	0.52	UP_SEQ_FEATURE	ZN_FING:C2H2-type 6	13	503	521	20675	2.46	0.615	1.00e+0	1.03
81	0.52	UP_SEQ_FEATURE	ZN_FING:C2H2-type 4	14	503	608	20675	2.65	0.719	1.00e+0	0.95
81	0.52	INTERPRO	Krueppel_C2H2_ZnF	6	510	270	20808	1.14	0.793	1.00e+0	0.91
81	0.52	UP_SEQ_FEATURE	ZN_FING:C2H2-type 8	9	503	455	20675	1.7	0.866	1.00e+0	0.81
81	0.52	UP_SEQ_FEATURE	ZN_FING:C2H2-type 9	8	503	413	20675	1.52	0.877	1.00e+0	0.8
81	0.52	UP_SEQ_FEATURE	DOMAIN:KRAB	8	503	424	20675	1.52	0.893	1.00e+0	0.78
81	0.52	INTERPRO	KRAB_dom_sf	8	510	434	20808	1.52	0.909	1.00e+0	0.75
81	0.52	INTERPRO	KRAB	8	510	437	20808	1.52	0.913	1.00e+0	0.75
81	0.52	UP_SEQ_FEATURE	ZN_FING:C2H2-type 10	5	503	372	20675	0.95	0.981	1.00e+0	0.55
81	0.52	SMART	KRAB	8	336	429	10706	1.52	0.983	1.00e+0	0.59
81	0.52	UP_SEQ_FEATURE	ZN_FING:C2H2-type 11	3	503	317	20675	0.57	0.996	1.00e+0	0.39
82	0.49	GOTERM_MF_DIRECT	peptidase activity	6	490	99	19253	1.14	0.108	0.616	2.38
82	0.49	GOTERM_MF_DIRECT	metalloendopeptidase activity	6	490	109	19253	1.14	0.144	0.732	2.16
82	0.49	UP_KW_MOLECULAR_FUNCTION	Metalloprotease	7	338	156	11952	1.33	0.278	1.00e+0	1.59
82	0.49	UP_SEQ_FEATURE	MOTIF:Cysteine switch	3	503	43	20675	0.57	0.281	1.00e+0	2.87
82	0.49	UP_SEQ_FEATURE	BINDING:in inhibited form	3	503	44	20675	0.57	0.29	1.00e+0	2.8
82	0.49	GOTERM_BP_DIRECT	proteolysis	17	473	615	19478	3.22	0.434	1.00e+0	1.14
82	0.49	UP_KW_PTM	Zymogen	7	386	227	14316	1.33	0.575	0.879	1.14
82	0.49	INTERPRO	MetalloPept_cat_dom_sf	3	510	84	20808	0.57	0.613	1.00e+0	1.46
82	0.49	UP_KW_MOLECULAR_FUNCTION	Protease	16	338	585	11952	3.03	0.686	1.00e+0	0.97
83	0.46	GOTERM_BP_DIRECT	positive regulation of chemokine production	5	473	45	19478	0.95	0.0232	0.251	4.58
83	0.46	UP_KW_BIOLOGICAL_PROCESS	Inflammatory response	6	330	192	11523	1.14	0.645	1.00e+0	1.09
83	0.46	GOTERM_BP_DIRECT	innate immune response	10	473	570	19478	1.89	0.937	1.00e+0	0.72
83	0.46	UP_KW_BIOLOGICAL_PROCESS	Innate immunity	5	330	431	11523	0.95	0.999	1.00e+0	0.41
84	0.44	UP_SEQ_FEATURE	REPEAT:ANK 4	8	503	187	20675	1.52	0.171	1.00e+0	1.76
84	0.44	UP_SEQ_FEATURE	REPEAT:ANK 5	7	503	158	20675	1.33	0.187	1.00e+0	1.82
84	0.44	UP_SEQ_FEATURE	REPEAT:ANK 3	8	503	221	20675	1.52	0.29	1.00e+0	1.49
84	0.44	UP_SEQ_FEATURE	REPEAT:ANK 2	9	503	260	20675	1.7	0.292	1.00e+0	1.42
84	0.44	UP_KW_DOMAIN	ANK repeat	9	357	271	14625	1.7	0.338	0.829	1.36
84	0.44	INTERPRO	Ankyrin_rpt	9	510	269	20808	1.7	0.342	1.00e+0	1.37
84	0.44	INTERPRO	Ankyrin_rpt-contain_sf	9	510	275	20808	1.7	0.36	1.00e+0	1.34
84	0.44	UP_SEQ_FEATURE	REPEAT:ANK 1	8	503	260	20675	1.52	0.434	1.00e+0	1.26
84	0.44	UP_SEQ_FEATURE	REPEAT:ANK 6	4	503	112	20675	0.76	0.514	1.00e+0	1.47
84	0.44	SMART	ANK	8	336	258	10706	1.52	0.702	1.00e+0	0.99
84	0.44	UP_SEQ_FEATURE	REPEAT:ANK	4	503	201	20675	0.76	0.869	1.00e+0	0.82
85	0.42	GOTERM_CC_DIRECT	endoplasmic reticulum membrane	33	492	1186	20795	6.25	0.241	0.952	1.18
85	0.42	GOTERM_CC_DIRECT	endoplasmic reticulum	31	492	1213	20795	5.87	0.422	1.00e+0	1.08
85	0.42	UP_KW_CELLULAR_COMPONENT	Endoplasmic reticulum	37	462	1426	18049	7.01	0.555	1.00e+0	1.01
86	0.39	GOTERM_BP_DIRECT	immune response-regulating signaling pathway	4	473	64	19478	0.76	0.202	0.872	2.57
86	0.39	INTERPRO	Ig-like_Receptors_ImmuneReg	4	510	72	20808	0.76	0.258	1.00e+0	2.27
86	0.39	UP_SEQ_FEATURE	DOMAIN:Immunoglobulin	4	503	73	20675	0.76	0.261	1.00e+0	2.25
86	0.39	INTERPRO	Ig_sub	11	510	531	20808	2.08	0.84	1.00e+0	0.85
86	0.39	SMART	IG	11	336	531	10706	2.08	0.973	1.00e+0	0.66
87	0.39	GOTERM_BP_DIRECT	translational initiation	4	473	54	19478	0.76	0.143	0.748	3.05
87	0.39	GOTERM_MF_DIRECT	translation initiation factor activity	3	490	59	19253	0.57	0.444	1.00e+0	2
87	0.39	UP_KW_MOLECULAR_FUNCTION	Initiation factor	3	338	56	11952	0.57	0.471	1.00e+0	1.89
87	0.39	UP_KW_BIOLOGICAL_PROCESS	Protein biosynthesis	3	330	152	11523	0.57	0.934	1.00e+0	0.69
88	0.36	GOTERM_MF_DIRECT	cytokine activity	8	490	194	19253	1.52	0.224	0.965	1.62
88	0.36	INTERPRO	4_helix_cytokine-like_core	3	510	57	20808	0.57	0.408	1.00e+0	2.15
88	0.36	UP_KW_MOLECULAR_FUNCTION	Cytokine	4	338	195	11952	0.76	0.916	1.00e+0	0.73
89	0.35	GOTERM_BP_DIRECT	cholesterol metabolic process	5	473	88	19478	0.95	0.165	0.8	2.34
89	0.35	UP_KW_BIOLOGICAL_PROCESS	Sterol metabolism	3	330	78	11523	0.57	0.657	1.00e+0	1.34
89	0.35	UP_KW_BIOLOGICAL_PROCESS	Steroid metabolism	3	330	107	11523	0.57	0.815	1.00e+0	0.98
90	0.35	GOTERM_BP_DIRECT	SCF-dependent proteasomal ubiquitin-dependent protein catabolic process	3	473	45	19478	0.57	0.298	1.00e+0	2.75
90	0.35	GOTERM_CC_DIRECT	SCF ubiquitin ligase complex	3	492	67	20795	0.57	0.472	1.00e+0	1.89
90	0.35	INTERPRO	F-box_dom	3	510	67	20808	0.57	0.49	1.00e+0	1.83
90	0.35	INTERPRO	F-box-like_dom_sf	3	510	69	20808	0.57	0.506	1.00e+0	1.77
90	0.35	UP_SEQ_FEATURE	DOMAIN:F-box	3	503	71	20675	0.57	0.517	1.00e+0	1.74
91	0.34	UP_SEQ_FEATURE	DOMAIN:J	3	503	51	20675	0.57	0.352	1.00e+0	2.42
91	0.34	INTERPRO	DnaJ_domain	3	510	51	20808	0.57	0.356	1.00e+0	2.4
91	0.34	INTERPRO	J_dom_sf	3	510	53	20808	0.57	0.373	1.00e+0	2.31
91	0.34	SMART	DnaJ	3	336	49	10706	0.57	0.456	1.00e+0	1.95
91	0.34	UP_KW_MOLECULAR_FUNCTION	Chaperone	5	338	245	11952	0.95	0.919	1.00e+0	0.72
92	0.31	KEGG_PATHWAY	Cortisol synthesis and secretion	4	276	65	8534	0.76	0.349	0.61	1.9
92	0.31	KEGG_PATHWAY	Insulin secretion	4	276	86	8534	0.76	0.528	0.873	1.44
92	0.31	KEGG_PATHWAY	Aldosterone synthesis and secretion	4	276	98	8534	0.76	0.617	0.981	1.26
93	0.31	UP_SEQ_FEATURE	REPEAT:Kelch 6	3	503	51	20675	0.57	0.352	1.00e+0	2.42
93	0.31	UP_SEQ_FEATURE	REPEAT:Kelch 5	3	503	66	20675	0.57	0.479	1.00e+0	1.87
93	0.31	UP_SEQ_FEATURE	REPEAT:Kelch 4	3	503	70	20675	0.57	0.51	1.00e+0	1.76
93	0.31	UP_SEQ_FEATURE	REPEAT:Kelch 1	3	503	71	20675	0.57	0.517	1.00e+0	1.74
93	0.31	UP_SEQ_FEATURE	REPEAT:Kelch 2	3	503	71	20675	0.57	0.517	1.00e+0	1.74
93	0.31	UP_SEQ_FEATURE	REPEAT:Kelch 3	3	503	71	20675	0.57	0.517	1.00e+0	1.74
93	0.31	UP_KW_DOMAIN	Kelch repeat	3	357	72	14625	0.57	0.526	1.00e+0	1.71
93	0.31	INTERPRO	Kelch-typ_b-propeller	3	510	75	20808	0.57	0.551	1.00e+0	1.63
94	0.29	UP_SEQ_FEATURE	PROPEP:Removed in mature form	9	503	296	20675	1.7	0.428	1.00e+0	1.25
94	0.29	GOTERM_CC_DIRECT	side of membrane	4	492	123	20795	0.76	0.558	1.00e+0	1.37
94	0.29	UP_KW_PTM	GPI-anchor	5	386	149	14316	0.95	0.572	0.879	1.24
95	0.27	BIOCARTA	Role of Erk5 in Neuronal Survival	3	116	18	1622	0.57	0.369	0.997	2.33
95	0.27	BIOCARTA	Transcription factor CREB and its extracellular signals	3	116	27	1622	0.57	0.582	1.00e+0	1.55
95	0.27	KEGG_PATHWAY	Alcoholism	6	276	188	8534	1.14	0.73	1.00e+0	0.99
96	0.25	GOTERM_MF_DIRECT	protein tyrosine phosphatase activity	4	490	81	19253	0.76	0.339	1.00e+0	1.94
96	0.25	UP_KW_MOLECULAR_FUNCTION	Protein phosphatase	5	338	143	11952	0.95	0.577	1.00e+0	1.24
96	0.25	GOTERM_MF_DIRECT	protein tyrosine phosphatase activity, metal-dependent	3	490	90	19253	0.57	0.67	1.00e+0	1.31
96	0.25	GOTERM_MF_DIRECT	non-membrane spanning protein tyrosine phosphatase activity	3	490	90	19253	0.57	0.67	1.00e+0	1.31
96	0.25	GOTERM_MF_DIRECT	histone H2AXY142 phosphatase activity	3	490	91	19253	0.57	0.676	1.00e+0	1.3
97	0.24	UP_SEQ_FEATURE	ZN_FING:RING-type	9	503	219	20675	1.7	0.165	1.00e+0	1.69
97	0.24	INTERPRO	Znf_RING	9	510	314	20808	1.7	0.508	1.00e+0	1.17
97	0.24	UP_SEQ_FEATURE	DOMAIN:RING-type	6	503	211	20675	1.14	0.584	1.00e+0	1.17
97	0.24	INTERPRO	Znf_RING/FYVE/PHD	11	510	491	20808	2.08	0.765	1.00e+0	0.91
97	0.24	GOTERM_MF_DIRECT	ubiquitin protein ligase activity	8	490	355	19253	1.52	0.801	1.00e+0	0.89
97	0.24	INTERPRO	Znf_RING_CS	4	510	183	20808	0.76	0.828	1.00e+0	0.89
97	0.24	SMART	RING	6	336	259	10706	1.14	0.912	1.00e+0	0.74
98	0.22	UP_SEQ_FEATURE	DOMAIN:Fibronectin type-III 3	4	503	86	20675	0.76	0.347	1.00e+0	1.91
98	0.22	UP_SEQ_FEATURE	DOMAIN:Fibronectin type-III 4	3	503	64	20675	0.57	0.463	1.00e+0	1.93
98	0.22	UP_SEQ_FEATURE	DOMAIN:Fibronectin type-III	5	503	176	20675	0.95	0.622	1.00e+0	1.17
98	0.22	UP_SEQ_FEATURE	DOMAIN:Fibronectin type-III 1	4	503	139	20675	0.76	0.66	1.00e+0	1.18
98	0.22	UP_SEQ_FEATURE	DOMAIN:Fibronectin type-III 2	4	503	139	20675	0.76	0.66	1.00e+0	1.18
98	0.22	SMART	FN3	5	336	150	10706	0.95	0.695	1.00e+0	1.06
98	0.22	INTERPRO	FN3_dom	5	510	209	20808	0.95	0.755	1.00e+0	0.98
98	0.22	INTERPRO	FN3_sf	5	510	211	20808	0.95	0.762	1.00e+0	0.97
99	0.2	GOTERM_MF_DIRECT	chromatin extrusion motor activity	5	490	154	19253	0.95	0.552	1.00e+0	1.28
99	0.2	GOTERM_MF_DIRECT	ATP-dependent H3-H4 histone complex chaperone activity	5	490	154	19253	0.95	0.552	1.00e+0	1.28
99	0.2	GOTERM_MF_DIRECT	ATP-dependent H2AZ histone chaperone activity	5	490	154	19253	0.95	0.552	1.00e+0	1.28
99	0.2	GOTERM_MF_DIRECT	cohesin loader activity	5	490	156	19253	0.95	0.562	1.00e+0	1.26
99	0.2	GOTERM_MF_DIRECT	RNA helicase activity	3	490	75	19253	0.57	0.571	1.00e+0	1.57
99	0.2	GOTERM_MF_DIRECT	DNA clamp loader activity	5	490	163	19253	0.95	0.597	1.00e+0	1.21
99	0.2	GOTERM_MF_DIRECT	hydrolase activity	9	490	333	19253	1.7	0.613	1.00e+0	1.06
99	0.2	GOTERM_MF_DIRECT	helicase activity	3	490	99	19253	0.57	0.72	1.00e+0	1.19
99	0.2	UP_KW_MOLECULAR_FUNCTION	Helicase	4	338	149	11952	0.76	0.796	1.00e+0	0.95
99	0.2	GOTERM_MF_DIRECT	ATP hydrolysis activity	8	490	432	19253	1.52	0.925	1.00e+0	0.73
100	0.19	UP_KW_DOMAIN	Signal-anchor	12	357	469	14625	2.27	0.593	1.00e+0	1.05
100	0.19	UP_SEQ_FEATURE	TRANSMEM:Helical; Signal-anchor for type II membrane protein	10	503	403	20675	1.89	0.647	1.00e+0	1.02
100	0.19	UP_SEQ_FEATURE	TOPO_DOM:Lumenal	16	503	680	20675	3.03	0.685	1.00e+0	0.97
101	0.19	INTERPRO	SAM/pointed_sf	4	510	126	20808	0.76	0.599	1.00e+0	1.3
101	0.19	UP_SEQ_FEATURE	DOMAIN:SAM	3	503	95	20675	0.57	0.675	1.00e+0	1.3
101	0.19	INTERPRO	SAM	3	510	95	20808	0.57	0.679	1.00e+0	1.29
102	0.19	INTERPRO	Leu-rich_rpt_4	3	510	22	20808	0.57	0.1	1.00e+0	5.56
102	0.19	UP_SEQ_FEATURE	REPEAT:LRR 9	5	503	159	20675	0.95	0.542	1.00e+0	1.29
102	0.19	UP_SEQ_FEATURE	REPEAT:LRR 12	3	503	76	20675	0.57	0.554	1.00e+0	1.62
102	0.19	INTERPRO	Cys-rich_flank_reg_C	3	510	83	20808	0.57	0.606	1.00e+0	1.47
102	0.19	UP_SEQ_FEATURE	REPEAT:LRR 5	7	503	262	20675	1.33	0.614	1.00e+0	1.1
102	0.19	UP_SEQ_FEATURE	REPEAT:LRR 8	5	503	175	20675	0.95	0.617	1.00e+0	1.17
102	0.19	UP_SEQ_FEATURE	REPEAT:LRR 6	6	503	231	20675	1.14	0.664	1.00e+0	1.07
102	0.19	UP_SEQ_FEATURE	REPEAT:LRR 11	3	503	93	20675	0.57	0.664	1.00e+0	1.33
102	0.19	UP_KW_DOMAIN	Leucine-rich repeat	8	357	320	14625	1.52	0.666	1.00e+0	1.02
102	0.19	INTERPRO	LRR_dom_sf	8	510	340	20808	1.52	0.729	1.00e+0	0.96
102	0.19	SMART	LRRCT	3	336	83	10706	0.57	0.738	1.00e+0	1.15
102	0.19	UP_SEQ_FEATURE	REPEAT:LRR 7	5	503	206	20675	0.95	0.74	1.00e+0	1
102	0.19	UP_SEQ_FEATURE	REPEAT:LRR 10	3	503	109	20675	0.57	0.746	1.00e+0	1.13
102	0.19	UP_SEQ_FEATURE	REPEAT:LRR 4	6	503	264	20675	1.14	0.771	1.00e+0	0.93
102	0.19	INTERPRO	Leu-rich_rpt	6	510	268	20808	1.14	0.788	1.00e+0	0.91
102	0.19	UP_SEQ_FEATURE	REPEAT:LRR 3	6	503	277	20675	1.14	0.806	1.00e+0	0.89
102	0.19	UP_SEQ_FEATURE	DOMAIN:LRRCT	3	503	126	20675	0.57	0.814	1.00e+0	0.98
102	0.19	INTERPRO	Leu-rich_rpt_typical-subtyp	4	510	182	20808	0.76	0.826	1.00e+0	0.9
102	0.19	UP_SEQ_FEATURE	REPEAT:LRR 2	6	503	286	20675	1.14	0.827	1.00e+0	0.86
102	0.19	UP_SEQ_FEATURE	REPEAT:LRR 1	6	503	289	20675	1.14	0.834	1.00e+0	0.85
102	0.19	SMART	LRR_TYP	4	336	182	10706	0.76	0.928	1.00e+0	0.7
103	0.18	INTERPRO	ATPase_AAA_core	3	510	52	20808	0.57	0.365	1.00e+0	2.35
103	0.18	INTERPRO	AAA+_ATPase	4	510	141	20808	0.76	0.674	1.00e+0	1.16
103	0.18	SMART	AAA	4	336	141	10706	0.76	0.823	1.00e+0	0.9
103	0.18	GOTERM_MF_DIRECT	ATP hydrolysis activity	8	490	432	19253	1.52	0.925	1.00e+0	0.73
104	0.18	KEGG_PATHWAY	Parkinson disease	9	276	271	8534	1.7	0.651	1.00e+0	1.03
104	0.18	KEGG_PATHWAY	Amyotrophic lateral sclerosis	12	276	371	8534	2.27	0.656	1.00e+0	1
104	0.18	KEGG_PATHWAY	Huntington disease	10	276	311	8534	1.89	0.678	1.00e+0	0.99
105	0.15	UP_SEQ_FEATURE	BINDING:axial binding residue	4	503	115	20675	0.76	0.532	1.00e+0	1.43
105	0.15	GOTERM_MF_DIRECT	heme binding	4	490	156	19253	0.76	0.761	1.00e+0	1.01
105	0.15	UP_KW_LIGAND	Heme	4	195	143	6987	0.76	0.765	1.00e+0	1
105	0.15	UP_KW_LIGAND	Iron	9	195	357	6987	1.7	0.783	1.00e+0	0.9
106	0.13	GOTERM_CC_DIRECT	cytosolic large ribosomal subunit	3	492	57	20795	0.57	0.391	1.00e+0	2.22
106	0.13	GOTERM_BP_DIRECT	translation	6	473	227	19478	1.14	0.647	1.00e+0	1.09
106	0.13	GOTERM_CC_DIRECT	ribosome	4	492	175	20795	0.76	0.785	1.00e+0	0.97
106	0.13	UP_KW_MOLECULAR_FUNCTION	Ribonucleoprotein	8	338	318	11952	1.52	0.798	1.00e+0	0.89
106	0.13	UP_KW_MOLECULAR_FUNCTION	Ribosomal protein	5	338	200	11952	0.95	0.82	1.00e+0	0.88
106	0.13	GOTERM_CC_DIRECT	ribonucleoprotein complex	6	492	292	20795	1.14	0.822	1.00e+0	0.87
106	0.13	GOTERM_MF_DIRECT	structural constituent of ribosome	4	490	189	19253	0.76	0.862	1.00e+0	0.83
106	0.13	KEGG_PATHWAY	Ribosome	3	276	172	8534	0.57	0.977	1.00e+0	0.54
107	0.13	UP_KW_MOLECULAR_FUNCTION	Protease inhibitor	4	338	132	11952	0.76	0.724	1.00e+0	1.07
107	0.13	UP_KW_MOLECULAR_FUNCTION	Serine protease inhibitor	3	338	92	11952	0.57	0.737	1.00e+0	1.15
107	0.13	GOTERM_MF_DIRECT	serine-type endopeptidase inhibitor activity	3	490	110	19253	0.57	0.773	1.00e+0	1.07
108	0.13	UP_SEQ_FEATURE	DOMAIN:RRM 1	4	503	108	20675	0.76	0.489	1.00e+0	1.52
108	0.13	UP_SEQ_FEATURE	DOMAIN:RRM 2	4	503	108	20675	0.76	0.489	1.00e+0	1.52
108	0.13	INTERPRO	Nucleotide-bd_a/b_plait_sf	6	510	272	20808	1.14	0.798	1.00e+0	0.9
108	0.13	INTERPRO	RRM_dom	5	510	235	20808	0.95	0.83	1.00e+0	0.87
108	0.13	UP_SEQ_FEATURE	DOMAIN:RRM	5	503	239	20675	0.95	0.835	1.00e+0	0.86
108	0.13	GOTERM_MF_DIRECT	mRNA 3'-UTR binding	5	490	251	19253	0.95	0.884	1.00e+0	0.78
108	0.13	INTERPRO	RBD_domain_sf	5	510	267	20808	0.95	0.895	1.00e+0	0.76
108	0.13	SMART	RRM	5	336	219	10706	0.95	0.916	1.00e+0	0.73
109	0.11	UP_SEQ_FEATURE	DOMAIN:Ig-like C2-type 3	5	503	133	20675	0.95	0.405	1.00e+0	1.55
109	0.11	UP_SEQ_FEATURE	DOMAIN:Ig-like C2-type 4	3	503	83	20675	0.57	0.602	1.00e+0	1.49
109	0.11	UP_SEQ_FEATURE	DOMAIN:Ig-like C2-type 1	6	503	219	20675	1.14	0.617	1.00e+0	1.13
109	0.11	UP_SEQ_FEATURE	DOMAIN:Ig-like C2-type 2	6	503	219	20675	1.14	0.617	1.00e+0	1.13
109	0.11	INTERPRO	Ig_sub2	7	510	262	20808	1.33	0.621	1.00e+0	1.09
109	0.11	SMART	IGc2	7	336	262	10706	1.33	0.834	1.00e+0	0.85
109	0.11	INTERPRO	Ig_sub	11	510	531	20808	2.08	0.84	1.00e+0	0.85
109	0.11	INTERPRO	Ig_I-set	3	510	143	20808	0.57	0.868	1.00e+0	0.86
109	0.11	UP_KW_DOMAIN	Immunoglobulin domain	15	357	825	14625	2.84	0.944	1.00e+0	0.74
109	0.11	INTERPRO	Ig-like_fold	21	510	1127	20808	3.98	0.951	1.00e+0	0.76
109	0.11	SMART	IG	11	336	531	10706	2.08	0.973	1.00e+0	0.66
109	0.11	UP_SEQ_FEATURE	DOMAIN:Ig-like	10	503	673	20675	1.89	0.984	1.00e+0	0.61
109	0.11	INTERPRO	Ig-like_dom_sf	13	510	872	20808	2.46	0.991	1.00e+0	0.61
109	0.11	INTERPRO	Ig-like_dom	11	510	768	20808	2.08	0.992	1.00e+0	0.58
110	0.11	INTERPRO	WD40/YVTN_repeat-like_dom_sf	10	510	359	20808	1.89	0.511	1.00e+0	1.14
110	0.11	UP_SEQ_FEATURE	REPEAT:WD 7	5	503	206	20675	0.95	0.74	1.00e+0	1
110	0.11	UP_SEQ_FEATURE	REPEAT:WD 6	6	503	259	20675	1.14	0.757	1.00e+0	0.95
110	0.11	UP_SEQ_FEATURE	REPEAT:WD	5	503	215	20675	0.95	0.77	1.00e+0	0.96
110	0.11	UP_SEQ_FEATURE	REPEAT:WD 5	6	503	265	20675	1.14	0.774	1.00e+0	0.93
110	0.11	UP_SEQ_FEATURE	REPEAT:WD 4	6	503	268	20675	1.14	0.782	1.00e+0	0.92
110	0.11	UP_SEQ_FEATURE	REPEAT:WD 3	6	503	271	20675	1.14	0.79	1.00e+0	0.91
110	0.11	UP_SEQ_FEATURE	REPEAT:WD 1	6	503	279	20675	1.14	0.811	1.00e+0	0.88
110	0.11	UP_SEQ_FEATURE	REPEAT:WD 2	6	503	279	20675	1.14	0.811	1.00e+0	0.88
110	0.11	INTERPRO	WD40_rpt	6	510	277	20808	1.14	0.811	1.00e+0	0.88
110	0.11	UP_KW_DOMAIN	WD repeat	6	357	288	14625	1.14	0.834	1.00e+0	0.85
110	0.11	INTERPRO	WD40_repeat_dom_sf	6	510	312	20808	1.14	0.882	1.00e+0	0.78
110	0.11	SMART	WD40	6	336	276	10706	1.14	0.937	1.00e+0	0.69
111	0.08	UP_SEQ_FEATURE	DOMAIN:EF-hand 1	5	503	188	20675	0.95	0.673	1.00e+0	1.09
111	0.08	UP_SEQ_FEATURE	DOMAIN:EF-hand 2	5	503	190	20675	0.95	0.681	1.00e+0	1.08
111	0.08	SMART	EFh	4	336	149	10706	0.76	0.85	1.00e+0	0.86
111	0.08	UP_SEQ_FEATURE	DOMAIN:EF-hand	4	503	201	20675	0.76	0.869	1.00e+0	0.82
111	0.08	INTERPRO	EF_hand_dom	4	510	233	20808	0.76	0.927	1.00e+0	0.7
111	0.08	INTERPRO	EF_Hand_1_Ca_BS	3	510	181	20808	0.57	0.938	1.00e+0	0.68
111	0.08	INTERPRO	EF-hand-dom_pair	4	510	276	20808	0.76	0.967	1.00e+0	0.59
112	0.06	GOTERM_BP_DIRECT	RNA splicing	5	473	221	19478	0.95	0.786	1.00e+0	0.93
112	0.06	GOTERM_BP_DIRECT	mRNA processing	6	473	276	19478	1.14	0.802	1.00e+0	0.9
112	0.06	UP_KW_BIOLOGICAL_PROCESS	mRNA processing	8	330	404	11523	1.52	0.946	1.00e+0	0.69
112	0.06	UP_KW_BIOLOGICAL_PROCESS	mRNA splicing	5	330	315	11523	0.95	0.981	1.00e+0	0.55
113	0.05	UP_SEQ_FEATURE	DOMAIN:C2	3	503	136	20675	0.57	0.846	1.00e+0	0.91
113	0.05	INTERPRO	C2_dom	3	510	148	20808	0.57	0.88	1.00e+0	0.83
113	0.05	SMART	C2	3	336	126	10706	0.57	0.909	1.00e+0	0.76
113	0.05	INTERPRO	C2_domain_sf	3	510	177	20808	0.57	0.933	1.00e+0	0.69
114	0.05	GOTERM_BP_DIRECT	G protein-coupled receptor signaling pathway, coupled to cyclic nucleotide second messenger	3	473	54	19478	0.57	0.378	1.00e+0	2.29
114	0.05	GOTERM_BP_DIRECT	neuropeptide signaling pathway	4	473	115	19478	0.76	0.53	1.00e+0	1.43
114	0.05	SMART	7TM_GPCR_Srsx	3	336	124	10706	0.57	0.904	1.00e+0	0.77
114	0.05	KEGG_PATHWAY	Neuroactive ligand-receptor interaction	9	276	370	8534	1.7	0.915	1.00e+0	0.75
114	0.05	UP_SEQ_FEATURE	TRANSMEM:Helical; Name=7	13	503	965	20675	2.46	0.997	1.00e+0	0.55
114	0.05	UP_SEQ_FEATURE	TRANSMEM:Helical; Name=6	14	503	1044	20675	2.65	0.998	1.00e+0	0.55
114	0.05	UP_SEQ_FEATURE	TRANSMEM:Helical; Name=2	15	503	1101	20675	2.84	0.998	1.00e+0	0.56
114	0.05	UP_SEQ_FEATURE	TRANSMEM:Helical; Name=5	14	503	1052	20675	2.65	0.998	1.00e+0	0.55
114	0.05	UP_SEQ_FEATURE	TRANSMEM:Helical; Name=3	14	503	1077	20675	2.65	0.999	1.00e+0	0.53
114	0.05	UP_SEQ_FEATURE	TRANSMEM:Helical; Name=4	14	503	1080	20675	2.65	0.999	1.00e+0	0.53
114	0.05	UP_SEQ_FEATURE	TRANSMEM:Helical; Name=1	14	503	1094	20675	2.65	0.999	1.00e+0	0.53
114	0.05	INTERPRO	GPCR_Rhodpsn	6	510	739	20808	1.14	1.00e+0	1.00e+0	0.33
114	0.05	UP_KW_MOLECULAR_FUNCTION	Transducer	11	338	927	11952	2.08	1.00e+0	1.00e+0	0.42
114	0.05	INTERPRO	GPCR_Rhodpsn_7TM	6	510	758	20808	1.14	1.00e+0	1.00e+0	0.32
114	0.05	UP_KW_MOLECULAR_FUNCTION	G-protein coupled receptor	9	338	860	11952	1.7	1.00e+0	1.00e+0	0.37
114	0.05	UP_SEQ_FEATURE	DOMAIN:G-protein coupled receptors family 1 profile	4	503	635	20675	0.76	1.00e+0	1.00e+0	0.26
115	0.04	UP_SEQ_FEATURE	DOMAIN:PDZ	3	503	152	20675	0.57	0.887	1.00e+0	0.81
115	0.04	INTERPRO	PDZ	3	510	159	20808	0.57	0.904	1.00e+0	0.77
115	0.04	INTERPRO	PDZ_sf	3	510	162	20808	0.57	0.909	1.00e+0	0.76
115	0.04	SMART	PDZ	3	336	156	10706	0.57	0.959	1.00e+0	0.61
116	0	GOTERM_BP_DIRECT	adaptive immune response	6	473	492	19478	1.14	0.993	1.00e+0	0.5
116	0	UP_KW_BIOLOGICAL_PROCESS	Adaptive immunity	5	330	521	11523	0.95	1.00e+0	1.00e+0	0.34
116	0	UP_KW_BIOLOGICAL_PROCESS	Immunity	10	330	980	11523	1.89	1.00e+0	1.00e+0	0.36
